# Supplementary material for: Reprogramming Mycobacterium tuberculosis CRISPR System for Gene Editing and Genome-wide RNA Interference Screening
Source: Genomics Proteomics Bioinformatics. 2021 Dec 16;20(6):1180–96. doi: 10.1016/j.gpb.2021.01.008 (PMC10225669; doi:10.1016/j.gpb.2021.01.008)
Supplement: Supplementary Table S3 — List of gRNA sequences synthesized for genome-wide RNAi screening [file mmc9.xlsx]

## Sheet: Table S3-Au083021
Table S3 List of gRNA sequences synthesized for genome-wide RNAi screening
Sequence (5′–3′)
GAAACGCGGCTGGTCGGTGCGGGTCGCCGAGGGTATGGTGCTCGG
GAAACCACGGAATACGACTTCGAAACCGTCGCCCGCCGGCTGCAA
GAAACACATCAACCGCACCAAGAACGCGATTCATAGCAGCATCGT
GAAACGGGATACGCCAAGCGCACCAAGACCGATCTGTATCGCAGC
GAAACGCGGCGGCAAGGGCGTGCAGGGTGCGGGGTTGAAGCAGGA
GAAACGTACCGCGATCGAGGAATACCCGGTACAGGGCCGCGGCGG
GAAACCATGCGCCCAAGACCGTCGCCAATTTTGTGGGCCTTGCGC
GAAACTCGTCGATTCGGATGATCTTGATATTGGAATGTCGTAATA
GAAACACCATTAACCAGATGAGTCCGATCAGCATCAGACCGATGA
GAAACACGTTGCTGCTCAACGGGCGTACCTATAGCCCGCCCTACA
GAAACCGCTTCATACCCAACAACTCCCAGTGAATAGACGTCGCTG
GAAACGAAAGCGGCCGTCGGTGGCTACCGAGTACGCCAGCAGTTG
GAAACGATGTGTACAGCAGCAGCGAAGCGCCGAGGTCTTTCTCGA
GAAACAGGAGGGCGTTGCTCGTAGGGCGGCGGATAGCCCCCCTGC
GAAACGGCCGCCATGGGCGTGGTTGGAACGGCTAGCGCACGCCCA
GAAACATAGGCAAAAGCGTATATGTCTGTGGCGGGCTCTGCAAGA
GAAACCCTGGCGGAAGCCATCCTGCTCACCGCCGACGTGTCCTGC
GAAACCGCCACGCTTGCAGAACATCTGAAAGCGGATCTGCATCGG
GAAACTGTTACCTACAGCGTGGACTTGGGAGACGTTCGCGCTGTT
GAAACCGCCAAGCCGGCCCCACTTGGGAAAGGAACAGCATGACCG
GAAACCCACGCCGCCGCGGAGGTCGTCACCGGCGGCCGAGTGCTG
GAAACGGCCGCCAGTTCTGTCGCGGCGTCGTCGACGAAACCGGCC
GAAACAGCACCGCGAAGGCCCCCGCGATGGCCATCGGGTCGGCCG
GAAACAACCCGTCGCCGAACTGACTCGCAACCCGCACCTGCAGCA
GAAACCGCGGTCTACAACGTGTTGCCGCAGTGGGCCAAACTCGCG
GAAACCAGGTACTTGTCGGCTCCGGAGGTGGCGATGACGTGGCGC
GAAACCGGTGGCCATGCCGCCTGCGAAGACCCGCCAGGTGCGCGC
GAAACTCGGGTGGCTGACGGCGTGGAACTCGACATCGATACGCTA
GAAACGCTGAAAGCCGCCGTTCTGACCGACGAAAAGGTCCAGGCA
GAAACCGGCTCTCGCGTTAACGGGACAGTCAATATTGGAGACGCC
GAAACCGTCGTCGGTGTAGTTGTGTGGGCCGGTGTCGGCCACCAG
GAAACGCGCCCAGCAGGCCGGTCAGCCTCTTGCGCAACTCGTAGC
GAAACCAAGGCTCTCTCGCCGAATGACCGTGCGGCGCAGGTGTTT
GAAACCGACAGCAACGGCACACCGCAGCTGCGCTACGACGGACAG
GAAACTGTATCCGCTGTTGTTCTTGTACCCGTTGTTGCTGCTGGG
GAAACCCGTGAGGGCGAGAAGCGCACCGTCATCGAGGTCGAGGTC
GAAACGGAAAGATAGACACTCATGGCCAAGTCCAGCAAGCGGCGC
GAAACCAAAAGCGTACGCGACCTAGAGCACGCCAACGAGATCAAG
GAAACCGATGCTGGCCGACCTCAGGGAATCGGGCTGCCTGACCGC
GAAACGCAGCCACGAAAAATGCGTACCGGAGGCTGTATTTCGCGC
GAAACACATCATCAACTTCCCCACCAAGAAACACTGGCGTGCACC
GAAACACAAGCGCCGCTGCACAACCCAGTATCGCAGTACTCAGGC
GAAACATCCGGCTCCCCGTCGGAAGCGACTAGCTGGCTCAACACC
GAAACTGGTTCAACCGCACGGTGTTTGCCACCAAGGTCGCCCAGC
GAAACGCTGGCCGATCTGCGCGCGGTGCTCGACCGGTTAGAGAAG
GAAACGCCCGGTGGATAAGCCGGCATTCTTAGCCGGTGAACTCCG
GAAACCTATCGACGGCGCGCCACCGCAGCGGGGCAGTCGCTGCAG
GAAACCGGCGCCCAGCGCGAGGAACTCACCCAGAGAATCCCAGCG
GAAACAGCGCCTCCTTGGTCGGGAAATGCCGGTATACCGTGCCTG
GAAACCTGAGAGTCTGCGGCGTCGCATCATGGCGCCGCTCTACAC
GAAACTGGTGCTAGAACCCATCTTTGAGACCGACTTCGAGCCGGT
GAAACGGACCCGCAGCAACGCGGGCACCGCACCCATGGTCGACCC
GAAACGGTCCGACGGCCAAACGGAATGGATCCCGCCACCCCACCT
GAAACGTCACGGTCTTCGGCGCGCCCGAGCACGGACCTGGCATGC
GAAACCGGACGAAGTCGCGGCATCGAGCACGATGGGCCGACACCT
GAAACCGTACATCTTCAGGCCGGCGAGGTGCTGTTCGAGCAGAGC
GAAACATCCGCCGGCTCATCGACGCCGGTGCGCGTGTCGCCCTGT
GAAACGGGCGCGCGGGATGGTCGCGGCGAGCCGTTGACCGTTCTC
GAAACGTGGTTCGGATCGCGCAGACACCGCGAAACCACCAACCAG
GAAACTGCCACACTCAAAGCCTACTGGGCGCACGTGTGGCAACGA
GAAACGCAGTCGCCTCGTCGTATGTGCACCCGAGCCATCGCACGC
GAAACTCTTCCACGGCCGCCCCGCCACGGCCGCGGTCGATCTCGC
GAAACGGCTTATGGCACTTGACAAGCTGGGTTGCCTGCGGCATGG
GAAACGCCAGCAGGTCGCGCAGATCCTCTTCGATAGCGGCCAACT
GAAACTGAAGTGACACAAGGGATTTACCCAGATCCTACGAGTTGA
GAAACCACCTACTCGCCGCTGCCGGCGACGCACATCGGTGGACTG
GAAACGGATCTCCGCGACCTCGGGCTGGACTCTGTTCGGTTTGTT
GAAACCCCCAGTGTCGGTGCGGGTCTAGCCAAGCTCAGGGAGGCG
GAAACCCTCTTGGTGCACACGGTGGACAACCGGTTCGGAGATTCT
GAAACTCAGCGGAAGCCCCGATGTGGCGGTCGGATTTCCCATCGC
GAAACCGTGGATTTGATTGTCGATTCCGCGGCGATGGTCAACGCG
GAAACCCACAGTGCGGCCGGTGATTTGGCAGCGGGCGGACATGGC
GAAACCCCGGTATCCATCCCGACTACCAGCCCGTGGTACAGACGC
GAAACATGTCGGTGAGCAGATTCACCAGCAGCAGTTGACGAGTCC
GAAACATATGGTGTCGACACGGCCCAGCGCCTCGATGGTGCGAGG
GAAACCACATCACGTACCTCGTCCACGGCGATGTCGCTATCCGCA
GAAACCGACCCAAACGATCCCAACGACGCGGCAACGCCTGGCTAA
GAAACACAGTAAGGCAATTAAGCCGACTAGGGAACACTCTGCGTG
GAAACGCCGGCAACGGCGGCTTGGGCGGCGTGTTCGGCGATGGCG
GAAACGGACTATCGTGGACGTCCGCGATCTCAATCGGGCGTTGAT
GAAACGCTGGAATCTTGCTGTGTGCTGGCTGTGTCCTTGCGACGA
GAAACCGATTCCGTTGCTTCGCTGTTCGCACAGGTGGCAACCGGC
GAAACCGATATAGCGGATCCCCGAGGCTTGGGCGGCGCGAGCCAG
GAAACTCCCGTCGTGTCAACCGGTCTGGTCGGCCGGTCGACGGGA
GAAACGGGTCGGATTCTCCCACGGCGTTAGCTTGTGCTCAGCCGC
GAAACACACGCTTTTCTCAAGCGAGTCCGCAAGGTGGTGGACGAC
GAAACTGGATTGGCCGCCCACGGGCATGATCACCGACAACCCTGA
GAAACACACCGAGGACGCTCAGTTCGAATGTCGTGGCCGCAGCGC
GAAACACCCGTCCGGGGTTCAGGATCGCCAGCGAGGCAAACGCCT
GAAACATCGAATGGCCCTCGTTGTCTTGCCATGGCTGTAGGTGGT
GAAACGAGTCGGTCTCGACGACCAACGCGCCGGCGGCGACTGCTG
GAAACCCAAACGCGACTATGGCCGCCTTAGCCCGTGGGGCCGGCT
GAAACCACGGCGGCGACACTGGGCTGGGCGTTCGAGCGGCTCAGC
GAAACGATGACGACCTTCCCGGGCAGTCACATGGTGGCCTTCCCG
GAAACGTCTTCTTGTCCAATTCCGTACGGGTGACGATGCTCCAGT
GAAACCCGGCAGCAGGTTGCGGTAGTCGAAGTCGTCGCGGTAGGG
GAAACCGGTGGACCCGCGGTGGCCGCCCTCCCCAACGGGAGTGGG
GAAACTCGCTGGTGTATTTCAGCGCGAGGTAGAAGACGACGGCGC
GAAACGGTGCCGCACTCTTGGACCCCGACCTCTGTCATGACGCCG
GAAACGGCCGCGACCAATCCGCTGATCCGTGACGAGTTCGCCAAG
GAAACCGACCGGCCCGACCCGCTGATCCGCGATCCCTACGCCAGA
GAAACCGCGGCCATCGTCGCCTATCTGCGCAGCTACCAAGCGGTG
GAAACGCCGTCGTGCTCAAACCGTCGGAAATCGCCGCTGCATCGG
GAAACGGCGGGTGTGGTGCGTTCGGCGCCGTCGGATGCGGGTTTT
GAAACCGTCGTACTCGAGGGTGTAGGTCGTCGTCGGATAGGGATT
GAAACGCCGCAACCTGTGCGCTGATCGCCTGGAACTGCTGGCCGT
GAAACGCCTCGACTTGAGCGAGCACGGCCTGGTATTCCTGGCCGT
GAAACGCTGCTGGATCATCTCGGAGATCCGGGCCCGCAGTTGTGG
GAAACGTGAACCTCACGCGATCGGTGGAATCAATCTCGCTACGGA
GAAACATGTAGTAATGGGTGTTGCCGGTGTAGCCCGGAGACGTGG
GAAACCTCATCGCCGGCCGCGGCCAGCAGGTTACATGTCGGGCCT
GAAACTGATGAGCTGACGCACCGCGATGCCATCGGCGAGGTGGTC
GAAACCCGAGACGCCGAGGTGGTGGTACACCGGGCGGCCGCCCCG
GAAACCCAGATACTGGCCGCATTCGGCCAGACCGAGATGTCACCG
GAAACCCTGACGATCTTGGGCAGATTCAGCGCGTCGTTCGGTGAG
GAAACGGTGCAGCGTGATTTCGAACGGGCGCGATCGCTGGCCACC
GAAACCCCGACAACCCACCGGCGAAAAATGAGCCCCCGTCGTAAG
GAAACCACTCGGATGTCGAACTTGTTCTTGTCCAAGCCGGAAACC
GAAACGCACCGTCCGAATCGCTTTGACGTTCCGCTTGGGGTTGGG
GAAACACTTCTCGCTGAACTGCAACGAAACCAATCGGCACTGGCT
GAAACCAGCGCCGGCGCCGGACATGAATGCGCACAACGAGATTGC
GAAACCAGCGAGAAGTGCATCCCCTCATGACCCATGGAGATGCCG
GAAACCGAGATCGTGCCGAACTCAAGCGGATAGCCGCCGGCCGAA
GAAACTGCGACTGCCCTCCCGGGCCATGAGTTCGTCGTAGCGTTT
GAAACTGTTCCCGCCGACAACTAACTCCCTTGTTCGCGTGGAGGG
GAAACCTCGGTCCTGCTCGTGCTGGCCACCACGATCACCGCGCCT
GAAACTGGTCGTCGTCGCCGACGAATTCTCCGCTGAACAAGTTTT
GAAACTGACCGCCTATGTGCTCTATGAAACGCTCGGGCCGACGCT
GAAACAGCGCGTCATCCTCGGTGACGTCGAAGGCCTGATAAAAAG
GAAACCGTGCCCGATCTCGTGCCCGATCACCGCCCCGATCCCGCC
GAAACCCGCCCCTTCGGTCTGCAGCTGGGCAAACGTGCGCAGGTT
GAAACCGAGCCCCCGTGCCCAGCCCCACTGGAAGACCATCACCAG
GAAACGACGTTGGGCGCCTGTGCGATCCGATGACGGATTGCGGCG
GAAACGGTCGATGTCACGAACACCGACATGGTGGTGTGCATCGAC
GAAACCGCCACCGGTTAGATTCCCCGACTGCGTCATCGCCAGGTA
GAAACCGAGGCAGGCTACGTCGGCGATCCAGTTGAACAACGACCA
GAAACCCTGCGGGAAGAGCAGCAGACCGATCGCCGACGCGACGAT
GAAACGAAGGTGTACTTCTTGTCGGCGGTGGCCATGCCGGTCGCC
GAAACAGCTCGCCGATCCGGCTGTCGCGCGGCGAAACATGTTGCG
GAAACCAAGTACATCACCCACTTCCCGGAGACCCGGGAGATCTGG
GAAACCAATGCGGCACACCCGAACTCCCGGTACTGCACACCGATG
GAAACGCGCTCCGAGGACCTGGGCAAAGTCCGCGTTGTAGGGCTC
GAAACATAATGGTGCCCGGGATAACGTCAATGCCGAGCTGTTGCA
GAAACAGTCATGCTGGCGCAGGATGCGCTCGTAGTTCAGTGTTGC
GAAACTCCCTGAAGCAGTTCGTAATTCGTATGACATGTCCAGCCT
GAAACCCGGCGCTGTGCCAGGTGACGACTTGTCCAGGATCGGTGC
GAAACCGTGGAAGGCGCCTTCGACTACTTCTACCTGGCATGGCAC
GAAACGGCTCAGCGGCTGGGACGCGGTACTGCTTTACAGCGAGAC
GAAACACCGGACGAGTATGAGGCCAGTATGAGCAGCGAAAGCGAC
GAAACAGCGGGACGTTCCAGGCCACGATCGCGCCCACCACACCGA
GAAACGAGAACGTGTTCCATTATTAGGGTGTGAGCACCAATACCA
GAAACGGGAACCGGTAAGACAGCCCGTCGTGCCGCAGCGGAATGG
GAAACGGTGAGATCACGTCGACGCCGAACCGGTCCATCCCGAGGT
GAAACACGGATGAACGAGCTCATCCCGCTGGCGCTGCGCCTCATC
GAAACCGAAATCAGTGCCAGCAGTTGCACACTGGCCCAGTTCCCG
GAAACCGGACGCATCGTATTGGGTGATGGCCAGATCGGTGATGCC
GAAACCCGCCAGCGGATCAGGACCCACCGGCGCGCCGAACTCCGC
GAAACGGCGGACTGACCCCGTGCAGCTGCGTCAGCGCCATTACCC
GAAACAGATACCCGTAGGCCTGGTTCTGCGCCTGCCCGAACGGCA
GAAACGTGGCGCGAGCTCGCCAACGAGGCGTGAGTAGCCCGTGCT
GAAACATCAACGGCTTCACCGACTTCGGCTTCTCACGCGTGTGGG
GAAACTGGCCACGCTGCGTCCGGTCTTCGGAGTGAAGGCCGGTGA
GAAACCAAGTTACCCACCAGTAACACCGTCAAAATATATCCGTTG
GAAACTCACCGGCGTGCCGATGCTGGGCATCAGCGTGCTCGGCGA
GAAACAGCTTGCTGCCCAGCCATACCACCGGATCATACTTGCGGT
GAAACGTCCGCATTGGGGTGACCGTGACGATCTCGTCCTCGTCGA
GAAACCGCTGGCCGGCTGCTCAGTGCCCGTACGTAATCCGCTGCG
GAAACGATCCTTCAGCCAATAAATCTGAGATCTGTGATGCTGCCA
GAAACAGCACGCCCGAAGAATGGGATGGCACCACCCCGAGGCCGA
GAAACTTATTGACCACAAACCCCGCGACCAGCGCCTGGTCCTCGG
GAAACCCAGGGTTCCCGCTCCTTGAGGCGAACCCGTCGGGTCGTG
GAAACCGAGTTGTCGCGCTTAGCTGGGCACAGCGACCATCGCCGA
GAAACGTAACCCGCCCAGAAATTCCGGAAACGGGTCCCAGCTGTC
GAAACCGGCCTCGAAACCGGCCCGAGTGGCCGCATCGGGCCGCGG
GAAACCGCGGGTGATCACCAGCAGTGTGCGCTCACCCGTGCGCTC
GAAACGATGGTGAACATGCGCCGACAGGCCGCCGGAGCGCTGGGC
GAAACGACCAGCAAGGCGCGATCCGGGCATAGACGTGAAAGCCCC
GAAACACCGCCTCGGCGGAGATGCCCTTGACGAAACGCTTGAGAA
GAAACGTTGGCCGAGCTGATTGCGCACAGCAGCACCGCGCCCGCC
GAAACGGTAATCGCGAACGAAGTCGACGAACTCGCCCAGGGTGGG
GAAACCCTGGCCGCCGACCGACTCGGCCAGATGCACACCCTGCAA
GAAACCACGGAATCGGGTGTTCCAGCCCAGAAACCCGATGCCGCG
GAAACGCCTGCGCTTGGGCGCTGAGCGCCTGATAGGCCTGGCCGT
GAAACGCCTGCGCTTGGGCGCTGAGCGCCTGATAGGCCTGGCCGT
GAAACCAGCGCGGAAGCGGCCGCCCGGCACGAGACCGTGGCCGCG
GAAACGTTTGTTCAGGAACTGTTTGTCAATCCGGTGGAGGCATTT
GAAACCTGATCGGCATCCCGGGTGCGCCGGAGCGGATGGTGCAGA
GAAACGATCCCACTGAGCGCGGCGTTGGCCCGCGCCGGGGTGGGC
GAAACCCAACAGAAGGGGAGTCAGTCATGACGTTGCGAGTGGTTC
GAAACCATTGGGGCGGGGACCTTTCCGTGGGTGCTGGCGATCACG
GAAACGGTGTTGTTGCGCTGCGTAATGCGCAGCTGGTCACGTTCA
GAAACCAGAAAGTGAGCACGATGTCCCAGGAACGGTCCCGCTGAT
GAAACACCGGAGCGAGCGGATCGGTCAGCGCGTCGTGTGATTCCA
GAAACTGGTGGCTCTCAGCGGCACCAGCTACGCGGCCGGCTATGT
GAAACCACGTGCCAGCCCTGACAGCCTTGGATCCGCGATCCACCC
GAAACCATTCGTCGAACAGCTTGGCGGGCATGACGACGGGGCAGT
GAAACCGCTAAACGGCGAGAACTTTTCGGCCCGCTGGCCGTGAAA
GAAACCAAAGCCCGACACCGATGTGGTGGTGAGCAACGCTGCGTT
GAAACCGTGCGGACCACGCCGCTGCCGCCGATTCGTGCCCTGGTG
GAAACCCGCCAGGTTGGTGCCAAAGTTACCGATGCCGGAAAGGAA
GAAACCCGACGACGGGCCGGTGGTCGAGTTGCCGAAACCCGGGGT
GAAACCGGGAATGGTGAAACTGTTTGGCGTGGTGGCGACGACGGT
GAAACCGACATTGAAGATTCCGGTGTTCCCGATCCCGAAGTTAGA
GAAACTGCCGGTGATCGGTATGTCGATTGGGATATTGACGTCCAA
GAAACCCGAGACGGTGTGACCCACGTTAGTCACACCCGACCCCAG
GAAACCTGACGACGGGTTGGTGGTCGAGTTTCCGAAACCTGGCGC
GAAACCCAGATTGTCGTTGCCGACGTTGCCGAAGCCGATGTTGTA
GAAACCAAAGCTGCCACCTGGGAATTAGACAACGTCGATGCGTCT
GAAACGGGCCAAAGCCGATGCTCAACTGGCCATTTCGGTGAACAC
GAAACGTCGCCGGACCGTCTGGTGGTGCACAACTCGCCAGCCCAC
GAAACGCAAAGTCCGCTTCCTGCCATACGGCATCGCGGTCAGCGT
GAAACGGGCATTGAAATAAGGAAGGAACAGCATGTCGAAGGTGCT
GAAACGCCTCGACGACGGAATGCTCGAATGGCGATTGGCCGGACT
GAAACTCTGTGGGTTTGGGGTGCGATACCTCGCTGGCGTGGGCCA
GAAACCTCAGGTACAGCACGCTCTGCAGGTAGCGGGGTAGCCGCG
GAAACGGGCCGCCAGTGGTTGGTCATCGGATATCGATGTAAGGAC
GAAACACCAGACTGTGGATAACCGCTGTTGCGCAAGCCTGCTAGT
GAAACGCCGGTGTGGACCTTCCTCGGACCGCGCCCGGCGGGCTGG
GAAACGCATACAGCGCGCCCGCCGGTTTGACGCACGACACCCCCG
GAAACCGGAGTGACAGGGACCAGCCTCTTGTCGCGCACCAACCGA
GAAACGCCGCGGTGTGTGACGACTCGATCAGTCCGCTGGCGTGCG
GAAACCGCATGAATGAGGAACGGCAGTCCCGCGGTGCAATCTCGC
GAAACCGCTGCGCCGGGGCCATAAAATGATTATCGGCATGCGGGG
GAAACCGAGCGGGACAATCGAATTCGGGAACTTCAGCGGCAATTG
GAAACGTAACCAGCGCGATCACCTTGATCAATGAGGCCCAGAACT
GAAACGCCCGCCAGTAATGGCAATAGTGCGCGATCGCGGTGGTAT
GAAACAATCGATCGGTCAACGGTGCTTTGTTGTCGTGCCGACCGT
GAAACGGGCGAACATACCGCACACTCACAGAAGAAGCTCGTTGCC
GAAACCACCCCATCGACCTCGGTGTTCGACCGCGCCGATGTCACC
GAAACCCGCCGCCTGTTCGCCGGCGGCGGGTTCGGCGGCCGTCGG
GAAACCGCGCCGGTGAGCGAGCGCGCGTAGCGGGGGAGCGAACGG
GAAACCGGAGACGGTATTGCCTAGGTTCGCCCAGCCCGACAGCAG
GAAACGGCGCTCTGGTAGGCGAAACCGCCTAGGCCCTGGTAGTCG
GAAACTGCCCGAGTTGGTGCCGCCGATGCCCACCTGGCTGTCGCC
GAAACCGGTGTTGCCGGCGCCGGAGTTCAGGGAGCTGAAGCCGGA
GAAACCGGGGGCCGGCGGGATGTCCAGTAGCGGGATGACGACCGG
GAAACTGAATGCATCGAGTGTGGCGGCATTGAACGGTATGCCGAT
GAAACCGAAGTTGATTTGCTCAAGCGTTATGCCGCTGTAGACGGT
GAAACCGATGTTGTAGTTACCCAGGTTCGCCGGACCGATATTGTA
GAAACCCGAATTCCCTATCGCGCTGCTCAAACCACTGTTCCAGAC
GAAACCGATGTTGTTCAGCGCTGCGGTCAACCCAGGACCCACGTT
GAAACCGGCTAAACGACCCCCGCATCTCAACACCGTCGGTGCCGT
GAAACCGGTGCTCCGGCAAGCTGTTCCAGTCGCAGCACATAATCA
GAAACCCTCGGCCTGCTCCAGCAGCGCGTCGACCACCTGCGCGGG
GAAACCCCGGTTGGGCTGGTGGGAATACGGCACCGGGCCGAAGCC
GAAACCGAGACCGTGGTGATCACCACCTCCGACAACGATGCCGCG
GAAACCTATCGCCGGGTTTCGGCGGCCAAACAATATCCGGTCATC
GAAACGAGCAACCGTAGCCGAAATGCGGCTGGATCCCGTCTGTGG
GAAACGCTGACCGTACGCCCGAACATGACGGTGTCGCAGGCCGTC
GAAACCTTTGATCGCGGCGTTGACGGTTTCCGAGGAGGTGCAGTT
GAAACGTTCCTCCTGACGACTCCGATCCACCCAGTATCGCAACAC
GAAACACTATGTGACCGAGTCCCACGCGTTTTTTGAGAAGTACGG
GAAACCTCGAGCATGCCCGAGGCGATGATCTTGGCCTTGTCGCGC
GAAACTGGTTGGGCCGCAATAGATTCCGCAAGCGCAGCTCGGCTG
GAAACGTGGCCCGCGATACGGGCTCGACGAAGACGTCGATGATGC
GAAACGCGGCCGGATAGGCCGCGGCAGTACCCGGGATCCGATCGC
GAAACGGCGCTCGAGCGCGGCGTCCTTCTCGATGTGCTTGCGGTA
GAAACTCGGCCCGGTGACCGGTGGCGATTGTCCGGTCCGCACGGA
GAAACCGAGATCGACAACCTACGTGCCGCCTTTGTGTGGAACCGG
GAAACTCTGGGGGAACCCCGGCCCGATATATTGCGAGCGCACGGC
GAAACGGTGCTCTTGGCGACGACCAGCATCGCGCCTCCCCATTGC
GAAACCCGGGGTGTCGGTGGGCACGATGAATCCGCGGATTCCGTC
GAAACTTCTGAGGGGGCGCCAGAAGTCGTCGAAATCGGCGATTCG
GAAACGGGATCGACGAGTGGTCGATCGGAGCCCCCAACGGTCTGG
GAAACATGAGCGGCCCGACGGGAAATTCGATGCCCAGACAGCTCG
GAAACGCGGGTCAGGGCCACGATAGCTACACATGGGGCGTCTGTA
GAAACTGAGCGTGCAACGCGTTTAATACGCTACCACAGCGACGAC
GAAACTACGGTCAAGGAGTTTACCGGTGGCCGGGTCGCGGCATTT
GAAACCGTATCTAACGCAATTATTGATGTGGTAGGCGGCAGCTGC
GAAACGTCGATGGGCCTGACACCGCTTGAGGGCTTGGTGATGGGC
GAAACCGGGGACAGGTCAGCACAATTGGCGTATGAGGTGTTCATC
GAAACCGAGGATGTGGTTGGTGCTGGCCTTGTTGTCCTTCAGCCA
GAAACTCTATAAGCGAATTCTAAGAGAAGGTTCCGACAGATGGTG
GAAACGCTTCTGGGCTCAGGCTTCCAGCCCGGCACGATAACCAAA
GAAACTGCAGGACATCGCCAACGCCAACGACGGCACTCGCGCGGT
GAAACGGCAGTGCAGCTGGGGAACTCACCGCATGTGTCCAACGCG
GAAACTACGTCGAGTCGCTGGACATCGACGCGCTCAAAGGCATCG
GAAACCACAGCGCCATCAGACCAATGACCGCCAGCAGCAGGCCAG
GAAACAGCGGCGAAACGGGCCCGTGGCCGCGGCCCAGTGGATAGG
GAAACGCGCCGTGCTCAAAGCGTCGTCGCGCTCCTGGGCGCGCGG
GAAACGGGACTTGGAGAGTAGCTCCGCTGCCGGGAGCCTCGATTT
GAAACCCCACCAGACTCAACTCGTCGCGGCACAATCTCGCGATCT
GAAACCAGGTCCGCCCCGGTGCGATGTGCCTCGGCAACCACCGCG
GAAACGCGCGACGCTGCGTTGGACAGGTTGCGTCGACCGTGCGGG
GAAACGTGCGTGCAGCCGGCGAAGAATTCGGTGCTCCAGACATCA
GAAACGCTACCGACCATGCCTCCCTGGCACGTCCAGGAGAACAAG
GAAACCCGGTGTGCGGGAGGCGATTTCGTCGAGGTTGAGGTCTCC
GAAACCGCGCCCGCCGGCGCGGGCATTCCGACGAAGAATTCATGC
GAAACCGTCCTTGGTGACCTGCTTCGGCGTCCACATCACGCCGGC
GAAACCCATCTGGTGATCACCGGTGATCCCGAACCCGATATTCCC
GAAACTTCGACATACGTCAGCCCGCCGTAGTAGGCCAGTTCGATG
GAAACCGGGGCGACCCTTCAGGTATCTCTCAGTCAGCCGGGCTCC
GAAACCCAAGCCCCATACCACGTCGACGACGTTGTACCGGCCGAT
GAAACCTAAATGCGCCAGCCCATCTCGCCGCTGCATAAATCGTTC
GAAACGCGGCGAACAGGTCGTTCGACAGGTCATAGTGCACGGCTA
GAAACGGCGAAACGTAGAAGTTCTTGGCCGTCACCACGGGCAGGT
GAAACGCCGCGACGGCCCATCACCCGCGCCCACCAATACCCCGTC
GAAACTGTCGGAATCGCCTTCCTTGAACACCATGCCGATACGTCC
GAAACCCTCTCGGCCCTGACCTTGCCGTCTACCGTGATTCGGCAG
GAAACTCAGCGCCGATTTGAATGCGATCTGTGCGTTGTCGGCTGC
GAAACCGGTCCGGGAAGCGCTGGCCGCCGATATCCCGTTGGCGGT
GAAACCACCACGGGGCGGCTGATCATGCAATACGCCTCGCACAAC
GAAACCATGCTGGGTTCCCAGGCCTCCAACGACCAGCTGGAAAAG
GAAACCATTGCCGGTGCAGAGACTTTGACGCTGGGCGACCATCGG
GAAACCGAGATGCCGGCCCGCATTGCCGACGACTTCCTCGCGGGT
GAAACGGTTCAGTTTTTGGGCGACTTCGCAAAATTTGCAAAAAGT
GAAACGCCGGTGGCGGCTGCTGGGGCCGCCGTCGCAGGAAATAGG
GAAACTTCTCCAACGATCCGCCGGCCTCGACGATGCCGCACAGTG
GAAACCATCCATATCGGCCGACAGCGCAGCGATCATGTTGGGGAT
GAAACACCACCAGCTGTGCGCCCGCGGTGGCGGCTTCGCCGGCGT
GAAACGGAGCGGTGTCGGTTCGCTCTTTGCCGGTGCGCATATTGC
GAAACCCCTGGGCCGCAAGGGTTCTCGCGGTTGCCTCGCCGATAC
GAAACCGTAGGCTATGCGCTGATGATCGGTGGGCGGGTGCACTGC
GAAACCGTTCGGCGGTTCGCCGAGAAGGTGCTCATTGAGGCCAAC
GAAACTCGTGAACCGCCGCGCTCTGCAGCACCCCGCGCCACGCGA
GAAACTCATGCTGGCGTCCCTTCCTTGATAGCCGGTGCCGCGGTT
GAAACGTCCACAGTGGCGCCGCGGTGTCCTTCCAGGACAGCTCCC
GAAACCAGGTCACCCAGCCGTGCGCGTAGGGCCCGCCGGTCGTCG
GAAACAGAGAGCTCCGGTAACCGGCAGATCTCGGTGGCCGAGTTG
GAAACTGGGCAAATAGGTTGCGAGCAGACCCCGCCAGCTCGACCG
GAAACCCATTCATCGCCAAGGTGATTCGCAATGGCGAGGTGGACA
GAAACCAGAGCGAATGTCATTCCACTGCACACAAATCGGAGCCGG
GAAACCATCATTACTCCTAATCGCGGTGCCTGCCCGGTGGCCGAT
GAAACGCATGTGGTTGCTGCTGGCCATCGTCGTGGTGGCCGTTGT
GAAACCGAAGCGTATGACTCGGTCCACGCGGTGCGGCACATGGTG
GAAACGGCCTTCTACACGATGTTTCACGGGACCGCCCACGTGATC
GAAACGCTCGGCGCGCCCATTGCTATCGGCATGCTGGTCGCGGTC
GAAACCGCCATTGACGCTGCCGGTGCCTCCGTGGTGTCGGTCGCC
GAAACGCTGGCCGAGGGACTGCGAGAGCGTGGCTGGGAGATCGAG
GAAACCTGGTCGGCATCGCCGGCAAGCCGCACGCGCGGACGATCA
GAAACGCCGGACGTGCTCGCTGATCTGCTCGACATTGGCGGCGTC
GAAACATGTCCGTCCGAATTCAGCTGTCCTCAGCCACCGCCACGC
GAAACGGCTGGTACCGGAAGTCGGTATTCTTTGCGCGGCAGCTGC
GAAACCCAACTAGCCGGCGAGATCATCGGCCGGGTAGCTCCCGTC
GAAACACCGGTGACCGACTTCGCGTCCGCGCGGGCCAGCCAGACC
GAAACCCAAGTCCACGTGGTGCGCCACGGTGAGGTGCACAACCCT
GAAACACCGACTAGGTCAGTTGCGGGATTCCGCACCCAGCGGCTC
GAAACGGTGTCTCGCCCACCACCACTGCGGCCGCGCCGTCGGCGA
GAAACTGGCCACCAGGGCATCCTGCCCTATGCACAACAATGGGCG
GAAACGGTGAATGTGCATAGCAATCCGCACAGCGACGAGATCAGC
GAAACCGGTGCTGAGGGCCGCACCCAACATAGACGCGTAGCCGAG
GAAACCGAAATACAGGTTCCATGGGAAAAACAGCGCACCGATGAG
GAAACCGCGATCCAGATCGCCGTCGGCGCCACCGCGACGAATGGT
GAAACCAGCCTGGCTCGGCGAACGGATCGGGCGAGACCGGGTTGC
GAAACCGGTTCACGCTGTTATATCTTCCCGTCGGGGCCGTCGCCA
GAAACCGAGGATCGCACCGGGGTAGCCACCGATGAAATGCACCAG
GAAACCGCGTTCCGTACGCTTTTCGGCAACCCCGCGCGTCGTCCG
GAAACGGGCTCCAGTCGGGGGGACGCTTCTGTAGGAAGGCGTCGC
GAAACCCGCTGTGAAGGTGGGTTATCCCGAGCATCGCCGGCATAT
GAAACCCTAGACATCGCCCCGGCGCGCGTTGTCGGGGTGTCGATG
GAAACCCCTGCTGCACATCCTGATTCATGGGCTCAGTGATGAACT
GAAACGAGGTGTTGAGGCGACGGTGGTCACCGGACGGCAAACCCA
GAAACGCTTGGCCCTGGGTGGTTCCGCGCGGCAGGTTGCGTTGCA
GAAACCGCGCCGCCCATCGGCAACAGCGCCGACGACACCGCGCGC
GAAACATTGCTGATAGCCGGGTCGCCAGGTGCTGGTCGGGCATGG
GAAACCGTGCGAGGGCACCCCCATGACGACGACGTCGGCGCAGTT
GAAACGACAGCGTGAAGATGCTGCTGTCGGAGCGCACGCCGGGGT
GAAACGCTTTCCGTTCGAGCGCTACCGGCGTCTCTGTGACGTGGG
GAAACCGCTACTGGCGCAGGCTGACACGGAGTTCAGCGGCGGCTG
GAAACGCCACCACCTCGTCGTCGGAGGTCTGGGTGAAGTTGCGGT
GAAACGCACTCCGGCCAGCCACCTCAGGAACTCGTCGGAAAACTG
GAAACGCTTCGAGGAACTCGACCACATCGGCCAGCCCGGCGGCCA
GAAACCACAGGCCGAATCGGGTTCGGGTGGCGAAAAACCAGATGA
GAAACCCAGGTGGCCGACGCGGCGCAGGCCGTGATGGAAGCCTGG
GAAACGTCGCCACTTGGGCGCTGACGGTCTGATATTCCTGGGCGT
GAAACGACCGCACGGTCCCGGATGAGCTCGCCACGCATAGCGGTC
GAAACTGCAGCCAGCCAGTGCCAGGCTCAGCGCCACCGTCGCGAC
GAAACTGGGCCAGCAATGTGGCGAGCCGGTCGGAAAGGTCAAAGT
GAAACGATCAGGCCAATCAGGATCACGAACGGCAACGCCAAAATC
GAAACGCCGATGTCGCGTCCGTCAACTCGCATGTTCTAACGATCT
GAAACTCGCGGATGCGATCTGCTCAGGTGATCCCACCGGAGCGAA
GAAACCCTGGTGCTGTGCGTGATCGCGCTGTTCGCGACCAATGTG
GAAACCCAACGGTTTCCTGCCGTTGGCGCAGACCACTACGCCATA
GAAACTGTCTGCAAAGGTAGTGGTCGTCGGCGGGTTGGTGGTGGT
GAAACTGACTACCACTACCGTGGTCGCGTATTTCTCTGAGGCGCT
GAAACGCTGAACAGTTTGTCGCAGGCGTTGACCGCGCTGAACGAG
GAAACCGCGTTGCACGTGTTGCCGACCTACGCCAGCAACTTCAAC
GAAACCGTCCGCGATTCCGGCCCGCTCACCTTGCGAGAACGGCCA
GAAACAGCCCCGGCTCGAGCTGGGCTTCGTCGATGACGAGCGTGT
GAAACGCTGGAACACGGTGAAAGACGAGGTGTGTGTCAACGCCGA
GAAACTCTCCGAGCTGCTGGCCGATGTCGGACCCGGTCTGGTCGT
GAAACCGCTGCGCCACAGTTGATTTGGCGGGAGTACAGACCCGGC
GAAACGCAGCGGCGCGTTCCAGACGACGGCCCCTTCGACGAGCTG
GAAACGAATGAACCGCGAACAGTTCTTCCGCGCGGCGTCGGGGCT
GAAACGTGTCCAGGAGCTTGATCAGGTCGGCGCGGCGGGTGGGGT
GAAACGCCAAGCGTCGAAATTGAATCCGCCAGGTGCTAGCCAGTC
GAAACACCCAGCATCGACGACACCATCATCGGCAACGACAACCGC
GAAACGGTCGCCGACCTCATGCGACGAGGCCTGGCCGCCAACCGC
GAAACCATAACTGTCACTGGAAGTTTCACCCTCAAGGATGAATCG
GAAACGGCACTCGTGATAGAAGCCCGCTTCGGTGAACCGGGCGGA
GAAACGTTGCCCGTCGACGACGATGCCGCCCGAATGTGGGCCCGA
GAAACCGGCCAGCGGAATCCCGCCCAGCAGGTCCTCGATCGTCGA
GAAACGCTGTGCGCGCCGGGCAGGCGCACGCCGACCAGCCCGGAG
GAAACAGCCGGGTGTCGCCCCGCCGACGCCCACCGCTCACCACCC
GAAACCCCGACTCCGATCCGCACACATCCATGATGCGCCGTCGCC
GAAACCGCGCTCCCGGTTTGGCACCCAGCAGACGATGCAGCGTGA
GAAACCGGGTACGGGCACCGGCTTTTCGAGGGAACTGCGAGCACC
GAAACTGCAGTCCCTTGGCCACGAAGACGGTCATGATCTGCACCG
GAAACACCGCGGCCACACCGCGATGGCGTGCGTGGTCGGCCCACT
GAAACGGCGCCGGGCGCGGCGCCGAGGCCAGGCGGTGCCCGGCGT
GAAACTCGTCCACCAGCACGATCCGCCAGCGTTCCCGCATCCGAT
GAAACACGCCGTCGTCCAGACCCACCAGGCACACCACCCGGTGCG
GAAACGCGCCCATGGCGATGGCGTGACCGGTGCACGCCATCACCA
GAAACCCACAGCGCTTCATGGGTGTTCACGTGCACGGGTACAGAT
GAAACCGATCGTGGCGGGCGACAAGCTGTACTGCGACGTCTATGT
GAAACCTCTGCACCAACGACGACGGTGAGCTGGTCATGGAGGCCT
GAAACCCGGGTGCAGAACCTTGATGTCGGCGACTACATCTTCCAG
GAAACTCAAGGTGCTGGTCTCCATCTTCGGCCGCGAAACACCGGT
GAAACAAGGAAGGACATCGACACGTCATGGCCCCGAAGAAGAAGG
GAAACCGGCCTTCTCGCCGTGTTCGACCATCATCTCGGTGGACGG
GAAACGCGCCGTCTCGAAGCTCAGCTTCTTACCGCGGGCCGCCAT
GAAACACCGCTTGAAGAAGTCGTCGTAGTTCTCGTGCCCGAAGTG
GAAACCGGCCTTCGTCACATGCTCCTCGATCGTCTCGATCGTCGG
GAAACCGAAGTGCTCTATCGCTTCGATGGTTACGATGCGGTCCAC
GAAACCCGTCTTCGCCGACTGTTCCTCAACCATTTCAATCGTCGG
GAAACCGGTGATTGTTGCTGGAGAAGATGACCGCCAGGGTTTTCG
GAAACCTGGTGCACGGCATCGGTTTTCAGCGTGACGTGCTGGGCG
GAAACGCCGCTCGCAATGGCAAGGGCGCGCAAGTCGTCCATCGAC
GAAACTGGGGTGCTGGTGTTCGATCTCGGCAACCTTGAGGGTCAA
GAAACCGCTAGTCGTCGGCGCTGACGACCCTCCGCACTCTGATGT
GAAACCGTTCGACGTAATCGCGCATCGCGAGGTTCACGGCTTCCT
GAAACCGAACATCAACCCGAGCCGCAGTCCGCGCCACGACCAGCG
GAAACCTTCGCCCGGCAAAAGGAACTCGGGGTGATCCCGGCGGAC
GAAACCGGGGCATCTACCACAAGGGTTGGACCGCGGTGACCAAGC
GAAACCGACAAAATTATCGCGGCGAACGGGCCCGTGGGCACCGCT
GAAACCGACGACATCGACCACTTCGGCAACCGCCGCCTGCGTACG
GAAACCCCTGAGGGGCCCAACATCGGTCTGATCGGCTCGCTGTCG
GAAACGCCGTACCGCAAGGTGGTCGACGGCGTGGTTAGCGACGAG
GAAACGCAAGATCTCCGACGGTGACAAGCTGGCCGGCCGGCACGG
GAAACGGCAAGGGGCAGAAGAAGCTTCGCGCCCTCAAGCGGCTGA
GAAACCTCGGCCTACGCGCGGACCCTGGGCACCGACGCGGTCGAC
GAAACCCATGCATGCGTTGGGGCACGACGCCGGCCTGGCCGCCAG
GAAACCCTTGTTGTCTCCGGAGATGAGGTGGTTGCGATTCGTCAT
GAAACCTCGGCGGGCGCCACATCGGCATGCGCATGTTCCACCGAT
GAAACGTATCCCACAAGGAGAAACACTTTATGCGCCGGGGCCCAC
GAAACCGAGGTTCCCGTCTACCTGGAAAACACCGCCGGCGGCGAT
GAAACCGCCGACCAAGGTCGCAAGGACGACATCGCGTTTCTGCGG
GAAACTGGCACATGCTGATTGTCACCAGCATCGGCACCGATGCTC
GAAACGACGCGATGCAACTCAACTCCTGGAGGTGACATGAGTGAT
GAAACCGAGGAAAGCCACGCCCCCGCGGGTGGCGAGCAGCCCGAG
GAAACTTCGTACTCCACCACCTTGGGGTCGAACGGCTCCGGGTCA
GAAACTTGTGAGCGTCAACGACGGGGTCGATCAGATGGGCGCCGA
GAAACTCGGCGAAACCTACGACACCGTGGAAATACCGGCCGACCT
GAAACAACGTTCTGCGGGCGATGCCGGCCGCCCGGGCGATGTCGT
GAAACCGTGGGCAGCGAACAGTTCGATGGCAACATCGCTGATGTG
GAAACCGATACCGACACCGAGCTTGTCACCGAGACCCTGGTTGAA
GAAACGTGTTGTCCGACGGCGGATTTCAAAATGTCTGGAAGAACT
GAAACGGTAGCCATCGCGCAGCAACGCGCGAAGCGGAGGCTGCCG
GAAACATCCGTGCTGCTGCATCTTTCGCCGGCCGACGTGCGCACC
GAAACGACGCGCGAGCGCCCGCCCGGACCCCGAGTCATTGGGTCG
GAAACCGTCGTCCGCACCGGTGCCAGCGTCGTAGGGCCGGTGCCG
GAAACCCGCATGGGTTCGGGCAAGGGCTCGCCGGAGTGGTGGGTA
GAAACCGATGGACGGCGTGAGCTTCATAGCGGCCCTTGCCGACCC
GAAACGATGACTCGGTCGCGGCCTTACCTGGTCAGCGAACGAGCC
GAAACGTTTGGGAGTGGACCACCACCGAGTTCTATCCACACCATC
GAAACTTATCCGGGCACCCTGTCCTACTATCTGGCTTCGGCGTTC
GAAACGAATCCGCCATTTCTCGTACCCGGCCTGCGTCGAAATCCA
GAAACCGTATGCGCGCCAACGATTGGCGAGGATCGTCATGCGCTC
GAAACACCGCACCGTCGCGCATGGCCGCGAACTGCTGGGCACCGA
GAAACAGCTGGTGGGACAAATTCGTCGGCACGTACCTGTCCGACC
GAAACGGGTACCCGTGCCGCCGAGCTCCGTTATGGACGCTCGTTC
GAAACGTTGCGGCGCAACGCCGGCGACTTTTGAGGGCGGGCAGAC
GAAACCCACTGCGTGGTCAACGATTTCAGGACAAGCTGTTAGCAG
GAAACCGCCGAAGAGTTCTGGGACAACTCGCTGTGGTGCAGCTGG
GAAACGGGATACACCCGCACCGTCACGGTTTCGATCTGCCAGGTG
GAAACCAAGGGGAGCGAGCAACGACGTGCGCAATGCGAGGTTGTG
GAAACCGGTGACGGGGGTGTCGGCGGGGCCGGCGGCAAGGCCGGG
GAAACAACAGGCGCTGGCCGCGATCAACGCGCCGACCCAGACACT
GAAACGTGTGGAAGCGCTGCATGCGGTGCCGGATCGCGATATCGT
GAAACGCCGGCATGCTGTTCGGCGCCGCCGGGGTCGGCGGCGTCG
GAAACGGCGGGCAGGGAACGATCGGCGGCGTCAACGGCGGGGCCG
GAAACACCGCGACACCGTGCGCGGCGGCGCCGGACGCCGCCGTGG
GAAACTCAGCCCCGGTGTGCCCTTTTCGACGATGAACGCCGACAC
GAAACACTGCGCCCGCTTGCCGGTGGCGGCGGCACCAGCGTAGAT
GAAACCCGATGTGGCGCTGTTGTTGTCGGGATTGGCTTCAAGATT
GAAACCCGATGTTACACTAACCGAATTGTTGTAACCCGTTACCGA
GAAACCCGAATTTCCACTGCCGGCGTTTCCGAATCCCGAGTTTTC
GAAACCGGTGTTCAGGTTGCCCGCGTTAAAGCCGCCCGTGTTGAT
GAAACCAGAATTAGCGTCTCCTCCGTTGAAGCTGCCTGAGTTGAA
GAAACCGACCATCACGGCCCCCTCACACCATTGACAAACCAGGAC
GAAACATCGTCAGGCATCACCCGAACCCAAAACGTCAAGCATCAG
GAAACCCGGCCGGACGCGGTGATCCTCGATGTGATGATGCCCGGG
GAAACACGTGGATGTGTAGGTGGGGCACTTCCAGCCCGGCAATGA
GAAACGGCCGGGCAGTTCACGGTTGATGATCTTGGTGAAGATCGA
GAAACATGACCGAAGTCGAAGAAATCGCGTTGCCAGTTCCATTTC
GAAACTCACCGATCGGCCGTCGCCGTACAGCTCGTCGAGTTCGTC
GAAACCCGGGGTAGTGCAACAGCGCTCATTAGCCCGGCATCCCCT
GAAACCCGCGGCCGGCGAGTTCGGTTGCGGTGGCCGCGCCGATGC
GAAACTGACTAGTTTGCAGCCGATTTCGCGGCCGATGCGATAGTC
GAAACAGGAACGCCATGATTTCCTGGTCGGAAAGCCGGTCGCCGT
GAAACTTTCGGTTTGCAGGGCCGAATCCAGGTGAATGCGGGCAAG
GAAACTGGCGCGCAACATGTTGACTTTCGTCTCTTATGCCGCCGC
GAAACTGACCCGCATACCGTTCACCCAGCGGAACCGAGGGCCGTC
GAAACGCTACCCGGGAGGTGTCCAGCCGCTGGGTGTCCAATAGCG
GAAACAGCGCCACCGTAGCCGGGTGCGGATAGACCTCGATGGCCC
GAAACCCTTGAGGTGTTACGTGATCCGGTGACCTATTCGTCGGTC
GAAACCACCCGTAACTCCATTGCCGGCGGGCTGCTGGCGCTGGCC
GAAACCGACTTATCGGTGCCGACGCGACGTGGCAACTGGTGGTAC
GAAACTATGGTGAGCCCGAAGAGATCTCGTTCGACTCCGAGCTGA
GAAACGACCTCGATGGCGCTGCGCCAGCATAGCCGGTGGGATCGG
GAAACGATGGCGATGAGGTGGCCGCGCAGGGGCGGCGTGAAGTGA
GAAACCCTGGACAACACGAAATATGATGAGCAGCAAGATGTTTGG
GAAACCTGGAATCGGCAGACTGCAAGCGTGTCTGGAAAACTGCTC
GAAACTGACTTAGATGCTCGGGTGCTCAAGGCCGACGGTACGCCA
GAAACCTGCCCGCCGATATGCGACCAGATTCCTGCTACCGCGTGG
GAAACTCCTTATCGGGGGCGTCGATCGTCTGGAACGCGATACGGG
GAAACCAGCCGGCGCCCAATCCCAGATCGAGACGTCCCTGGGAAA
GAAACCGACCTACCCCTGGCCACCCACGACGAGACGTCGCGGGAG
GAAACATGTTGCGCAGCATCTGCTCGGTCACCGTTGGCGTGCGCG
GAAACGTTGATGCTGTTGGGCGACACCCGCGACGAGTTCGACGGT
GAAACCGGTTGCCGCATAGTGCTTCCCGAAGGGGCTGACCCGTTT
GAAACGGTCGGCACCTTTGTCTCACCCGGGCAGGCGCGACGCAAA
GAAACTGACGACTCGTTCTGCGCGCTGCGCTGCGGGGACTTCAGG
GAAACCTGGTTGTTGCGGCCGCGCCATGTCAAGTTCAGTTCGGAA
GAAACGTTGCCAGCACCCGACACCGACGTGTTGGCGGCGGCGGTT
GAAACGGCCGCACTCGACATCGTCGGCGCCTCGTTCGTCCGTGAT
GAAACCCGTGTCCGGACGTTTTGCCACGTCACCGGCGGCGGGCTC
GAAACGGCGGGCGACACGCTACGGTGGGGCTCCTAGGCTGCTCTA
GAAACGCAGACGCTGTGCTCGTCGACGCGCGCAACGACCTGTCGT
GAAACCGACGAAGTCAATCGCGATGAACCGGTTGATGCTCAAGCC
GAAACTTGACCGTCACCGGTATATCGGTGCCTTCGGTGGCGCGCA
GAAACTGACATAGAGGACGGAGTCGGTGAGGCTCTCCGCGAAATA
GAAACACGACCTGGGCCGGACCGTACAGGTCCTGGAATGTCGACA
GAAACGCTGCGGCCCGAGCAGCTGCTCGTCGATCCAGTTGCTCCA
GAAACGATCCGCGACCGGGGTGGGGGCTCCACCGGGCGCCGTCAT
GAAACGCCGCCGCCTGCGCGCTCATCGCCTGATACTGCTGACCGT
GAAACCTCGTCTGCAGTCGAGGGGTGGTCAGCACGCGCCGGGCCA
GAAACGGCCCACCACCAGCAAGGTCGGCACCGCGATGTCGGCCAA
GAAACGGTGAATGGCCGTTGTTGCCGGTCAACCGATGTGCCGGTG
GAAACTGCGGGTCGGGTGGGCTGCCGGCGCCGGTAGACAGCAGCG
GAAACCCGTCCACAGCACGCAACCCTATTTCAGGCAGTCACCCGC
GAAACGTGCGATCAAAGGGACGATCGACACGGCCACCGAGGCGTT
GAAACGTCCGACGGCAAGTACATGGCCGTTGGGGCAATCGAGCCG
GAAACCTGAGGGTGTCGATAGGGCCCGGGTGCGCTTCGACATCAC
GAAACGCGAAATCGTGACGATGTGACGGGTCCGCGTAGCGGATCG
GAAACGGTGCGCCGCCCACATAGCTCAGGTACTGTTTTGCGGCGC
GAAACCCGCCAGCGGCAGGTGTCTGGCGTGGTCAAACACTAGGTG
GAAACCCAGAAGTGCCTCGACGAGGGGGTGCTGACGTCGACGGCC
GAAACCTGTACCGCCACGGCGGCTTCCGGCAAGTCGATGGAGAAG
GAAACTACCGGGTCCGGCGCGGTCAACTCCATCGGACCGGGTTGT
GAAACGCGGCCGCCTGCGTGCCGAGTGTCTGATAGGCCTGGGCGT
GAAACAGGCGCTGAAGATAGCGCGGGAATGGTCCGTCGAGCGAGT
GAAACTTTAGGGCGCCCGCGTGGCCGGTCACGTCCGCGGGGGACC
GAAACAAGGTGCTGGTGGTGTTGGCGGGGTCCTGGTATACCTGCA
GAAACGCGTCTGCCGCGACTGCGGTTTCTTCCTGCCGCTGGCCGG
GAAACCCGACTGATTATCACCCGTATTGAACACTCCCGAGCTGTT
GAAACGGCGGAAGCGAACTTCGCGCTGAACTCGCCGTAAGTCAAG
GAAACTTTCTGCACGCAACCCATGCCGACCATGTCCGCGCCACCC
GAAACCTGCCTCCCATTCGCACTAGCAAAAGACTGTCGACAAGCG
GAAACCGTGAGCCTAGCCGATGATCTCCTGGCATTGGTCGGACTG
GAAACGTGCTGTGACCGTCGAGCATTCATCGATGATTCGCTGCGG
GAAACAAGATTTGCTCGGTCTCGGTCAGCAGTGCATGCGACCAAT
GAAACAGTCGTCCAGACCGTCGGCAATCTCGAGCGGTGACATCGA
GAAACTTTTCGCGAATGTCGGGGTGGCACAACTGCATGACCCATT
GAAACAGGCCTCTCGCAGCGATGTTCATTACCGCCCAAAGAGATT
GAAACGTTCGCGGTTGCGCTCAGCAATCCAGGTTTGCACCGAAAG
GAAACTTCCCGCTGACAGCGGTCGCCGAATCTCAGGCTGAACACA
GAAACCAGGCGCTGGCTATGAGCGCATTGGGCGCCGCCCCGCTCG
GAAACCCGCGGCCTCGTCGAGCCGGCGGTCCAGCCGCTCCTTGCG
GAAACGCGACCGTGCCTTCTTGCATGCGGGTGCCTCCCGAGCTTG
GAAACCGTTGGTGCGCAGGCAATCCGGAACGCGCACGCGGTCGAC
GAAACGCTGGATTATTTTGCTGTTCAGAATGTTTCGGTCAAGGTG
GAAACCGAGAGTGTGGCGATAACCGCGAATCGCCGCGCATTAGCG
GAAACGGTACGCATGGGAATCCTGGACAAGGTAAAGAACCTGCTG
GAAACTGTCCGGATCCATCGACGTACCGCTGCCACCGGAGGAAGC
GAAACAGCTTCTCCCACTTCGTTCCTCCGGTGTCAAGTGGCTGCG
GAAACCTTCCGTGCCAGCTCTCCTTGCCGAGCGTATTGGCCGAGT
GAAACTGACCGTGGTGGCCGTGCTGCCACCGAAATTCAGCGTGCC
GAAACGGAGCTTGAAGATATGTCAGCGAAAGAACGCGGTGACCAG
GAAACCGGCGACGCCACGATATCTCGGCGACGCTGTCGGGGCTCA
GAAACACAACATCATCGAGATGATGTGTTATCGACCTGCCGGGTC
GAAACCCGATGGGACACCGACGTTCTCCCGGTATGTGGAGATCGG
GAAACGCAGCATGCGCCGGCGGGCGTTTCGCCGATCGGTCTCCGA
GAAACGCTGCTTTGAATCTCCGTGACTGGCCGGATAACGCCAGTC
GAAACTGGCGGTGAAGCCGATGGCAATCACCAGCAGCAAGGCGGT
GAAACCCGGATCGATGCCGTTCACGTACAGACTTGAATTTCCTGC
GAAACCCCGCGCCGCCAGCCGGCCCATGGTGGAGCTGATGTTGAT
GAAACGGTAACAAGCTTGCTGCAGCTTCCTGTGACTGCTCCCGAA
GAAACTCAACCGATTTGGTGCCGCCGTAGGTGTCCTGGCTGCGGG
GAAACCGTGGCCGTGCTGGTCATCCTGCGCTCGGCCGCGCGGCCG
GAAACCGCACCGGTTCTGGTGCTGGTCGGGTACAGCCACTCCATC
GAAACACCGCATTGTCGGAGTACTGCGGCGAGATCAACTTCAGCG
GAAACTGGGTCACCCCGGCACCGGACCCGTTGGCGTTGTAGTCCA
GAAACCGCCCGATACGTCGCCGGACTGTCGGGGGACGTCAAGGAC
GAAACCACCGAGCGGTTCGCCTGAAACGGGCGCCGGCGCCGGTAC
GAAACCGTTGTCACCGACGGCGTCGCCCATCCGGTCGGCGCCTAC
GAAACGGTTGGCCGAGGCTGTGGGAATAGTCCTGGAATTGCTCGC
GAAACCCGTTACCGGAGACGGCAATACGTTCGTCATCCAGGAGCA
GAAACCCTAGCTAACGCAACCAGTCTCACCGTTCCCGAGCTGCTG
GAAACCCAGTGAGGTGGTGCGCGAATGAAGTGGGTGACGTATCGA
GAAACCGACGATGACGTCCGTCACCCCTTTGTCCTCGAGCCGCTT
GAAACCGTCCAGGGAGATCACGTGGATTTCGAACGGGCTGGTTTT
GAAACGTCGATGCCCTTCGGTGGGGACGCCAGCCGAACCGCCGGA
GAAACCGCGATGGTTGCCGTTGGGCCATCGCTTTCGATCCGCATC
GAAACGGCGGGACGCCATGAACCGGCATTCCGGTCCCATCCTGTC
GAAACCCTATCTTTTGATGATCGCGCCGTCCGGCGCAGCACCCAT
GAAACCGTGAACGGCGACGCCGAGGTAGGGCTCCATGCCATCGTC
GAAACGCACCAACTTTCTGTGACCGCGACGCTCGGCCTCGCTGAC
GAAACGTTCTGGGCTTCGAGTACATGCGCGCACCGGGTTACCCTG
GAAACCAACCTGGTCGCCGCACTCGTGCAGATCGAAACGGCACTG
GAAACTCCACCTTGATTAGGCGATGCATCGACCGCGACGGGACCA
GAAACTCCAGCTGCCTTTGCTGCATCCATTTCGGCGGAAATTCAG
GAAACCTCAGCGCGTCGCTTGACTAACGCGAGGATTTCGGCGTCT
GAAACTCGACGTGAAGATGCCCTTCGTCGGCATGACATACAGCGG
GAAACTGCTGGTCGCTGAGGCTAGCGATATCGCCGAGGAGTACTA
GAAACCCGTGGCTTTCAGCAAGTCTGGCGGCCGCGGCCGGGGTGA
GAAACGTTGGCCGCCGCGGGGGTCACCGCGGTCGTCCACCCCGGT
GAAACGCGTCGTGACATTCACTCTCGTGGCCAGAAGAAAGACGGC
GAAACCATCGCCTACGGGCTCATCCCGCGGGCGCACCGCGGCATC
GAAACCGTGGCGGCTGCCGCCCGGCACCGCGGGGCGGTGCTGGGG
GAAACGGCGTTACGCGATGTGGCGCAACAACTTTCCGGGCGCCAC
GAAACGCGCACCCAGGCCGCTGTTGCGTTGTTGGTGGACACCTCG
GAAACTGCAAATGTTGCCAGGTTCGACTCCTTGGGTAGCCCACCC
GAAACACACCTGCGCGATCAGGTCGGTCTCGCCGGCGAGCTGGCG
GAAACAAATGCCCGGGCGATCTGGGTGAAGCCGCTGTTCTCGGCG
GAAACCCCGGCGGCACCGGGTCCACCGGTTCGCACCGCGGTGACC
GAAACCCGCGCGGACGAGAACTCCTGCGTTAAGCAGCACAAATCG
GAAACCCGCGCGGACGAGAACTCTTCCGCCAAGCAGCACAAATCG
GAAACACCACCCTGATGTGGTGGTTCCGCCGCCGAGACCGGGCGC
GAAACCGATCTGGGCCGCCAGTCGGAGGAGGGCTCCGGCATCATT
GAAACTCCTTGAATCCTTTGAGCATGCGATGTCCTTTCTGCAGTC
GAAACCCGACGACAAGTCCTAGACCACATCACCTTCGATTTCGAG
GAAACCGAGCTATGCAGTTCATGGGCACCGACCCATTTGCGGAGT
GAAACGTCGGATACCCAACGGGACACCGTCAAACAGATGACGGAC
GAAACTGCTGACGGTCGGCTTTTCGGCTACCAGCTTACTTTTTTC
GAAACGCGTCCAACTACTACTCGTTAGTTCGTCAAGAATCGCGGG
GAAACGGCGCCGTCGAGGTATGCGGCGGCCGGCCGCTACGTTCTA
GAAACAACAAACAGCATCGAATGTTTCGTCGCCGAATGGCACCAT
GAAACCGATCCGACGGTCGCCGAGATCGCGTTCACGGTTGCCGAC
GAAACCGGCGGGCCAGCGCAGCCGTAGTCGGTCAGGTTAGGGGAT
GAAACCTGATGATGTCCTTGCCGATCATGTGCAAATCGGCGGGCC
GAAACACGTCGGAATTGCGCCGGGCAAGCGCCGCGGTGGGCACGC
GAAACCGATGCACCGTATTTGACCCCGCATCCCCACCGGGGCTTG
GAAACCCGTTGAAGTCTGCCGTCGAGGAGTCCAATTCGGTGAAGT
GAAACCCTGGATCTGGTCGGTGTGCAGGTCGACCGTCACGATCCG
GAAACGTCATCAACCCTCCTTGAAGCTCCGTCGCCAGGACTCGAA
GAAACCGCGCCAGCATATTGGTATAACGAACCCTAGCCCGCCAGG
GAAACGACGCGCCGGTGTTGCTGTCGTCTGACCCCAACCATCCTG
GAAACGTAAAGGCATGCGATAACCGCCCCGAGTGCGACGGGGTAG
GAAACGTGCTGCGGCATTGGGAATTCCGGTCATCGCGCTGGAGGC
GAAACCTGGCGGTTGTACGGGGTCGCTGCCAGAAACGACGGCATC
GAAACGGCCCGAATCGAAGCGCCGGTCGCCGGCATCGCGCCCGGG
GAAACGCCTGTGGCAGATGTGATTTAGGCTTCGAAGCGGTAGCCC
GAAACTCGTCCATTCCAAACGGTTTCGTCACGTAATCGTCGGCGC
GAAACCTGGCACCCCGATATTCGACGTAGCGCGGCGGGATCATCT
GAAACAACAGTCGAACTCACGCGAGCGCCGGCCGAATGGCGATGA
GAAACGATGGCCAACCGGCGCACGGCTGCGGGCAACATCGAATCG
GAAACGATCCCGTCGGACGGCGAGATCATCGAAGGCATTGCCTCC
GAAACTCCGGAGGGCCGCTCGATCGTCGTGCTGGCGAAGGACGAG
GAAACCCGGATGTCCGGGGTCGATCTCGCCGAGGTTAGCGGCATC
GAAACACCGTCTGGCCGTTGCCCGACTCGGCCGTGACCGAGCCGC
GAAACACGATGGCCTCAATCCCTTCCGCAACAAGGGCATTGAGGC
GAAACGCCTGATTCATCTGGGTCATGGTGTCTAGCGAGGTCGCCT
GAAACCTCATCGAGGGCCGCCGGAGCGATGGCTGTGGTGGGCGCC
GAAACCTGCCGGCCGCTAGCACCCCGGGCCGACCCTGTGTGTTTG
GAAACCTGGTGTTTGGCCGGAACGTGGCGCCGAGCCTCGATAATA
GAAACGACCAGCAAAAGTCAATCGAAGGAAATGACGCAATGACCT
GAAACACTTGGTGTGACAAAGCTTTCCAAGTCGCAAGTGTCGATC
GAAACTTCAACGCCTGAGCGCTGCTTCCCATCGAGAGACCGGTGG
GAAACGCGCCTTCCAGCGCACTCACGGTGCGTTCGTCCCAAGACA
GAAACTTGTTTTGCGTCCAGCAGATCCATGTTTCTCCTCCCGACA
GAAACGCTCACCTTGGTGCTCGGCTACTGCGGCTTACGGCGGTTT
GAAACTGGGATACCCACAAGGTATTACATCGATCCGGCCGACATC
GAAACATCCGGTAGTCGATGTCGCCGGCGGTGAAGACTTGGCCGA
GAAACATCGCCGCTGGCCACCATGGCCTGGCCGCCACCTGGCACC
GAAACCCCGACGGCACCGGCCTTGGTGTATTCGACGAACACCACC
GAAACAGGTGTTTTGCGCGGCATCGCGGACGAATCGCCGGCGGCG
GAAACTGCCCATTTTGGGTAGCCCGGGTGTGTCAGCGGCTTCCTC
GAAACCACACCGACTTGCCGGCCAGTAGGTCGGTGGCCACCGCGG
GAAACAGCGCTGCACGCGCGCCCAGCTGTTGATACTGGCCGGCGT
GAAACGCTGCCATCTGCCGGGCGATCGCCTGATAGCCCTCGCCAT
GAAACCTGGACGAACGTCACCACCGGGATCCAGCGTGTCTGGGGA
GAAACAGCAGGCGGGGAGTCCACCAGGCGATCGGATCAGAGGCAT
GAAACGCACGTTGCGGCCGTCGTCGTAGATGGGCAGCCACTGCGG
GAAACTCGGAATGGCGCAATGCGATCGACCTGTCCCACCAGAAAA
GAAACTGCACTGCCATACCCACCATGCCGACCGCGCCGACTGCGA
GAAACAGCGGACCACGCGGCAGCAGCGACGGCGTCATCGAGAACC
GAAACCAGACCGCTGCGCTCGGCCTCGGCGGCGTCCATGGTGCGC
GAAACTCAAGTCATCGTCGACCGGTTCGAAATAGGCTTCGATGTC
GAAACCGGACTCACCGCCTGGCAGGCCACAGCCCATCATGAGGTC
GAAACCTGGCGGGAACGCCGCGCTGAGGTGGAGCAGGCATCTGAC
GAAACGCCATGGCCCGTGGCGGCATCTATGACCAACTCGGCGGCG
GAAACCCGGTGTTTGGGATCCTGGATAGCGATACCATCGACTGAT
GAAACGTTCGCTGCTGCGGCCCATGCAGATCGCACACGCTTGCTT
GAAACCGGGTTGATGGTGGGCGCGTCAGCGATACGATCTGTGCAC
GAAACGGCTTAGCCGCGGGTAATGGCGTCAGCAGCAGCGGCGGCG
GAAACCTGTCGCTGATGCGCTGACCCTTGAGCTCGAGCCGGTGGT
GAAACTGGTCGTCGTGTTGACCGTCGGCGATCTCGGCGGCCGCGG
GAAACCGAGTTGACCAGTTCGCGCATCGCGTCGACCGCCGCGCCG
GAAACCGTGAATCAGGTTGTGCACGTAAGAGTTATCCAGCCGGGC
GAAACCCAGTTGCGCAACGCCTGGGCGCTGCGCCGGCGCAGATCG
GAAACGTGCCGCTGGCCAGCGCGCCGAGGCCACCGTCGTAACGTC
GAAACAGCGTCTCCAGGGTGTTGTCGCCCTTGATCACCAGTTCGG
GAAACGGTCGAACGCGCGCTTCAAAAACACGGCCCGCCTGTCTAC
GAAACGTTCGATGAGCGAGTAGCCGCAGTTGATCAAGAGGTCTTT
GAAACAACGTGGTCGCGGCCAACTACCCGTTCGCGACGATCGAAC
GAAACCGTTGACGGCGTTGCCCGGAGCCTGCAGAACCGCACCGGT
GAAACAGCCAGAGGTCGCCGGTGCGGGTTTCGTTCAGCGCTCGAT
GAAACGACGTGCCTACACGCCCGACGAGGTGCGGGCCCGATTGCA
GAAACGGATATCGGCACAGTCGCTGACGGCGTCGTGCACCGGTTC
GAAACGTATGTCGCGCTGCGAACCGAGATCGACAACTGGCGCTGG
GAAACCGCGCCGCTGCCGAATCCCGAGTGCTACCAGTACGACTTC
GAAACCGGCTAACTAAGTCGCCTGACGAAGTCCACCACGACGTCG
GAAACCACAGTAATATAAGGGGTTTCGTTGTCTGCTGTGGCGTCG
GAAACGCCGTCGCGGACTGTCGCTTTGAGATGTTTCCGGCCTTGT
GAAACCCTCGACCACTCGCTGCCCTACATCTTCGCCGTGGCACTG
GAAACCGCCGTCGTGTCGGCGTTCGAGCAGTCGATGATCCTCTAC
GAAACGGGCGCTGGAGCGCGTGGGGACCGTTCGCGACGGCCAGCG
GAAACTCAACCGGCACTTCCCTTTTGTGATCTCCACGATGATGTC
GAAACCCGCCAATTGCTCGGCGAAGTACTGCACCATGTCGTTGCG
GAAACCGGGCTCACTCGGGGCGGCAGCGCGCCGAGCAGCACCGCG
GAAACCGAAGTTGCCGCTGCCCGCGTTCCCGAAGCCGGTGTTGGT
GAAACCGGTGTTGGTGTCACCGGAGTTGAAGAAGCCGAAGTTGCT
GAAACCGGTATTGCCGCTGCCCAGGTTGGCCTGGCCCGTGTTTCC
GAAACAGGAACCGGTGTGGCGGGCCCGCTGCATCGTCTCGGCGCC
GAAACCAGGCAAGTTCGGGTCGTTGGCGGGACAAGATCGCGACGC
GAAACCGCGCCTGCACCCGACGATGTTCACCAACGTAGGCAATCC
GAAACCGCGGCCCACCCCGCCTAGGCGCACCACCTTGACCACGGG
GAAACACCTTTTATGAAGCCAACGGCGGATGGCAACCCATGCCGG
GAAACCATCGGCTGACGGCTGGTTCGGCCATGAGGAGCCGTGCAA
GAAACGCAACATGCTGCAGAGGATCGCTCGGCTCGCCATCGCTGC
GAAACGACGAGGACCATCGGAGGAATCCTGGCCATGACGTCAGGC
GAAACGCGGGGACGCTTCGGCACTTTCATTTCCCGCTTCGATCCG
GAAACGTTTGAGCGCATTGGGCGATTAACCCCAGTGCCTGTTCGG
GAAACGCCGCGAACTTGGCCATACCCGATTGCACCAGGCCGCCGG
GAAACTCCATTGGGGTGCTGGCCACCATTAAGCACGACGGGCGCC
GAAACTTGATTGACCTACGCAGGACACCACCGGCGCGCTGCCAGC
GAAACCGAGCGCGCCGCGCTGGCCCGAGAGCTCGCCGAAGAACTG
GAAACCGACGGTGTGGTTGACGGTGGCCGCCGTCAACTTGGTTAG
GAAACCCAGCAGACCGACTACCCGTCGGTGGGCCCGGACCGGCCC
GAAACCCGTTCGGACTTTGACGCATTCGCCGCCATCGCGCGTGCT
GAAACGTCATCTGGGCACTCGCACCGATGTGGTGCTGACCGCGCT
GAAACCCGTCCGGGTGTGGGCTACCCGCGCACCTACGAGGATCAG
GAAACGTGTGTGGGGCGGCTGCGCTATCTGGGTCTGGTGCTCTAT
GAAACCTGGCGACGCTGCTGGCCTCTCGTTACGGCTGTCCCGCAT
GAAACGGACGAGCGCTACCTTGGATGTTGAGGGAGTTGAACTCCG
GAAACTGATCTGCTCGCCGGTCTGGGCTTCACCGCGTCCGGCACG
GAAACCAAGGGGCTCGCCCACTACGGCAGCCCTGACAAAGACCCG
GAAACTTGGAGTGCGGCGCACCCAGGTGATGCTCGAAGGTGGCGC
GAAACAACGTTGTTTACAGCCCGAGAAATGAGTTTATAGCCTGGC
GAAACGGGGTGATCGGCGCCTTGATCGGCGAGGCGCTGACCGCAA
GAAACGGCGGCCACGGCACCCCTTGCCAGGCGGACCGGACTGAAC
GAAACCGCTTGGCGCAATGGCATTTGGTACACCGCCCGGCTGCGT
GAAACCGAAACGGGTATACGCGTCAGTCCCACAAAGATCACCACG
GAAACCCAGTGACGCGGATATTGTCACCGTGATGATGCTCGATGA
GAAACGACGCTAAAGACGTCGTGATGCTGCAGGACTTCCTGACTA
GAAACGAACTGTGGCCGGAACCACGTTGACGGCAAACGTGACAGG
GAAACCCTTGAACAGGCCCGGGCGACATACCAAGCCGGCCAAGTT
GAAACACCTCTGACCACGTGAGCGTCTCGGTGATGCCGGCCCAAT
GAAACAGGTTGACGCAGAGTCGAAGTCGGTGTACGCAGGGGCGCC
GAAACCGATCAGCGTTGCGTTGCCCTCGGCGGCGACGCCGAGTTC
GAAACATCGCCGTCGGCGAGGACCGCCGGATCGGCTTCGCCGAGT
GAAACCATCTTGGCGTTCGCCGACGATCTGCGGACCATCGCCGAC
GAAACCGTTGGAAAGCTTCAGGTTCGCGGTCCGACCCTGTTCGAC
GAAACGGTGCTGCTCGGGCATCCGGACGTGGCGGAGGCGGCAGTC
GAAACCACGAGAAATAGGGACACGTAATGGTGGATTTCGGGGCGT
GAAACGCCTCTACGGCTTCGTCGAGCTCTTTGGCCATGATCGACA
GAAACTCGCTGGACGGTCCCCAGGATGTTGGCAGCACATTCACCG
GAAACGCCGATTGCCCAAGTACTGCGGCGGCAGCGGCGAGAGATA
GAAACCGCCGGATCGGCCCTCGTCAGCCGCTAGTTGGCGTGCAGG
GAAACAGCAGGTTGCTGCTCCCGGAGAGCTCACGCGCCTTGACCG
GAAACTTGTCGACGCCATACACAGTCACCGGTCCGCGGCGGCGCA
GAAACCGTCTATGGCGCAGGGTCCGTGATTGGTCCACACCACATT
GAAACCAGGTGTCGAGGACCGATCCGTCAGCGGCGAGGGTAGCCA
GAAACGCCGTGGCGCGCTCGGGCTCGTTGAGCATCCAGAACCGAT
GAAACGCCGTCGCCTGCAAGCTAAGCGCCTGATAGGCCTGAGCGT
GAAACCCTCCCACGGGCAGATCGCCCGCAGCGCCGGCGGTTGCAG
GAAACCGCCCCGGCGAGCAGGGTCTCGGCCCGCAGCCCGGTTTCC
GAAACATCCCGGCTTTCCAGATTCCGACCGCACCCAGGCTGTCGT
GAAACACGTTTTCCATCAACGGGTCCAGGCCGCTGCTCGGCTCAT
GAAACCGAGCACGGGCGCGCGGGTCGCGGCTGGGCTTGACCGTAC
GAAACCGGACCCCGATAGCACCTAGAGTGTTCGCCAACATCGGTT
GAAACCGGATGCGGCGGGCTCGGCGGGGCCGGACGCTACTGAGCA
GAAACCGGATTCCGGGAGTCGCACGGCCAGTCCCGTTTGGTAGCC
GAAACCGAACACAGTGATCGGGGGTCGTGGTTATCGTTTGAGCTA
GAAACCAGTTGCCCGGGCAAGGTTGTCGCCGGCGAACTCGTGCTG
GAAACTGCTGCAACGCCCGGTGCAGCATCGGCCCGCGCCACACCA
GAAACCTATGTCTTCTTAGCTTCTTTCTTCGTTTCGTGAACTAGA
GAAACGATGGCGCTGAAAAAGGGGGGCGGAGGAGAATGAGAACCG
GAAACCGGAAAACGTCATCGTAGGCGTGCGGCCGGAGCATATCCA
GAAACGGCAGGAGCAGTATCGGTTGGAGCCGCATGAGTCGGCTGT
GAAACCGCCGCCGACCCGGTGGCGAAACTGGACTCGGGCGCGTTC
GAAACTCGGCGGGGTATTCCATGGCGCCCACGCCGATGATGGCGC
GAAACCCCTGGCCTGCGCTGTGGGCGATGATGGTTGGCTTCTTCA
GAAACACGTCGGATGACCCTGCCCAAGGAAAGAGCCGCCCAGGGC
GAAACTCGGTGTGGACCGGCGGATCCTGCATCACCATGGGCGGGG
GAAACGTGGCATGCAGTCCAGCGGCGTCGGTCAGTGGACCGGCCA
GAAACGCGACTATCGAGACGCCATCACCCGCGGCCGCCATCAGCG
GAAACCACAGCGCGATCGGATTTCCTTGGAGCCGCACGACGGGGC
GAAACCCGACCGGAGCGAATGACTATCGCCGATGAAGCCCAGAAT
GAAACACCGGGTCCTTGCTGAATTCCGCGGTCATCAGCTTGACGG
GAAACTGGTGAGCACCTTGCAGTCGGAGTAGCCACACGACTTGAC
GAAACTCGTACGATCCCGGCGAAGCTCGCGCATCGCTCGCTGGAT
GAAACCGGCCTGGTAGACGTCGTCATTCAACTCGTGGAACCGTTC
GAAACCCGCCCCGGTCCGGGAGCCCAGATAGACCGCCCCGATCGC
GAAACGGTCGACACCGAACTGTGGCATGCCCAGCGGGTGCTGCAG
GAAACCGAGCGTGAGCACGCCGCCAGCCACCACGCGCGGGTCGGG
GAAACGGGGACATGCGATGGACACTCAGAGCGACTACGTCGTGGT
GAAACGCGTCGCCCACCCAGCCGAACTGTGCGATGTCGAAAGCCC
GAAACCGCTGCCGGACTTGGCCTGAAGTTCGAGTTTGACGCCGAT
GAAACGACGCCCTGAGCGCAGACGCGATGCCCGGGGCGCAGCCTC
GAAACAAATAAATATGACAACCCGAACTGCTCTTGGAGGTCGAGC
GAAACGCACGGGAACGCCGCTGCGGCTGCGAAATACCGACCAGGT
GAAACCGGGACATCGCGTTGTCGGCAAGCCCCAACAGTTCGGTAC
GAAACAAGAACACCCACGGGAACGCGGTCGCGGATGCGGTGCCGT
GAAACCAAGGAAGCTCAACCCGGTTTCGGCCAGGATGGCGGCGGC
GAAACATGATGTTTGCCGAGTTCTTGGTTCGCGGGGTAACGATGG
GAAACTGCGGTGGCCCGCTTGACGGAGCGCGGGGCGACCAGGGCT
GAAACTCAACGAACTGGGCCGTGTTTCGCTGCGCACCCAGGTGCC
GAAACATCAGCTTGTCGATCAGCGTGCCGGATTTCACGGGAATCA
GAAACGGCGAGTGAACATTGATGATCTCCTTGTGCTGATGTCATC
GAAACCGCCGCCCAGGCTAAAGTCGTTACCAGCGTTATCGACGCC
GAAACCGGCAACATCTACGAGAAGGACGGCGCAACCTGGTTGCGC
GAAACCGCCGCGGCCTTTGGAAGTGGGGCGAACGTGCACTATGCC
GAAACGCGCTATTACGTCAGCATGAACGTCGCCGACAAGCCGGGC
GAAACCGTTGATGCACTGGACGACTTGGATGTCGTGCAGGGTGTG
GAAACGCGGGTGCTATTGCCCGCGCAGGTTAGTCACGACGACGCA
GAAACCAGTACCGAGCGGCTGACCACCCGGGTCATCGACCTCATC
GAAACCGACCTGTTCAACCAGGGCGTCCGGCCGGCCATCAACGTC
GAAACCGAATTACTGGACCACATGCGGGCCTCCGAAGAAGAGATT
GAAACGAGCCGGCGTGCTGGTGGTGTCGTCCGATCGTGGTTTGTG
GAAACGGATCGGCGCATTGAATCGCATCCGGGCAGCGCTCGGTGA
GAAACGTGAGTAATCTGGGCGGCCCGCTCAGCGCCCAGGGCATCG
GAAACCTTAAGCCACAACGACGTGCGCCTACTCAGGACACAAACT
GAAACGTTGCGCGGTGCGGAGATTCAGTTGGAGTTCCCCTCGGTG
GAAACAAGCAAGCGTGTTGTTTGAGAACTCAATAGTGTGTTTGGT
GAAACTGGGTCTAATACCGGATAGGACCACGGGATGCATGTCTTG
GAAACCCAGCACGAGTGATGTCGTGCTACCCGCATCTGAATATAT
GAAACATCTCAGTACCCGTAGGAGGAGAAAACAATTGTGATTCCG
GAAACCGTGTGCCTACAATCCGTCAGAGCCTCCTTTTCCTCTCCG
GAAACAGCCCAGATCGCCGGCTAAGGCCCCCAAGCGTGTGCTAAG
GAAACCAGTGAGGAGCGACTGTTTACTAAAAACACAGGTCCGTGC
GAAACCTCGACGCCAGTTGGGGCGGAGTCGTTGTTGAAATACCAC
GAAACTTGAGGAAACCTGTCCCTAGTACGAGAGGACCGGGACGGA
GAAACCTTCTCCAAGATCAGGTTTCTCACCCACTTGGTGGGATAA
GAAACGCCCGGTCCCATTCCGAACCCGGAAGCTAAGCCTGCCAGC
GAAACCACGCTGCAGCTCGCCGAGTTCGGTGCCGTCGAAGACCAC
GAAACCCGCCCAAGCAGCCAGGAGCCGTACGCGGGAGTTTCTGGC
GAAACCACGCTGCAGCTCACCGAGTTCGGTGCCGTCGAACACCAC
GAAACCCGAAGATCAACGTGGTTATCGACAGGATCAACACCGCCG
GAAACGGGAGCAGCAAGGTGTTGCGCCCGTCGGCCTGGCTCGGCG
GAAACTTGTTGACAAGTCCACGGTGATGGTTCACTTCATCGACGA
GAAACCACGCTGTAGCTCACCGAGTTCGGTCCCGTCGAATACGAC
GAAACGCCGACATCTGAGCGCTCACCGCCTGATAGGCCTGGCCAT
GAAACGCCGGGTGCAGCCGGCGAATTATATTGAGCCGTGTGATGA
GAAACATCTCATACCAAGCGCCGAACCGGGCCAACGGCCGATCCA
GAAACGACGGGCGCGACGTCATCGATTTCGACACGACCGGGCACC
GAAACGCTGACCTGCGACCAGGATCGGTCTCCCACACCGGGCTTA
GAAACCGGCGATATACGCCGCCCGGGCCGCTGCCACCGCGGCGCG
GAAACTTCGGTGTTGCTTAGGAAAGGAACCGTCTACGTGCTGGTG
GAAACACCGGCATTTCGCTGGCGATGGCGGCCCGGTTGAAGGGGT
GAAACACCAGAAACCGGTGTGACATTCGAGGACAACGCGCTGGCC
GAAACCTGGTCCACTGCCACCAACCCAGGGCCAGGCAACCACAGG
GAAACCGAGATACGGTCCCGTGACGGTGGTTTCGAGGTCCGCGGC
GAAACGACGCTTGGCAAATGGTGGCGGGACATGAAGCTCGCCCGG
GAAACCATTTCGATTGCACCGCATTTCGTGCGGGTCCGGATGGTT
GAAACGGTCCCGAACGACGTCCCGATCGAGATGTACCTTGAACAA
GAAACCGAACTCGCCGTGCGGGAACATCCGCGCGAACCGCTCGAC
GAAACCACCGCGCCACGCAGATAGCCACTTCCTCCGTGAATCTGC
GAAACCGGTGAGCAATTCCCCGGGGATGGGGTGTTTCTCGTGGGA
GAAACCGCCGAGTAGATGTCGAAAGCGTCTTCGAGCGACAGGCCC
GAAACGCGATATCCATTGCGCTGGTGTGCTCAGGTGCTAGTCGGA
GAAACCCACACACTGAGATTTTCCGAAAAATGCAACTTCTGCGGT
GAAACACGCCGTTGCCATCGATCTACACCCACGCGACCTACTCTC
GAAACGCCGCGAGACGGGAGCTTGATCTGGGCGTGGCTGCGCTGG
GAAACCGTACGCCAGTATGCGCTAGAAAAACTGAACGAATCCGAA
GAAACGGCGATATTGCAGCCGCATTGCAGCTCGCATCCGCATTGC
GAAACCGGTTCGTCTCACGTCAATGCCGCCTGTTTGCCTGCCTGG
GAAACGATTCAGCATGCCCTGGGGTCATCCGGCACGTCGGATGCG
GAAACGGTACCTCACCGAGGTGTCGGTGCCGGCGCTGCTACGTGG
GAAACGCCGACGCGGCCGAAAACAGGTCACTCGCCACGCTGTCCC
GAAACGGCGCGCGGTAGGCCCTTGGGTTTCCGCGAGTGTGCCGGG
GAAACCGTAAGCCAGGCCGCTGGTGTGAGTGAGCAGGTCCTCGAT
GAAACAGCGTGTCGCGTTGCATGGGCACGCCCGCGTCGATATCGC
GAAACTATTGCACATACAGATAATTGTCGGTAGCTTGTCTTGCGG
GAAACCTTGTTCCAAGAAAGCCAAGCGCTCTACGCCGCGTATTTC
GAAACACCCCGAACAATCCGGAAGCGTCGGTGAGCGTGCCGCACG
GAAACCGGTTCGGCCGCGGCCGCTTTGGGCGGCTACACCGCGGTG
GAAACGCCGGCCTGTTTCGAACCCACCCTGGACTACGTGGTGGTC
GAAACAGAGGTGGCCCCGCAGACCGAAAGGCCCAAGGTGCTGATC
GAAACGTTGCAGGGCTACATCACCCGCGCCACTCAGCTATCCCCC
GAAACGCCCCCATCGCGGTCAAGGAGGCCGTGTTGCCGTTTCACC
GAAACAGCTGACGTTATCCAACGCCGCCTGGACACCGCGCGGATC
GAAACCCTGGACGCGTCGACGGTGCGGGTGCTGGTGAACCCGACC
GAAACACCGCGAAGTAGTGCGCCGCGATGGGGAACGTTGCTTCCA
GAAACACCAAATAGGGGTGCGCTGAAAAACGGTGAGGTGGGAGAC
GAAACCGCCGACGATTGCCTGGTCGAACTGGATGCCAGCCACTTG
GAAACGCCGCCGCCTGAGTTCTCAGCGCCTGATAGGTCTGCGCGT
GAAACGTTATAGGTGATCTTGACCTTGTCAAATTGTTCGACAAGG
GAAACGATGCAAGCAGGCGCCACACCTCGCGCCGTTCGGCGGTCC
GAAACACCTTCTTGCGCGGCCAACTTGTCGAGGCTTGCCGTCTGC
GAAACCCCTGCGGCCGTGAGCAATTCGGCGTAGCAAGCACCGTCG
GAAACACAATGGGCGGGCCGCCCATATCGCGGGCTCGCTGCGCGA
GAAACGGAACCGCATCCAGTACCTTCAGCAGGATGGGGTCGATCG
GAAACAGGCCACTCACGTAATCCTCGCTTCCCCACCACACCTCGT
GAAACCCTCGGGGGTCCAGTTCAGGGTGCTGATCTTGCCGCCGCG
GAAACTCATGAACGCGGCCGACTGGGCGCGGGGCGCACGGCTGGA
GAAACGTTCCCAACCGAAGAACGCCACCGCGGCAACGAGAGCGCC
GAAACGGCGGGCCCAACTGGACAGCCAGGTTTAACGCCAGCCCCC
GAAACGCTGGATCTGCTCACCCGGGTGTTTCCGGCGCGAACTTGC
GAAACGGTGCACCGAAACGCAGAAGATGCACTGCAACAACACAAG
GAAACCGCAGGCTGGCATATGCACGTGGGCGCACTGGCGATCTGC
GAAACGGTCGGCTTCGTGGGATTCCAGATTCCGGGCCTGGAACGC
GAAACGAAGGCCGACGTCGGGAACCAGGTCAGCTCGATGACCGCG
GAAACACCGGGCTTGAGCACCACGAAGGCCGCCAGCCGCTGGCCG
GAAACATCGGCGCCACGATCACGGTGACCTCCTCGGCCCGCCACG
GAAACAGGCCGAACGAGTGAAGGCGTTGGCCCTGGCCGGTGGCGC
GAAACTCATGGCCCACGGGGGTGGCACCACGGCGGAATTCCTGGT
GAAACCTGTTGCCCGAAAAGATTTCGTTTCTGCCCGCCATGCGCT
GAAACCAGCGTCGTGAAAAGCTCTGCGCTGGTGGTCAATCAGCTG
GAAACCAGCAAGAACGATGACGACCGGCGGGCACTGGCCAAGCAG
GAAACCTATCACGACGTGTTGCGGCTGCCCGTGGATCTAGTGGTC
GAAACGCCGCAATGGACCGAACGACTCGACGTAAGTGTGCCCTGC
GAAACCGCCGTCCCGGCTCGAGCTCGGCGATGCTGAGCCGGTCAT
GAAACGCCTTACGGAGACGCGACGAACCAAATGCCGACGAATACG
GAAACCGGATCGGCGCCGCCGATGGCCGCGGCCACGGCGTCGGCC
GAAACCAGCAGCCACACCTCGCGGGAACGCTGAATCGCCGGCAGG
GAAACAGCGAGGGCTCGCCGAGCAGGACGTCGAGGATGAGCCGCT
GAAACGGTGTTCGGCAGTGCTCTTGGACGGCGTTGTACACCACTT
GAAACAGCGTGTAGGCCAACGGAGCCAGGCTCATCGCCGTTCCAG
GAAACGTAACCCGCGCGCTACCCACGCTTCGCATTCGGTGCCGAT
GAAACGCCGCCACCTGCGTGCTGATCGCCTGATACTCCCGAGCAT
GAAACGCGTTGGCACTCGGGTTGACGTTGACGGTGATCTCGTTCT
GAAACGCTGCCACCTGCGTGCTGATCGCCTGATACTCCCGAGCAT
GAAACCTCACCGCGAATACATGAGCTGATCCGCGAGGCAGCGCGA
GAAACCTCGAGTCGGCCAGCCCGGCTCTGAAAACGACGCTATTGA
GAAACGGTGGTGATCACCCGCACCCCCAGGTGAGTGGCCCATTGT
GAAACCCAACCCGATCAGCAGCGCAAGGTAGGCAACCAACAGCGA
GAAACTGCAACCACGCACCGATGCGTCGGCGTGTCTTGTGCGTGG
GAAACCGGCGAATACGAACCACATCAGGTTGGCGACGGCGAGAAC
GAAACGGCGGTTATTGACCCGTATCGCTTACATACCCCGCGAAGC
GAAACAGCGCGAAGCGGTCACCATTGGCGGTCGGACCGAAAATTC
GAAACAGCAGCACGGTGACAGCTAGCGCAACGCCCAGGCCGCCGA
GAAACCGAGCAGCAGGCCATGGCCGAGGTGCTCGGCACCCACGTC
GAAACCCCATGCGCGCGTGCGTTACACCACCATCCAGAACTGGTC
GAAACTGCGGCACTGGGTCAAAGAGGTCAAGGCCGCGATGGCCGC
GAAACCCGTTGGCGTATTTGGACTCCGGCGCCACCTCACAACGCC
GAAACGGTGACCATGGAAGGCGCCACCTACGCGCCGGCGCCGCAA
GAAACCAGCGCACCGGCTGAGGAATTGCTCGCCGACGTCGAGGAG
GAAACCCGCCTCAGAAGGCGTCTTCGGGCACGCGCATGATGTCGT
GAAACCCGTTGGGCCACAGCGTCGTCCTGGTGAGCAGCGGCATAC
GAAACGCCGCGGCTTGGGCGCTGAGCACCTGATAGGTCTGGCCGT
GAAACACTTTGACGTCGTGCATGGCAAAGTCAACATCGAAACCGA
GAAACCATCCAAAGCAGCGACATGGTGCTCGTCGATTATTGGGCC
GAAACCCACGACCCGCGGGATCAGCATCGATACCGGCTGACCCAG
GAAACCGCTCGGGACAACGCTGCCGCGGCCGAAGACGACCTGGAG
GAAACCTGGCTGGTGGTCGACATGTCGGCCAGCCTGGATTTTGGC
GAAACGTGACCTCGCGGTGGCGGCGGCGGCTGCCATCACCTTCCT
GAAACGATGAAGAAGGTCGCCCAGCTCTCCGGTGGAAATTCCTAC
GAAACCGGGGGATCGGGCTGGCGATCGCACAGCGGCTGGCTGCCG
GAAACACTGGGACACCACATGATCTTGCAGTGTAGTTGTTCGACC
GAAACGTGCAGGTCTTCGTCTGCGTTGTGTTGGTGCTGGCGGTGA
GAAACTTGGGTGCCGTCGAAGAATAACCCCACCAAAGGCCCTACA
GAAACGGTGGTGCTGTTGGAGGCGGCCGGTTTTGATGTGATCCTG
GAAACCGTCGGGGTGGGCCAGTCCGAGGTCGCGGTGGCCAACATG
GAAACATGTGGGTGAACACCGAGGTAAGAAACACCACATCGAACG
GAAACGCCCAGCGCTCCGGCCGACCAAGGCGGCAGCGACGACCGC
GAAACTAAGCAGCGGCCATACACAATTATCCGAAGAATCTACGGT
GAAACGCGTCACATCAGAGCCAGAGGGATTGGCAACTGGCAACAG
GAAACGGCCATCTTACATCTGCAGAATGGCTTTATCCTTCCGTCC
GAAACCGGACCATACCTACCTCGCGCGCAATGCCGTTCCCGTTCA
GAAACACCTCCGGCAAAGACCGCTTGGCCATAAATCATCAGTTTA
GAAACGATCGCTTTTAAGCGCATATGTCTGTTCTGCAAAAATGTC
GAAACGTAGTGCGGCCGCGCGCACCATTTCGGGGGAGACGTCGAT
GAAACGTCCCTTCACCTGGACGGGAACAGTTATCCACTGTAACCC
GAAACCCTCTGGGATCTTGCCCGATTGATAGTTCTTGATGCTATC
GAAACGGTAGCAGAGCGCCATGGTTGCCAACGCGGTCGCCGGGCA
GAAACCGGGGGCCAGTTACCACTTCCTGTGCCCGAATTACGTATT
GAAACGCTTTGCGGCGAAGGATGCGACGCTGACCTTGCGCTTCCA
GAAACGACCCGCGAGGTCCGCTGGGTGCGCTCCACCCAAATAGTT
GAAACGGCCGCAGGCGCAATGGTCACCAACTTGGCCGCGGTGGAG
GAAACTCGCCCCGCAGCCGATCCCGGAGAGCGCGCTGCTCACCGG
GAAACCCGCTGGGATCCAAGCAAACCGGACGGAACACCACGCAAA
GAAACGACATCAGGACGCCTTTCCACCAGCCAACTACGTGGGCGC
GAAACCGCTTATCTCGGTGTGCATCCCGATGTACAACAACGGCGC
GAAACCACAACAAATGTCTGGAAGTCGCGCGCGGCGGACTTATTC
GAAACCACTTCTCCGCCGACCGGTAGGGGACGTAACGTCCGCGGA
GAAACAACACCAGCGAAGGTAGTGTGATGTCCGTGGTCGAATCCT
GAAACTCTGACGTGGTCGCAGTTATATCGGCGAACGCTTAACCTC
GAAACCCGAGGCGACCGAACGCACCTTTAGCGCAACGATCGTCAA
GAAACGCGAAGTGACCTCGGCAATCTCGAAGTCGCACGGGTTGAG
GAAACCGGCCTGAGCCATCGTGTTGATGCTCGCGCCCACCAGACC
GAAACGAGACCTTGGTCTCCTTCAGAGGTTCCCCGTTCGGTCGGG
GAAACGGCCGGGCTGTCTGCTGTCGCATACGGAAGCAGGGACTCT
GAAACTTCAGAACCCCATCAAGCTGCTGCGTGAAGCGATGGCGCC
GAAACCAGACGCCGAAAGCTATGTTCCGCGAGCGCGATACCGGAA
GAAACCGTCCGCGGAAACGTCGAACGCATGACAGCGCCCGGTCGC
GAAACTGCCTCGGAAGTCATGATTGATTCATCAGTCAATATTAAA
GAAACTTGTTGACCCACATGCACGCTTGCGCGCCGATCCAGCCAT
GAAACCGTCAGCGTTGACGAAGCGTTAGAGGTAGTGTGCTGCCGT
GAAACCCTGACCTGGTCTCAGTTGTATCGGCGAATGCTCAATGTC
GAAACCGCGTATTTGCAATATACTTCGGGATCCACCCGTACGCCG
GAAACTGCCTGCGGGCCAAGCGATCCGGTGCCCGAGCGGAAGCGG
GAAACGGGGAGACTCCGACGAGGATGTGGCGGACCGGCTGCGCAT
GAAACCAAACCGGGCGACGTCGTGGCGGTGCTGGGTCCAGGAATC
GAAACGGGAGTCGGATCACGACGTCGTCGGGTTCGTAGCGTTCGA
GAAACGCCCCCGGTGGTCAAGGACAAGTTTCTGGCCGCAACATCC
GAAACCGACAAGGCTACCGTCAAACTACTGTTCCGTGACGCTTAC
GAAACTCCGCTGTCGAATCACGAACTGCGGATGGACGACGACGTC
GAAACCTACGAGCACCCTTACCCACACTGCTGGCGATGCCGTAAC
GAAACTCATTGTGGCAGTTGAGAATCCGCAACTTCTGAGGCCGTT
GAAACGGCGGCAGCGCATTACGTCGAAACACCGGGAGCGGTCGTG
GAAACGCGTGGTTCAGGCCCGGGCTCGGCGCGGACGTTCCCCGTC
GAAACTCACCAGCACCCCGAGGTCGCGGGCGGCTGGGTCGGCGGC
GAAACTGGCCGCACCCACCAGATCCGGGTGCACTTCGCCGCGTTG
GAAACGGACTACCCGGCTACCGACGCGGTGTCCAGCGCGACACGC
GAAACCGAACAATCAGACCACCGTTGTGATCACCGGCGCCTCCTC
GAAACATGTTCGGTGCCAGCGAGTTCTACAACTCCGCGACCAAGG
GAAACCGACCCGGACGTACGCACCATCTACCAGACCGCACGCGGG
GAAACGCGAGGTGCTGGAGAAGGAGTTCGAGGGCTTCTCCGATGG
GAAACCCGAAATGTTGGCCGTACCGGTGATCGTGGGTACCGAGTT
GAAACCTATCTGGTTATCACCGGTGAGCCCGAAGCCGATGTTGTT
GAAACCGATATTTCCACTGCCAAGGTTGCCGCTGCCAAAGTTGGT
GAAACGGAAACCCCGCGATGATCACCGCACCGCCGGGCGTGGCTG
GAAACCCCAAGGGTGTGGAGATGACCCACGCCAACCTGCTGTTCG
GAAACTCAAGCGCCGTCGAATCGCCGCGAAATATTCCGCGGAGAT
GAAACGACCCGAAGACCTGCGCTTTCTGGTCCGGTTGGCGCGACA
GAAACCAATCCGCACCTGGATGTGGCGATCGTTTCCAAGGTGTAC
GAAACAGCCTGCGTGAGCATTAATGGCGCCAACCGCCTGGGGTCG
GAAACTTCCCGGTGATCCGCGATCTCGTTGTCGACATCAGTGACT
GAAACGGTTCGAAGCATCAACGACTGCCTCATAGCGGCGCTCGCG
GAAACGGGCTGGAGGCCCCCCACTCTTCGCCCATGAAAAGCATTG
GAAACTGTCCAGTCACGGCATCAGGGGCGGGCGCAATGGCTTGGG
GAAACTCCGCGGCGCCCACACCAAACCGGCGCGGTTCTCCGCCCA
GAAACGGCGGTAGCCGCACAGCCCGTGCCGCCATCCGACCAGCCG
GAAACACCGCAACACACCTGTCGAAGCCTCTGCCCCAATCCTCGT
GAAACACCTTGTGGTTCTTGCGCAAGGTCGTCGCCTTGCGTGCGA
GAAACCCGTAGCGCTGGCCGGGGGTGATGTTCGGCAGATAGGCAT
GAAACAGTCTGCGCAGCAAGTAGGCGCACCCGGCAACAAGCAGCA
GAAACCCGGCCGAACCAAACGTGGAACACTGCCACCAGGGCGATC
GAAACCTGGACGACGTCGCCCACCTCCAGCATCTGGCCCTTCCCG
GAAACGAAGGGGCCGATGACGGCTGTGGCGATGGCCGCACCGATC
GAAACGGGTGACCGCGCCGTCTGCGACCGCGACCAGGTGGCCGAG
GAAACAAATGGCGCCGCTGGCCGCCGGATCGCGGAGCTGGAGCGG
GAAACAAATGGCGCCGCTGGTCGCCGGATCGCCGAGCTGGAACGC
GAAACAAATGGCGCCGCTGGCCGCCGGATCGCCGAGCTGGAACGG
GAAACGCGTTGCGCACCAGCACATCTGATCCGACCCTGAACCAGG
GAAACCCGCCTTGGGTGTCCACCAGGCCCATCGCTCGCTGCTCGG
GAAACCCGCTTGACGAACGCGCCCAAATAGTCGCGGCTGCCGGTG
GAAACGCGGTGTCCCGCAACGAGTTGCCCGGCGGCGCGTCGCCGT
GAAACGACTGTAAGCGATTCCGCGCGCACCCCGGCGATTTGTGCC
GAAACCTCTAACAGCGCCGCTTCGACGCGCACCAGCACATCCCCT
GAAACCCACCGAAAACGAGTCGACGACACCAGCTTTTACGTTCGC
GAAACGCGCGGAATCGCTTGTGGCGCATGGCGGCCGCTATCCGGG
GAAACGGCGCGCTCGTTCTTCGCCAACGTCGTCACCACCCACACC
GAAACCCCTCAGGCCCCGGTGTCCTAGGAGAGTCGCAGCCGCCCG
GAAACCGGGGTGGACTACCTGGCGGTCGGGGCGCTCACACACTCA
GAAACACTGGCCCACGCCGCCGTCGACTTATCCGGCCGCCCCTAT
GAAACCTGCGGTCGGCCCAACGTGCGCTGCAACGAGTAGGCGCCG
GAAACCGACGGCGGCGACCTGTGGGACGTGCTAGAACGCCTAGAC
GAAACGAGTGCCCTGGACCGTTGTGCTGCCTTCGCTGGCCTTTGT
GAAACGCCGCACCTCGGCGAATTTGGCCTGCTTTCGAACGGGATC
GAAACGACCTGGGTCGGGTCTGCACGCCGGGCACTGTTCGGGTCG
GAAACCGGCTCGCTAGCCGTCGATGAGCCGCTTGCATCTTGAGCC
GAAACTACTTCAATCAAGAGCTCTACGGCCGGGAAACCACTATGC
GAAACCGAGCCCGAGGTGCCCGAGAAGGCGGCGCCCATCCCCGAT
GAAACCGTCCGGATCACCGTGGGCGCCTGCGAGGGCAGCCACGAT
GAAACCTCGGTAGGGAAGTACCCCCTTGCTGCGGTCCGGACAATG
GAAACGCACCCACAATTTCGGCGTCACGACCGAGATCGTCGCTGA
GAAACGGCCGCGACGACCGCGGTCGCGGCTACTGCCAGCACCGCT
GAAACCATCCGAGTTCACTTCGACGACCCGGTCACCGGCCGCGGC
GAAACTGGACCCCAACGCGACGCAGCGGCCAGTACACCTCCGGCG
GAAACGCGGCGAATATGGCCGCGCCGGCGGTGATCAGCCAGACTT
GAAACCGAGGAACAGCGCTGCGATGACACCGAACCACAATTCTTG
GAAACCGTGGTGGCGACGCCGCGGAAGATGAACCCGATGCCGATC
GAAACATGCAGGCTGAACGCGAACGCAACCTGAGCGACACCGGTA
GAAACTTACCGACATGGCCCAGGGCGGCTGAAGCCCAGTATCGGG
GAAACCCGCAAGCTGGTGGAACGAGCAAAAGGCCTGCTGCAGACC
GAAACCCTCGGAACACCCAAAGACACCTGAGGGCGAGCAGACGCA
GAAACACGCCAGCCCGCCCGACGGGTTGACCGGGACCCTGCCGCC
GAAACCGGCCAAGATCTGCGCGCGAGCACTCTGCAGCGCTTGGGA
GAAACGTGTTGCAGTTCTGCTGGCACCTGCGCCCGCATTCCACGT
GAAACACCGCAGCAGCAACAACTTTCACTGCTCGATGACGACGAT
GAAACGCGCGCAGTACGAGCGTGCCTGGGGCACCATCGAGGCGCT
GAAACCAACGAATGGCTTGAGGGATTCGAAAAGCAGCGCGCCGAA
GAAACGACATGTCCTTTACTCGCGGCTCGTTTCGGGTGCGCGGCG
GAAACAGCGAGCGAGACCGGCAGCTGGCGTGAGCTACTGAGCAGG
GAAACGCTGCGGCGGCAAGGAGAAACACGACCCCGGCGATGAGCC
GAAACCGCGCTGAATTTGGCCGACGGGATCGTGGTGCTCGAATTC
GAAACCCTCACCCGGTTACGGGATTTGGGGAACACTTTGATCGTC
GAAACCCTCGAGGTGCACTACAAGGGCAAGACCGTCTCGGAAGTG
GAAACACCGCGAAGTTCAACGAAATACGAGTGATACCAAGGCTTT
GAAACAGTTCGACCAGACCCCAAGACGCCACGATTCCGACCACCG
GAAACAGCGCGCCCCTGCGGACCTTGGCCCAGAACTCCCGATAGC
GAAACCCGCGTCAACGAGCGCATCCGCGTACCTGAAGTCCGATTG
GAAACCAACAGCAGACCGTCGTCAAAGAACAAAAGCTGCGACCAA
GAAACATGCCCAAGGCCAAGACCCACAGCGGGGCCTCGAAGCGGT
GAAACGGCTGCAGAGGCGCAAGAATGCCGCCGACGGGAACCTCGA
GAAACGTCGCCGCCCGGGCGTTGAGCGCTTGAAATTGCTGACCGT
GAAACTGGTCGCCGCCCACGACGCCTTCCACGGCCGCACCATGGG
GAAACCCTGCAGGACACCGCAAAGGTGTTGTCCCGCTACGTCGAT
GAAACTGCGCGGCGCGGACGGCGGCACCGGCATCTACGTGGTGCC
GAAACCTGGCCGGGCTGCTGGCCACCCTGAAAGCCCAGCCCCTGG
GAAACTTTGCCGGCCAGTTCCAGGCGGGCTAAACTTCGGGCTCTA
GAAACGTGCTCTGGGAAGGTGACGAGGCGCTGTTGACTAGCACCG
GAAACCGCGGATTCCGTTGGTGTCCAATGTGACCGGGCAGATGGC
GAAACGCTGCGCGGACAACCGATCGCGGTCTACCTCGGAGCGATG
GAAACAGCCATGCTGGAACAAGAATTCGGCGCGGTATCGCCGTCC
GAAACGATCGAATCGCGAATCTCGTTGTCGCTTAACGTAGTACCC
GAAACCGATGTAGCGTCAACGCAATCCGCCGGTTACGGTGGCGGC
GAAACCACACCGTCAGATACGCGATGACGCCGGGGAAGAAGCCGC
GAAACGCGCCGTCACCGATGACCGGGCACCACATCTCGACGGTGT
GAAACACCCTGGTGCGCGCCGACGTGGACCAGACCGGCGTCGGCA
GAAACGCTCAAGGCAGAAATAGCCAGTCTGAAGGACGAAAACGCT
GAAACAGCACGGTGTGGATGTGCCATGATGTGCACGCTGTCAAGG
GAAACCGGCAGTGTTCCGTCGCCGTCCCAAATCGTTGAGAGCGTA
GAAACTCAGCACGACGACGACGTCGCGCACCGCGATACCGGTCAG
GAAACGCTTCCTCCAGTGATGTGCATCCGGTTTCCTTTCGTAGAC
GAAACATCCTGCAGGGCAAGGCGTTTACCACGGATGACGCGCAGC
GAAACCTCTGCGCTGCCCTCGGAATCACCATGGCCGACAACGGGA
GAAACCACGGTCGCCGAACTCAAACCGGGCAGTCCCGACGGAATC
GAAACGCGTTAGTGTGCAAACCTTTATCCCACTGTGCTGTGAACG
GAAACTGCGCTCAGTGGTGAACTCGTCCATTCTGCCGGCCGGTAG
GAAACCGGCTTCATCACCTATCAGCCCCGCGACCGCATTGGGACG
GAAACCGATCTCGACGTCGGCCACTACGAACGGTTCCTCGATCGC
GAAACGACCAGTGGTGCCGCGGCGGCGCTCGGCGATGTGCATGGG
GAAACCTTGCATACGGGAGCCATTTTCGCATTACGTCGGGACCAG
GAAACCGTGCGGTGCTGGAACTGCTGTACTCGACCGGGGCGCGGA
GAAACCGGCCGCCTAGGGTGGCCAGCTCGGCTTCGGCTTTCTCCC
GAAACCCGTTGGGAAGAACCCGTTGTCGTTCCACAGGTTCTCGAT
GAAACGCGGGCCCGGCGGCGCAACGCCCAAAACGTCGCGGCGGGT
GAAACTGACACGAGCGTCGCAGGCCCCCAGGTATGTGGCGCCGGC
GAAACCGTGTTGGGCTGGCTCGACAGCGTGCACCTCGCCAAAGGC
GAAACACATGTCCGGTTGCCGGTGTGACCGGCTGGGGCGTGTAGG
GAAACTTCTTCTACCTGACCTACTACGACTCTTTCGAGGGCGAAC
GAAACCGACGTCCTCGGCTGGATCTGCGAGGCCGCGGCCGGACAG
GAAACACTTTACAGCACAACGGAGTTCAGTCGTTTGGTGACCCTC
GAAACCGCGGTGAGCTGCGTTTGGTTGTCGCGTTCGATCATTCTG
GAAACGTCCGCGATCGTCGACATGTCGAGTTCACCGTCCATCATC
GAAACCCGGTGATCTGCCCGAAGTGCTGGGCGATTGAGCGGGTAT
GAAACTGACCAGCGCGACCTGAGGTGGGTAGATCACCCCGAAGAC
GAAACGCTCGAACTTGGTGGTCGAACGACCGCGGCGGGCGGCAGA
GAAACACGCCTACTGACCAACTAATCGCGTGCCGAGCACGTCGGA
GAAACATCGGGCTGGCGATCCGCAGCAGCCGCGACTCGTACAGCT
GAAACGACATCTCCCAGGTCACCGGCAACCGTGCCGCGGCCTTGA
GAAACCGCGCCGCGCCGGCTGGTACCAGTTGTTGGCGAACGGGAT
GAAACCGCGCCAGTCGCCGGAATTCTGACAAGTCGATCAAGCGTA
GAAACATGGCCAGCAGCCCACTCGCGAAAACCATCACGATGACAA
GAAACGGGCGGCACACCCGGCGTCGGCAGACCGGAAGGTATCCGA
GAAACCTAGTCGCGCCGTGCCAGCGAGTAGGCAGATAAGGCCGAC
GAAACACGCTTCGGGGAACCGGGGGGACGTGAACCCAAGGTCAGC
GAAACGGTTCATGGGCGGGTACGCACGGGAGGGCTGTTGCTTCGA
GAAACCATTAGCCTTATGCCTGTCACACCACCGCGGTTGGCGGGG
GAAACTCTACGCCAGCTTCTACTCCGCCCTATTCGGCAGCGACTT
GAAACCCGGCCCAGGTTGCCAACCCGAAGATTTCGGGCGCCGACC
GAAACGCTCGCTGCTGCGGACCGCCGTCATCGTCCCCGCGGTGCT
GAAACCCCGACGGTCCGGCGCTGGACTTCGAAGTGGGCCGCCACC
GAAACCTCGCGACATCGATGATGAAGATCCTGCGGCCAGGCAGGT
GAAACACGCGCTGATGTATGCCGCCGAACTACGGCTGCCGCCGGA
GAAACAGCGGCATGGATACATAGCAGGTGTCCTGTTCGGTGAGCC
GAAACCCGCCAGGTTGGTGCCGATATTGGCAAAGCCGGAAACGAC
GAAACCCGTGTTAGCATTTCCCGTGTTGAACGTGCCGGTGTTGGA
GAAACTCCGCCGATGTGGCTTTGGCTCACCGCTGTGTTCTCCTGT
GAAACCGGTGAAGTCGATCGGCAACCCGGTTGCCTTGCGTTCCAG
GAAACGGAGTCCTCAACGACCAGGACCGGGCTTACTACGATGCGC
GAAACCGACGAGGGCACGCTGCGACCCACCGCTGTTGAGCTGACC
GAAACACATACTTGGCGATAACTTGCACTGGTCGGTATTGCCGAT
GAAACGGGGCGACGTCCGCGACTTCCTGTACAACCTGATGCTCTG
GAAACTGAGAATGTCCTGCTGCAGGTTGTGCCATGGCGAGGTGCT
GAAACGCCGCCGCCTCGGCGCTCGCCGCCTGATAGGCCCGGCCGT
GAAACACCGTCGCTAAAGACCACGCCGCGGCCATCGGCCCCACCC
GAAACGCCTCAACATTGCCCGGCAACGGGGGCCGCTGATCCGACA
GAAACTCCGGCAACCGCCGCGCCACCGTGGCGATCGTGTGGGCGT
GAAACGGTCCTCACGATGCCCACGATGGCCACCTGAACTATCCCA
GAAACGTTCCGAGGCGGACTGGCGAAACGCATGGTAGGTCACGCG
GAAACGGCGGCGACGGCGGGTTGGTGTGGGGCAACGGTGGCACCG
GAAACGCGCTGCTGGTCGGCAACGGCGGCAACGGTGGGGCAGGTA
GAAACGTTGCAGGGCGGGATCTACGGGTTCCTGGCGCGACACAAA
GAAACTGGGTGCCGCAATACAATTCGTCGAGCCGGCGGCCATGGG
GAAACGCCACCACCTTGGACGGCACGGAACTGCCCGCGGATTCGC
GAAACCGACGGCGACCGCGACGGACGCGCGTCCCGTAACGCCGGC
GAAACGGTCGGTACTCCTGCTCAGCGAGCCGGTCCGGCCGCCACG
GAAACAACTGAAACGGAAACAGATTCGCGAGATCGGCCATCGCCT
GAAACCCGAAGTACAACAACAAATTTGAGCATCAGATACAACCCA
GAAACGCCGCCGCCGCCACAGACGGTGACCCTTTCACCGGTACCG
GAAACCCGCCGCCTCGGCGTGACGGATCTGCAGTTCCGCCCCGAG
GAAACGATTGAGGCGCGCACAGATCCGTGGGATCCGGACAGTGCG
GAAACATGAGAGGAATGATCGATGAGCGTCAAGAGTAAGAACGGT
GAAACCAATCACCGGAGCGTTGGCTCCGCTGGCCGAATTTGCTTT
GAAACCGGGCATCCACGCCGTGCACATGGCCGGCGGCAACAAGGC
GAAACCGCGTTCGCGGCGGTGGTGCCACCGCCGCAGATTGCGGCC
GAAACAGCCCGGCATCCACGCGGTACACGTGTCGAACGGCGACAA
GAAACGGTTTGTTGCTCACCACCATGACGTCGACCGTGCCCGCTA
GAAACCTGTGGGACCGTCGAAAGCGTCAACAACGGCTGGTTCACC
GAAACGGCTCTCACCGGCTTGTTAGGCGTCCGGAAGCGGATTCGG
GAAACCGGTGCAATCAAAGCGAAGTCGGTAATCATCGCGGCCGGC
GAAACTGGCCGAGAAGCCGTTCGTGCTGGGCAACACCTACGACGA
GAAACGGTTGTGGAAATGGAAGCCGCGCTTGGCATTCCACCGGGC
GAAACAGCGCCGCCTGGGCGCTCAGCGCCTGATAGGCCTGGGCGT
GAAACCCACCGCCTCGGCGGCGTCGCGTAGCCGAACCAGCGCGTA
GAAACTGGGGAAGTGCTCGACACCATCACGGTGCAGGCCCTGATC
GAAACCGCGAACGTCCTTGACCACGAGCCGGGGCTGGACCTGTCC
GAAACCATGGGGAGCGATACGGCCTGGAGTCCGGCGCGCATGATC
GAAACAGCCCGTCCTGCAGACCTATTGGTGTTGTTGGATTCGTTG
GAAACTCAACGCCGCCGCCGAGATGGAGTCGATTACCTGGCCTGA
GAAACCCAGATAATCCGGAGCCACACAACGGAAACGGTCCCGCAG
GAAACTCCACGTCGGGTTGCCGTGACACAACAGGATCGGCGGACC
GAAACGGTGGTCGCCCACACCGTGACCGGCGCGGTCGTCGTGCTG
GAAACGTCTCCGACGACGCTTATCTGCGGCGATGTGCTGGAGGGG
GAAACTGGTGACGGGGCTGCTCGGCGGTTTGACGTCGCTGACTCG
GAAACCAGCTCTGGCCAGTTTGGCCAGTTGCTCGGGCTTGTGCAA
GAAACCATTGATGACGGCATCGGAGCCGGCCGAGGTGACAGCCAC
GAAACAGCGGCGGCGGGGCGGCCGCTATGGGCTCGGCACCCGTTG
GAAACCGGTGGCGTCGCCAAAGGAACCCGACGACAGCGGAACACT
GAAACCTTGCAGGGTGCTGCCTCCGGAACCGCCGTCGCCGTACAG
GAAACGGCCCGTTGAGCACGTCCAGCGCGGCGGCGTCCGCCGCCT
GAAACAGCGCCGCCTGCGCACTCAATGCCTGATAGGCCTGGGCGT
GAAACGATTGTCAGCGGCAGCAGCCCCCGATTACGCTCGGTGTCC
GAAACCAGCGTACTCCGGCTTACTACTCGCTGTCGTATCCAAACC
GAAACCGTTGAACCTGCCGCGGCGTGGCAGGATCGCAGAGCATGC
GAAACACCGTGAATCCCGACGCACTGTGGGAACAGTTGCGCGGTG
GAAACGGCGGGTCCGCACCCACGGCCTGCTGACGGCGTCCATCGC
GAAACCGACGCGCGCACACCGGCTCCCGCGGCCAGACACGCCTCA
GAAACCGTGGCCATCGATCCCTTGTCGAAGTACTGGAATGGCTCA
GAAACCCCGGCCGACCAGACCTTGCAGGCCGACTCGATGCGCCGG
GAAACTCCGCACCGCCACGACGCGCAGACGATCTTGGTAACCATT
GAAACCGTCTCGCTCGACGCCAACGGGGTGTCTGGAAGCGCGTCG
GAAACGCCGACACCGTTGAACTCCACCTGAAAGCACCGCTGAACA
GAAACACGAGCCCGACGGTCACGTTGTGCTCAGGGCGGTAATCGA
GAAACCTGGCGCGGCATGAACCGCTGTGCCACGATCATCGAGCCA
GAAACAGCTACGGTGTGCACGTGCCCGAACGATTGCTCGATGCCG
GAAACCTGTTCCGCGACATGGTGCATCCGCTGATCGCCCGTCCGC
GAAACCTGGCGCACCCGAACGGGCCTGCGCGCCAAGGGCAGCAAA
GAAACTCCTTGGAAAGCGGCGGCCGGTCGTAGGGCAGGTGCTCTT
GAAACGTCGGGTCGTGTGCGCTGGGCGAGTTCCCGCAAATCACCG
GAAACAGCGGCATCGGTTTGTCCCTGATCCGGATTCCCGCCTCCG
GAAACTCGATGTCGCGGAACCCTTGTCGAGCACGCGCGATGGACA
GAAACAGGACACCACCAGCGCCGTACTGCTGGAGAAAATCGTTGC
GAAACGCAGCTGGAGCTGATGGACAAGCTAGGAGAGGAGCTTTAC
GAAACGACCGTAGACCCGACACAGCTGTCTGACGTGGATCGTGAC
GAAACTGCTTCGGTGCATCCTTGGCGATCCCGTGGTAGATGCCGT
GAAACGACTCAGTGACCTCGGTGCCGTCGGCGGTGGGCGTCAAAC
GAAACCTGTTCGCGCGGACCCATGTCGAGGCGAAGCGGTGGGTAC
GAAACCGGCTACTGGGTGATCTCCTACCCGCTATACGGCGTCCAG
GAAACTCGATACCGAGCTCGTCGCAAATGGCAGTGTGCATGCCTG
GAAACGTGTTCTAGTTTAGTACCCGTCTTGGTAAGGTGGCCAACA
GAAACTAGTCGCCAAGGTCCGTGCGGGCGCCAAAGTGTCCGACAA
GAAACCCATGATCCAGTCATGTGCTTCTCCGGCCCGATGATCTTC
GAAACTGTCGATCTTTACGTCCACGTCCGGCGGTGTCAGTCCGTA
GAAACCGTCACCGGCCGTGTTCACTTCGCGACCGCCGAACCGCTG
GAAACGGCACGGGCAATGCTCGGCGGTCCGGCACGGTTGCCGGCG
GAAACACGTCATCTCCGGCCACGGTAGGAGCCACGATGCTCAGCA
GAAACTGGGCGCGAAAATTGTCGCCTGCTCGCATCCGACCGCGTC
GAAACGGTACAGCGATGGCTCGTCGTCGATCGAGTCGATCGGCAC
GAAACGCGACGTCGGTCTTGGTGTGGTGGAAGGTCGTTGCGATGT
GAAACCCAGCACGGAAGCCCCCGGGCACGTCGGCCGGGTCAGCCG
GAAACACGTGCAATGACTGTTCGATCCACCCGCGTACCTTGGCAA
GAAACTAGCTGTGAGACAGTCAATCCCGATGCCCGGATCTGGCTC
GAAACTGTTGTCCCATTTCGTCGGGGTGTTCGTCCATACGACCTC
GAAACGTCTCGCGAATGTCGACCGCCGCGGCCATGGGGTCCGGGT
GAAACCACCTCAGCACGGGATCTACGATGCAGCCGTCGATCTCGG
GAAACGCCAGCTACTTTGCCGTGCAAGCGGTGACGAGCGCATCCG
GAAACCAACGGTCAAAGCGCAACTGGGTCGGCACCAAGATGACCC
GAAACGGACACCGAGGTCCACACACCGTTCGAGCAGGACTTTGAG
GAAACGCGAAGGATGCTGTCAGACGGCGTCTGCGGTGGCCTGTCG
GAAACCAGGGATCGTAACCGGGCTCGTGCCCCCGCTCAACGGAAC
GAAACCAGGGATCGTGACAGCGTTGGTAGCACCGCTCAGCGGAAT
GAAACCGAAACTTCCGTTGCCGATGTTTCCGCTACCGAAGTTGTA
GAAACCCGATGTGCCGCCCGTACCGCTGTTGAAGAAGCCCGATGA
GAAACCGCTAAGTCCGATCGGGTCGATGGCGAACGGTGGAGTCGT
GAAACCACCCAGCGCTATCGGATCGATCGTGAACGCCGGGGTGGT
GAAACCGATATTGGCGCTACCCGCGTTGAATAATCCGACGTTACC
GAAACCGTTATCTATTTGTTATAGACATATCGGGCACGGATGCAA
GAAACAAGGTTGCAGCCGGCGCGCTGCTGGTCTTGGTGACCTCGA
GAAACGACAACTGAAGCGGCCCGATATGGTGCTGCCGCGTACCCT
GAAACGCGTCGAGCTGACGACAGCCGGACGCTGGGGTCGGGGGTT
GAAACATTATGGGTTTGTTTCTCGACGGCAACCCGTGCGCGATTC
GAAACCGGTCCGAGTACCGGGTGGGCAATCCGGCCTGGGAGCAGA
GAAACTGCTCGAAGCACAACTTGCCGGTGCGGTGGAAACCGAACC
GAAACGCGACCAGCAGGGCCGGGATGCCGAGTTCGGGGAGCAGCA
GAAACACCCACGGCGTCAGTTGGTTACCGCTGTACCACGACATGG
GAAACGCGGATGACGTTCGGTGCCCGCTTGCAATCACCGCTCGCC
GAAACAGCTCGACTGACTGTCGTACCGCTCACGCGGATAGGACTC
GAAACCTGCTGCGGGACGTTGATGATGTGGCCTGACATGGAAGCA
GAAACGCGCCCGTGCACACGGTGACGACGCGGCGGGCGGTGCCGG
GAAACGCGATCAATACCGTCGGTGAGCTACCTGCTGTCGGATCCC
GAAACGACAGGCCCCGGTGTTTCGCAGCGCTGGGATCGGTCCGCG
GAAACACCTTGCTGACCATCCCCAGCGCGTGGGCCTCGTCGGCGC
GAAACATTGGTCGCTGGACGAATTGATGAGGTCTACCGCGCAGCG
GAAACCAGCCTCGGCGAATTCGACCAGCTTTTGCTGCATCCTCCG
GAAACAGCCGAACCCCTGATCATCTGGCCGACCTCGCCCCTGGCC
GAAACACCCCACACCCGGGCCCGGTCGGTGGAGAACGCGCTGTTG
GAAACGACGCCGACACCGACGACGACGCCCAAGACCGCGCACCCA
GAAACGGTCCAGCCTGGCTAGCACGGAGGGCACCGCCGGTAGCCC
GAAACCGTGGTGTTTGCCTTCATCGTCTTGTTCGTGATCAACATC
GAAACTGAACGCCGTGCTGACCGCGGTCGCCGACGCCGTTCGCGG
GAAACCGCACCGAAGTGGCAATCAAAACCAAGGGCTTGTTGGGCA
GAAACTCAGACGTGCCCGCTCGGTGTTGGCGACCGCCCTGGTGCT
GAAACCTACGTCGAGTTGTTGCCGCGCAACGCCGCCTCGCCGCCA
GAAACCGTGCCGGGCAAGCGCGCACCCACCGTGAAGTTATGCGAG
GAAACTCCGCAGTCGACAATCGGCGCTCGGGCTGAGGTAAGGGGA
GAAACCGTGGCGATCAATCCCGCCGTAGCGATCAGCGGCATCGAG
GAAACCCGAACTCTACGTGATGCAGTCACCAATCGCGGATGCCTT
GAAACTTGTTTCTGACATTCCCAACCCGCGAATCCTGGAACTTGG
GAAACCGCTGTCGTTCACGCTCTCTTCGGTGCTGCTACTGCCGCT
GAAACCGGTGAATGCGTACAACGCGACAATCGTGGCCAGCGCCAT
GAAACGTCAGCGTCTTCACACTGAACAGTTGCTCGGCGTCGGCCC
GAAACCCAGCTTGTGGATCGCATATCCTCTCGTCCGCGGGCCGAC
GAAACGTTGTTGGGGCGTCCGCTAATCGGCGACGGAGCACCCGGG
GAAACATGCGCCATAATATTGCCGCCTCCGGTGCATATTGGATCG
GAAACCACTGGATGGCTCGCCGAAAAGGGCGACAGCGGCGACATG
GAAACCCCGGAGGTAGCTCAGGCATTGGACCGGGCCGCCCAGCGA
GAAACGGGCAGCCCTACGACACGGATGCCCTGACGCGCGACGCGG
GAAACGCCAGCGTAGCGGCCTCACCCAGCTCGCCAAGTGCGACAG
GAAACCCGGTGGCCTGCACACGCATCCGCCCGGCTGCATCGGATA
GAAACAGACACCACCGGCGGCCGTCGGCCGTCGTCACCTGCTCGA
GAAACCTCGAAGACGAGCAGGAGAAAATGCTCGCCCGGCGTCTGA
GAAACCGAACTCGGTGAGATTCATCGGCTCGTTGGGGCCGCCGAG
GAAACGTTCACCGCTGCGATCGCGCTGGCGGTCGGGGCAATTCCC
GAAACGCTGGGCAGCACCACGGTCATCTGCGCCGACAAGACCGGA
GAAACTGGTTGTGCCGATAGCCGTGAAGCCCTCCGCGAGGTAGGC
GAAACTCATTCCCTACCTCCCTGCTGGCGGATGGGCCTGATTGTA
GAAACCGACTACCTGGTGATAGGTGCCGGAGCGATGGGAATGGCA
GAAACGACGTCTGCCCTGACAAGCTGACCTGGATCATGCCGCGTG
GAAACCGAAGGGTTCTGGATCTGCGTGAACAAAGACACCCTGACG
GAAACAGAGCGTGAATGCCATGAGGACCGCCCCGAAGTGCCGGCT
GAAACGTCCTGTACCGACACCGATTTCCAAGCGTGGCTGGGCAAA
GAAACGAATTCGTCGACCATGTGTTCAATCCGCCGAATCACATCC
GAAACCGGGCCAACACCTCAGCGATCGCGTCCAGGGCACCCTCGA
GAAACCGGCGAACCGTCGATTCCCACCAGCACGGGAGCGTGCTGC
GAAACATCCAACGACTCGACCGGATCCTGGAAGCCGAGGGCGACA
GAAACGTGGTGATGTAGCCGTCGCGCCACGCCGCGGAGTCCTCGT
GAAACCGGGCCGGCATGACAGGCCTGTCGACGAGCACGCGTAGGA
GAAACAGATCCGGAATCCGTTGCGCCTCGTCGATCGTGATCAACC
GAAACGGTCCTGTCGTCGTCGTGAAACCCTTCGCATCGGAGAAAA
GAAACGCCTCAACATTGCCCGGCAACGGGGGCCGCTGATCCGACA
GAAACTCCGGCAACCGCCGCGCCACCGTGGCGATCGTGTGGGCGT
GAAACGCTCAACGGCGTGGGCCGCGAAGCCGGCGAAATGCTGGGA
GAAACGGGAATGGGGCGTCTCGATGCAAGCCCTCCTGGCGCGGGC
GAAACAGTAGCCTGTGCCAGGCCGAGAATTCATCCCCACGTATGA
GAAACTGTAAATTTGTATGATTATTTAAATCTTTGACGAACACGC
GAAACCCCGGAGAGTTCCTGCTGCAACCGGGGCGCGATCACGCCC
GAAACTCCGGCCCGAACGTCAGCTCGTCGTCCATCGACACCAACT
GAAACATCCCCAGATCGGTCCAGGCGTGCAACGCCACCAGGTCCA
GAAACACCATGGCCGGGTCCGCACCGGCCAGCATCTGCGTTCCGA
GAAACACCCCGGACGAAATGTGCTGCAACCCGCCACCAGATGTAT
GAAACGATACTGCTTGGCGGTCCTGGACTCGTTGACCGTGAAGCT
GAAACTGTCTGCAGTCTGGTGGAAGAGCTCCTCGACACTGCCGTG
GAAACCGCTCGAATCCGCTAAGCGCCTCGTCAGCGTTGGTGTCCT
GAAACCGCCACCGACACAGTAAGAATGCCCTTGTCGTAGGTGGCC
GAAACGGATGCCTTTGATCCGACCAGCCCATCGTGGCCAGGGCTA
GAAACCCGCGGGTCTTCCCGTAGCGGTCTTCCAAGTCGATGCGGC
GAAACCGATCTGGCCAAGACCAGTGAGGTCGAAGTCCGCTTCACC
GAAACACCCAGCCTGTGCGCCGGGTGGAGCGTCAAAGAAGTTGTC
GAAACAGCGGATCAGAAGTGAAGAGGTTTCTGAAATTGTCCAACC
GAAACAGCATGAACACCACAACGGCAGCCAAGTTCGGCGCGACGA
GAAACTGCAGCATCATCGCCGGCAACTCCCAGTACGCCCGCAGTG
GAAACCGCCGGCAAGGACGTAAGCGATGAAAGCGAAGTGCATTAC
GAAACAACGCCAGCGGCGTTGCACCTCGTTGCTGACCCGAAGGGC
GAAACCCGACCAGCGCAGCGTCCGTGGCGCGTAGTCATATCGGTA
GAAACCGGGTAGCTCCCTGGGCGTCGACCACGCAAGGGAATCCGA
GAAACGTCAACTCGCCAGGGGCGGCGAGATTAACAGGGCCGCTGT
GAAACGCCGCGTTGACCAGGTCGTCGAGGTCCATGTCCGCGATCT
GAAACCCAACTCCTGGAATGCCCTATCCGGGTCGATGGCTTCGGG
GAAACGCCGGCCCGTAGCCGTATCCGCGCTCGGCCAGCTGCTGAT
GAAACCGCCAGCTGGTGGACTCGTCGTCCGTCGGCGCGCAGCTGG
GAAACGCCGGTCCGTACCGGTAGCCGCGTGTCGCCAACCGCTCAT
GAAACGGCGTGGTCGGCCAACCACGGCTGCACGTTGGGCGACAAC
GAAACCTGCCAGGTACGCCGCGCCCAAACCGTTCTTGGCGGTGCG
GAAACCGGATGAGTGTCGGCCGCCCTGCTCGGGCTGAATGAGTTC
GAAACAGCCACGGCATGGGCAGGTACTCGCCGAAGGGCTGCACGA
GAAACCGCGCACGGCGATCGCGGTCAGCCCGGGTCGAGCGAGCGC
GAAACACCCGCGTGGTCTCCTCCGACAGCGTGCGGGTGCGGATCG
GAAACGGGTAGATCAGCGGCAGATCGCCCAGCGCGGCGTCGGGTC
GAAACCGTTCGAGAATCCGGTATCGAGCCAGCGGTAGGCGGCCAG
GAAACCGCCTGGCGAGTAACGGAATTAGCCGATATCGGCGAGCTG
GAAACCAGCATTGCCATCGCTACCAGCAGTTCGCGACGACCGAAT
GAAACCCGCAACAGCCGCCGTCCACTCCGCGCTGTTACATGGCCG
GAAACGCCAGCCGGCGCGCCTCCACCGCGATGGGGTCATCCGGCG
GAAACCGGCGTCCTGGGCGTCCTCTACAGCATACATAACTCTTCG
GAAACACGTCTTCCCACCGATCCGCGGTTTCGGTCCAGTAGCCGG
GAAACGACACCACCCGCGGGCCGATGAGACAGGAACGATCACACA
GAAACCTGCACGCTCACCGGCAGGCGTTGATCACGGTGGGCGAGA
GAAACCCGAAGAGCCGATTCAGATTCCGCCACCAGGCACCGGGGC
GAAACGGTACGCCGCCGCGACGCACTGCCCCGCATCGCCCAAGCC
GAAACCGACCTACTGCGGTCGCCCAGGCCAAGGTGGCCACCAAAC
GAAACCGCCGCCGCGCACCAAAAGTTATGCGAGGTGTACAAACTG
GAAACGGTACGCCGCCACGACACACTGCCCCCCATCGCCCAAGCC
GAAACCGACCTCCTACACCACAAAACCACCGAGATCCACCAAGCC
GAAACCCACCGACGGCAAGCCCGTAGTTCGCAGGCGCATCCTGCT
GAAACGCGCACTGTGGGACACCACAATCACCGAAATCCTGGCCGG
GAAACCACGACAGGGCCCCACAGGACCGAATGCAGCCACGGCAGC
GAAACTCCGGCACTCGGGCATGCACTCGATCGATCGCCGCGCCGG
GAAACCCGCCGGCCTCGCTGACGCGCCGGGCGGCTGGAATAACCA
GAAACATTTACTGCCGGCCGCCAGCGCCAGGTGCACGGCGAACTC
GAAACGGAACAGGCGAACCCCTTCGGCCTCACGCGACCAGGCCTC
GAAACGGCCGCCGCCGACGCGATGGCCACCGGTGCCCCGGTATCC
GAAACAGCTTGCGTTTGATCACCCAGTCGATTTCGGTGTCGACCT
GAAACAGGTAGCGGGCCACCTCGTCCGGGGACAGCCGACGGTGAC
GAAACCGTCGCTGGAGACGCCGGTACCTGCATCGCCACCGTTGCC
GAAACGCCGCCGCCTGGGCGCTGACCGCTTGATAGCTCTGGCCTG
GAAACGTGCCGGCCGCTCCGTCGACAAGAGAGAAGGACTGCATGC
GAAACCAAGTCCCCGCTGATCCGGCTGCGTGGCCAGTGGGTCGCG
GAAACCTTGGAATCCGTTCAGCGCCACCAGGATCGCGGCGTCGGA
GAAACGCGCGCCGTAGCCGGTCGGCGTCGAGCACGGCCACCTCCA
GAAACCACATGTCCTTTGTGAATGTAGACCCATTTGGGATGTTGG
GAAACGGGGGGCGTCGCCGTTGGAGACGTCGCAACGTGTCCGCAG
GAAACGATACGACCCGCGCTCTGCGGGTCAGACGCATGAATGTCG
GAAACCGTCGAGCAGCCGCAGTTTGGCCGGCCAGTCCAGCAGCTC
GAAACGCCGGTGCCACGGGTGCGAAAGATCGAGTCCATCTCGTCG
GAAACATCCGTGTAACCCTGGGCGCCGCCACCATCGTGGCGGCGT
GAAACGGCCGCCGCCGGGTATACGTCCGCATTGGGGGGCATGCCT
GAAACCGGTAGCGCACCGGGGCGTCGGGCTTGGGCTCGGTGAGCA
GAAACACGCTACGAGGGCCCCACCGGCATCGCCGGCGTCTTCCAA
GAAACCGATCTCCGCACGCACCTGGAGCAACAGCTTTCCCGCGTC
GAAACGACAGGTCGCAAATCGGTTCCAGCAGCAGACGTACGACAT
GAAACACTGGACGGCCCGGCAAGCGGCTAATGCTCATTGACGCAA
GAAACAGGTCGACCAGGTCGGGCCCGGGCAGAGGGTCGGAGTCGA
GAAACTCGGCATCCACCGGCATGATCAGGGGGCTGAGGTCGTCGA
GAAACGGTCGGGTGTGCGGAATACGTGAATTGCGCGGGCCATGGC
GAAACACCGCCGCGCTGGGGTGGGCCTGGACTACCCGCCACAACG
GAAACCGCAGCAGCCAGGCCACCGCGGTCAGACCGAGGACGAACG
GAAACAGTCCAGCGCTGATGGTCGACCCGGACCTGGATACCCCGG
GAAACTGCGTCCATCGCCGACTTGCCCATACCCGCTGGCGAAAAT
GAAACGTCGGACACCTTGTACGTGGTGTCGGGATCCGGTGCCGGG
GAAACTGGTGGCGCCCTAGGCGAGCGACCGCCTCACAAACGGCGG
GAAACCGCCGACTTCACCGATTGCCTCGGTGATGCCGTCGAACAG
GAAACGTGGTTCGTCCGCGTACCCGCCGCGATATCCCGGTGGTGG
GAAACAAAATCGCAACATCGGTTGCTGGAAAGAATTTGGTAATCG
GAAACACAACCATGCAGCGGCCACCGTCGCCCTGTTCGAGCACCA
GAAACAGTCGCCACTGCCGTGATGGGCGTTGGTACCGGCCTCCCC
GAAACCGACGACGACGTCGGCGTCGACATCGTCGAGCACGTCCCG
GAAACGCCTCGAGACGAGGGGGCAGATACGGCTCGGGCAGCGGCA
GAAACCGGAGAAGGCGATGCGCCGCATGAACCGCACCGACATCCG
GAAACGAGGTCATCGGACGGCCCAGCCAGGCACCGAAACGGGTGC
GAAACGACGTGACCGCGTCGGCGATCGCACCGGCGGGCACCCCGA
GAAACTGGACAACTCCACGGCCAGCAGCTCGGCCGGCTCGTCCAG
GAAACATCCGGCGCCCGGTGGTCCGGAAGGTCAGGATTTGCAACA
GAAACCCACCCCCAGCACGAACCGCTCGCCGGACATGGCGCACAG
GAAACGAACCGGCGCGCGCCGTTACCGGCGCCGCCGCCCTAGGTG
GAAACCGGTTGGCCCCGAACCTGGATCAGCCACCGTGATACCTCC
GAAACTTGGCCGGCAGCGTCAGCCGCCCCTTGTCGTCGAGTTTGG
GAAACATGGGGCACCTCCCTGCCAAATCCATCTCACCCAAACACC
GAAACTTCCGATCATGGTCTCTTTGAACGCCACGCCGGAAACCAA
GAAACGGCCATACGCTACAAGCCCCGTCCAGCGCGGGCGGCCTCA
GAAACGGCAACATCGTGATCCTGGAAGGCCGAGCGGATCTGACAT
GAAACGCCATACGTCGCCTCGAGATGGATGCTTAGCGGAAAACCC
GAAACGCCGATCCTCGAAGCGACGTCTACTCTGTCGGCGTTCTGG
GAAACCGGCGCAGCTGATCTCGGGCATCGACCAGCGCGTCGTGGA
GAAACGGGGCACTGTGGGTGGCAAGGCAGTCATCGGGCCCCACAA
GAAACTACTAGGCTGTTCTGCGACATGAGTGCATGGCGGGCGCCC
GAAACGAACTGTTAACTCACCACCCCGCAGATGCGCGTCCAGCAC
GAAACGGTACTCCCTCGTGCCAACCTTGACCCGGTTAAGTTACCG
GAAACCCCGATGGGGCGTGACCGTTCTAGCACTGTCTTGACCTCG
GAAACCCGCGCGGCGTCGGCTGCGACATAGGTCTCGTCAGCGATC
GAAACCGACTCACACGCGACAATGGTCGCCGAACTCTCCGGCAGC
GAAACTGCTCGTCGCTACCGGCGGCAACCACAAAGATGTCGTGCG
GAAACGGGCCATCTGCGTGGACATTTGATGCGCCATCACCCGCTG
GAAACCTATGGCGGACCGCATGATTACACGCGCGATCAACCACCT
GAAACGATCTCGGAATTGTCCAAAAGGGGAAGTTAAGAAAATGGA
GAAACCACAGGTGGGCGCACGACGGGTAACGACGCAACACCGCCG
GAAACACTGCCGCACCGGCCGGGGGTGTACCTGTTCCGCGGACCG
GAAACTGGGGTTCACCCGATCCGGTGGCAGTAAGAGTGGTCGCAC
GAAACTGAGTCCGCCGAACATTGGTGAGGTCCTGGCCCGCCAAGC
GAAACCACGAGCGCAACGGCGGCAATTATGGCGGCGACACCGACC
GAAACCCTACCCAACCGGGCAGGACCGAGAAGTCTGGGCAACCGT
GAAACCATGGCGCGCTTGCGCTCCGGATCGGCACCATCATAGGTC
GAAACGGCCCGCTGAGGAGCCGCGCCATCAGCCCCGCGGGCGACT
GAAACCGGCGCGGAACGCGTCGCCGACGCCGGTGGGGTCGGTCTG
GAAACCGCATCAAATGGTCGGTCGCAATCGAACCGGTTACCGCGA
GAAACACTACCGCGGCCGCGGTTCTTGTGGCGGCGCTGACCGATG
GAAACCCAGACGCTGACAGGGGCGATGCCGCCCTTGAAGTACGCA
GAAACGACACGATGGACCCGTCGGCCCAGCGGTAGGCTTTGAGCC
GAAACCCGGCTCCCGCAGCATCGATTCACGCTGCGCGTCGGTGGC
GAAACTCGCACCCAGCTCGCGATGGCGGTCTTCCAGCGGTCCGTG
GAAACGTGGTGTCGGCGCTGCGGTGTTGATCGTGCCGGTCGTCTC
GAAACCGGTGGTAGCGACGATGTTGGTGTCAATGACACCGGGGCA
GAAACCCGACGAGTTGTCCGGCGGCACCTTCACCATCACCAACAT
GAAACACCAAGGACCGGGTGGTCGACGAAAACGACTCGGCGGGAA
GAAACCGCCACGCGGCCGGCGCAGCAGAGCGGTGCCCGCGTGGTG
GAAACCGTGCCCCGTATCTTCAAGCGGATCCGGCCGGCGTTCACG
GAAACCTCCGACGAGGTGCGCACCGCCCTGGGCGATCTGCGCGAC
GAAACCCCGAAATGCCGCTGAAAGCAAGGCCGCCAAAGCTCAGGC
GAAACTCAAGCCACGTCGTCGCCCAGGCGTGTCGTCGCGGCCGGT
GAAACTCCCAGGTCTTGGCCCAGCGCTGGTAGTAGGCGATGTGCG
GAAACCGAGCACGTCTGTGAACCACAGCCGGACGAAGCGGATGTC
GAAACCGCGGCCTCGCCTTGATCTGGAGTCAGAACGCGTCACGCA
GAAACCGACTACACCGGCGGCGAGTTCCTGCTTGTCGAACAGCGG
GAAACTGGGACGCCAACGCCTGAGCCTGGACATAGAGCTTCAGCA
GAAACTCGCTGACCGCTACGGCCGCCGGCGGTAAACCAACATCAC
GAAACCCAGGTCGCTCACCCACGACCACGACACTGCCATATCCGG
GAAACGTGAATCCGCTCTGCGTCGCCCAGATCTTGTGAGTGGGTG
GAAACGTCGGCGGTGCGGCCCTGGACACCAGCACCGCCGGTGTCG
GAAACCGGCACGCACCAACGCCCGCTTGGTGTGACCCATCGACGG
GAAACCGGCGTCAACCTCGCCACCACCGAGGCGATCGGGGAAACC
GAAACCATTGACCTGGGCCGGATTCAAGACGACAACGGTATCGAA
GAAACGCTCCCGCCGAGACAAGCAGCAACTGCCAGAGCAACGACG
GAAACCGCCTGATTGGCCGAAATGGCCGAATGTCCGCGTCGAGTT
GAAACTGCACCGTGGTCGCGTCGGCATGCATCTGCGCCGAGACCG
GAAACCGTAGTTCGAATACATCCGGCGGGTGCCGGGGCGGGCCAG
GAAACGAACTGTGCTATCACGGCGAGGTTGTCCGGCCCGGCCGCA
GAAACCTACCAGCAGGCCTTCTACGCCCGCGATCTCGCCGGAACC
GAAACACCGCAAAGCCGGCACCCATGACCACAAATGCCGTCACTG
GAAACGTCCGGACAGCGTCGTGGTGACTGCCGGGATATTTGCACC
GAAACGATCGCTACCAGCTCGGCCGTGCGAATTCCGCTGCGGGCC
GAAACGTATAGAGGACCGCGAAGTGCCAGCGGCTGTGATGCACGG
GAAACAATGTGCTAATCATATGAGCAGTGCTCTCATAGCCCGCAA
GAAACGGCAGCCACCCCCGTGAGAAGGTGACCCCACGGGCGCTGG
GAAACCGCCGCTGCCGGCGCCCCCCGCCTGAACGCGCTGACTGTT
GAAACATCGCCGACGCGGGACTGCGCAAGGCGGTGATGAAAGCGA
GAAACTCACCCGAGCCATCACCGCAAGATTTGGCAAGCGTTGGGA
GAAACCCATGACCTTCATGCCGGACTGCGATCTGAAACAGTCGAC
GAAACAGAGTCATATCGGGCGGAGTCGCGCCAATGGCTTGCTCCA
GAAACGTGCGCAATGCGCGGCGCACAGTATCGAACCGTACCGCTG
GAAACAGGCGCTTCTGGTCGCGGCGATCTTCGAGGTCAGCGGCGC
GAAACCGATCGTGCTAGCGTGGGTCATCACGCTGCCTTCGGCGGC
GAAACAAACGCGGACAGGCGCATCCACTGATGAGCCACCTCGCCG
GAAACTGCCGCGCCTCAAGGCAGTGGCCCACGCCACCGACTGCAC
GAAACAGGTCAACGCGGCGGTATGAATGGTCGACGCACCATAGGC
GAAACGGTTGCCGCGCCGGGCGCTGACAGTGCTACGCGGCGAGAG
GAAACGCCGACAAGACCAGCGTGCGCTGTTCGCACGGGATCACAT
GAAACGTGAAGGCCGTTTGCCCGCCCGTGCGGATCAGCTACGATC
GAAACGGGCTGGCGACCGCCTACCTCTTCAGGTGCCTGAGCTGCG
GAAACGTTGAGCGACATGTCCTGCGCGTCGACCACACCCTTGACA
GAAACGCGTCCTTATTGGAGTAGACCGAGTGGACCATCAAATCCA
GAAACTCCAACTGCTCGACATGGGCGTTCATGAGATTCCTTCCGA
GAAACGGGCACACCAAGCTCGACGCATTTGGCGTAGCAAGGGAAG
GAAACCGTGCTCGACCACCCAGCGCTCGAACTCGTCGACTGCCGA
GAAACCACCGTTCCAAACAGAAAATCGACACGAAATTCAACGACG
GAAACCAACTGCCGCCGCAACAACGCCGACGGCAAACCGCCTCCG
GAAACCATAGAAAATTCAACTGCCATAGTCAATGTACCGATTGCG
GAAACTCTTCACAGGCGGTGCCGTCGTCGCCGTGGTCGAGGCCAA
GAAACAGCAGCAACGTCGACAGACAGCGGAACTGTCGGCTACCGC
GAAACGACACGCCTCGACGGTACCTGGCGCGCTGACCTGGCCCTA
GAAACGCTCGATCTCGCCATACAACGTCTCCGAACCGCCCGCATC
GAAACCGGGGCCGGCACCCTTCACACGCTACTGCGCCTGGCTCAC
GAAACGTCGTGGACACACTGCGGTGCGCGTAGCCGTACAAGCGGT
GAAACGCCGTTGGTGGTCATCGAATTGCCCGCCCAACGCAGTGTC
GAAACGCTGGCCGGTGAACTGAAAGTTGTAGCGCTGCATGTCGAT
GAAACCCTGCGCACCGACGTGGCTGGCGGCAGCGCGGACGACATC
GAAACGACCCCAGCACCAGCACCTCGGCTTCGAGTTCCTCGACGA
GAAACAATCACGCCCGGGCCGGCCTCTGGAACTGCCTGGGCAAGC
GAAACTCCGCTTGAGGTTCCCCGATGCCCCGGATGCGACCGGGGC
GAAACCACGGGGGTACCGATCGCGGCGGCCAACGGATTGCCGCCG
GAAACGGCGCGTCTGTACACCGACACGCCGTTAGGGCGCGCGCCC
GAAACGGCCGACCCAAAGTGGCTACCGCAGGGCTGATTTCGGCAA
GAAACTACGACCACCGTCAGGCCGCGCGCCCGACGCAAGTCTTCC
GAAACCGCCCAGCCCCGCGATCAGGAAGGCGATCATCCCGGCCGC
GAAACGATCGGCCGAAGCCGGTTCACCTGCACCCGGTGCTGTTCG
GAAACTTGTCACTGGTTGAAAAGCCGTAGACGTCCTGGGGCATCA
GAAACTCCTGTAGAACTCCTGTAAAAGTGCTGAAGGCAATACACA
GAAACGGCTCAACGGTTATTTCCGCGTGCCATTCTGCATTTCGAG
GAAACCACCTACGTCATCGGTCAGGCCAACAACGTGTTGGCGTTT
GAAACCATCGCCAGCCGGCGAGAAACACGACAGCCAGTGTTGCAG
GAAACACCTATCAAGTACCAGCGGCGCCGACCGTCGAGGTCGGCA
GAAACTGCGCTGGATGTCGGGCAGCGCCACGTTCACGATCAGTGC
GAAACCGCGGAGGTCGGCGACGACGTCACGATCTATCACGGCGTC
GAAACGCCATCCCACCGTCGGTGACCGCGTGATCATCGGCGCCGG
GAAACCGGGGCGATACAAACGTGGGTTGCGGATACGACCGCTTTG
GAAACCGAGGTCATATACCTGCATGCGGTTCCCGCGGAGCCCCTC
GAAACATCGGGCGCATCCACGCTTCAACCTCAAGAGACCCGGGCG
GAAACCAGCACACCTTCGTTTCAAAACCAAGGCGTCCAGCGCGCA
GAAACTTTGCACGCTCGAGCATTCCGCCGCGGCTCACGCACATCC
GAAACCCGGGCCGTGGCAGTTGCCCCCGACGATGCGCAATCGATG
GAAACGCCGCTGCCGTGCGCGGCGCCAGCCACTCCGGGGTTACCG
GAAACAGCGCCGCTTGAGCGCTAATGGCCTGATAGGCCTGCGCCC
GAAACAACCGCGGAGTATCTGCTCGGCGTCGTGAATTGGGTGACC
GAAACCGGTCCATCGGGCCGTGCCGGCCCTGCCGGGACAGTCCCG
GAAACGGGCACAGCCCCTTCAGCGAATCGGCACCGGCACGCCTGA
GAAACCGCCGTGGCTGGCTGCGACTTCATCAAGCGCCCGCTCACC
GAAACGGCAGCTGGAAGCCGCACATGACCGGAAATCGAGCAACCC
GAAACGCCTGATTCATCTGGGCCATGGTGTCTAGCGAGGTCGCCT
GAAACCCAGCACCACATTGGGCACGCACTTGGCGACCTTCGGCAA
GAAACGCTTGCCGATCAATTGCAGCTGCGATGTGTGGTCGAACCG
GAAACTGCCCACATACCCGTTACGGCTCAAGGAAGTGTCGTTGAG
GAAACAGCGGCGTCGGAGTGTCGAACCCGTCGACGGCAGAAAGCG
GAAACCCCAGACCGATCGGCCCACGAATGCCACCCGAGCCGGGCA
GAAACCCGGGCAGCACCCAGGAGACCTTGGGTAATCGGTTGTTTC
GAAACGGGCCAGATTCGACCTCGGATCCGCGGCCTGCTTGAAGTC
GAAACCCATCGTGACCGGCACGTTGCCCTGCAACGGACTGAACGG
GAAACCGACGTCGCCATCCCGGTCAACTGCGCACCGGCCTGGGAA
GAAACCGACGTCGCCATCCCGGTCAACTGCGCACCGGCCTGGGAA
GAAACCACCACTATCCGAACAAGTTCTTGAAGAAACCCGAAAGCC
GAAACCTGAGTTGCCGTAGCCCGTGTTGAGCACCCCTGAGTTACC
GAAACCAGAGTTACCGGTACCGGCGTTGAAGAAGCCCGAATTCGG
GAAACCACTGTTGCCGTCACCCGAATTCCCAAAACTCGAGTTTAT
GAAACCGATGTTTCCGCTGCCCGAGTTCAGTCCGCCGATGCCGAT
GAAACCGAAATTCCCGCTGCCGGTGTTTCCGAAGCCGATGTTGTT
GAAACCACCGGTGTTGATATCTCCACCGTTAAAGAAACCGGTGTT
GAAACCGGTGTTCGAGTCACCCGCATTGAAGAAGCCGGTGTTTCC
GAAACCGGTGTTGATATTTCCGGCGTTCCCGAAACCCGTGTTGCC
GAAACCGAAATTCCCGCTGCCGGTGTTTCCGAACCCAAAGTTGAG
GAAACGCCCGATGCGGACCAGGCGTGGCGCAGCGGGCGCACTCGG
GAAACCGGGACAATCTCGGCCGCATTCGTGACGAGTTCGCTGACC
GAAACGCTTGTCGCCCAAGTCTTCCACCGGCGCCGTCTCGGCCTG
GAAACCCGTCGATTCCTCGTGCGGTGGTCCCGACCGCGATGCGGG
GAAACGGCAGGGTGAGCAGTTCGTGCAGTTCTTGGGGGTCGGTGG
GAAACCGTGCAATGCAGATGGTCACCTTCGCGGACAAAGACGTCG
GAAACCCCCGCCAAAGAACGCCTCGAACACGTCGCCGAGGCCGCC
GAAACGTCGGCGGTGGCCGAACCGGCGGCCGCCGGCTGGATGTTC
GAAACCGCGGATCTTCACCTGGTCATCGCTGCGCCCGAGGAACTC
GAAACTCGTTGAAACCGAGATAGCTGTGGTCGCGCAACATGGCGA
GAAACCGAAGCTGACCCGGGTCATGCGCTCGGCACCGTGCCGGCG
GAAACTCATCGCCGATTGCGGTCGCAGCCGCATCGCTACCGTGTT
GAAACGCACCGTATGGCGCAGGTTTGCGTACCAGTAGTCGCCGAA
GAAACGGTGTCCGGCATCGAAACGATCACGTGGCTATTGGTACCG
GAAACACCAGCACCGCGCCGGGCTTGTCAGTACCGGTGAACCGCT
GAAACGGGACGCCGTATGGCACCGAGGCCCAGTCCGGTGGCAGAT
GAAACCATCGCCGCCAGCGACCTCGAAGAACAGCTGCTGAGCCAT
GAAACCTTTGCCAACCGTTTACTGGCTAGCTACAAAGCAAGGTTT
GAAACCACCACGCACTACTCGCCGTCGGCGTGGCGGTCGGTGACA
GAAACCGAGTACCTCAAGCGTCCGCTGATCGACGGTCCGGCCCCC
GAAACCCGGGTTCGAGCACAGCATTTGGTGCCCGAGCTGGAACGC
GAAACCTTCGGCGACATCGGCGGCGCCGGCGGCGGCGTGAGCGGA
GAAACAATCGGCACCAGAGATGCGATCGAGTCCGTCTATGACGTC
GAAACCCGCGGGAACCCGGCTGACGAACCCCGCGTACTCAAAAAC
GAAACGGTTGGGCGTCATGCTCGCGACGGGCCTGATTGTGGGCGA
GAAACCGCTCCCAAGAAGGACATCACGAAGGCGTTCGCCGGGGCG
GAAACCGCCATCAGCAGCGTCGACAGCGCGTAGGCACCGTACTCG
GAAACCGCAAAAGGCAGATCGATAATCGCCTGCAAGACGCCCTTG
GAAACAGGTCGGCAAAATCGGCGGCGACCGCCGGATCGACCGGCC
GAAACCGGCCTGCGCCCATAACTTCTGCGCCTGCACGGTGTACTG
GAAACAGCCCGCGAGGCTAAAGCGTTGGCCGGGGCAACGGACGGG
GAAACGACGTGCCTGATTTCGCCGGCGGGTTCGGTGGAGTGGCTG
GAAACCCCGCGAGGCGAACGCAACTGGGACTACCGCTATGCCTGG
GAAACGGCTGGTTGAGGAGCGTTGACAGCGCAGCGCCGTCGAGCG
GAAACCGCACCGGAACCCAAAACCCAGCGCCACCGAGGTTTCCGG
GAAACTGCTGATGGGAATCTCCTGGAGCGGGGGTTGACGGGTATC
GAAACGCTTCGCACAATCCGGCAAGCCGTCAAGATCACCGCGAAC
GAAACACAGGCTGTCATCAGCGAGGGAAACTATTCGCCGTGCAAA
GAAACCGTCGGCGAGGTGGGGCTCCCAGCGGACCCAGCGGGATCC
GAAACTCCGCCGCGAATCTGCGCTAAGCCAGCCGGGTGATCTCCA
GAAACGTCGGTGTAGTCGCGGCCTACACCCACACTGATGTATTGC
GAAACTCGTGCGGCCCAAGGCGTTTGGCAGCGCGTTCGCGTTCAG
GAAACCAGCGCCAGCGCCACTGCGCAACCGTGAACACGGTGGCGC
GAAACCAGCGCCGCCGCACACACGATCGTGACATTGGCCCCCGAG
GAAACCGGCTCTACCGGAGGAAGTTTGGCTGACATTACCGGCTCA
GAAACTGAGACCGGCGGTCGGGAGCACCACTTCACCAGGCACCGT
GAAACTGGCCGCGGCCAGTAGGAACATCCCCGGCCAGTCGTCCTC
GAAACCGACGCCCATCGCGGCCGACCTCGAGTCGATCACCCTAAC
GAAACCGGTCGGATTTGGGGGCTGGTACGTGAATTAGGGTGACCA
GAAACTCGACGTTCTCGGAAAGCTGTGGAATTCCGTACATCTGGA
GAAACCACAGGTCGAACATGGCGTCATAGGTATCGCGGTGGTCAG
GAAACCCATCATGGCGCCGGGCTCCGCCCCGGGTTGGGCCAGTGC
GAAACAGACCGATCGCTTGGCCAACCGTGTCCCACCGCTCGTCAG
GAAACGTGCCCTTTTTGAGGGTGGCAATCGCAACCACGGATCCGT
GAAACGTTGCCTGCGTTGGGCCTTCGTCGGCCGGTGATGTCAGCC
GAAACAGGGTGGCATTCAGTAACGACAGCAGCAGCACCAGCACCA
GAAACGCGGCCGACGCCGGAGCACATTCTTATGGCGCTTCTTAGC
GAAACGTTCGGACTCCGCGAGCAGTGCGCCATTCTCCCAGATCAT
GAAACCCGACCAGGCCGACGTCGGCGACGGTCTTGAGTTCCAAGG
GAAACCGGGGGCCTTACGCACGCGGGAAGCCAGCGCGGCGTTGCC
GAAACACTTGGGCGTGCAATCCAGCACGGTCGGCGTGGTGGTGCC
GAAACCAATTCGGGAGCAACAGAATTCACGTATTCATTGATCGTG
GAAACGATGAGGCCGACGAAGTCCTCGTTGAACAGGTCACGGATA
GAAACTCGGCCTCACTCAACACCGGTGGGCGGCGCCGGCCGGCGT
GAAACCAGAGCGCGATTTCGCGCTGCGCGGATTCGGCCGAATCAG
GAAACCCACACCCGGGTACACGGCGAAGCCGGCAACCAGCACCGG
GAAACACGTCGGTGAACGGCACCTGCGGGCCCCGGCGGCCGTCGA
GAAACCGCCCGGATTCAGCTAGCCAGTCGCGTGGTCTGCAGCGAC
GAAACAACGCCCCGAAAATGCCGGCTCCGATACCGTCGAGCAACT
GAAACATATAGCCCGACTGCGCCCCACTCGCCGAGACGCGCGATC
GAAACCATCCCCGATATCGACGAAGCCGAAGCGCTGGTCAACCTG
GAAACCGTATTCCAGGGCTTCGGCGGCGGTGAACCAGCGGTCGCG
GAAACCGGCGCGTTCGCTTACAGCGTCATACGGTCACGTTGTCGC
GAAACCGCCGACGCCAAGCGCATGTTCGCCTGCTTCGACCAACCC
GAAACTGATTCTGGTCAACGACGACGACCTGACCTACTGTTCGCT
GAAACGGAGGTCGGGGTCGCGCAGCGGCTGCTGCTACAGGCGCAG
GAAACGCTCGATGACGAGCACCGTCGAGAGTTGCTGGATTATCTG
GAAACCCATTGCGGTCAAAGCGAACACACAGCGCATGGGTAGCCC
GAAACCACCGTTGCAGGTACTCGCGATGGTGTGGCGATAGTCGAA
GAAACGGGACCCGTGCCTCTTCGAGAATCGTGACCATGGTGGCGT
GAAACACAACGACCGTAGCGCACCGTAAATATCGTCGCGAATCGC
GAAACGTCCACCGGCGGGGCGGCCGCCCCTTCTCCTGCCACACCC
GAAACCAGCGATCGTGCGAAATCACCACGGCGCAGCCGGGGAAGT
GAAACTCAACGTCACGTCGTCGAGGATCACCTTATCGCCGTGCGC
GAAACCGAGTCGGCTGCCGACGCTGGGGCGTCGGCGGCACCGGCC
GAAACCTCGCTCAGTATTCACAAAACGGTCCAATGGGGCAGGGTG
GAAACGCCGTGGAATCCGCGAAATAGAAGTCGAACTTCAGCAGAT
GAAACCGGCGATTGTTTGCGTTCCAGATAGTCCAGTGAGTCCTGC
GAAACCCCCTGCAGCAGGATGTCGTCACTGCGGCCGTCCAGGTAA
GAAACCAGGTCTACCGACACCTGGCTCCATCCGGTGGAGAGTTCG
GAAACACCGCGACGTCGACCGTGCCCGGATTGATCGTGGTGGAGT
GAAACCCGCCTGCAGGCATTGAGCGAACAACTCGTCGTTTCGCAC
GAAACCTCGTGTTGGGCAGCCGAGTTGGAACGGCCAAGCTCAGCT
GAAACTCCGCGGACAACCATCCTGCGACCCAACCGATGGCGCACG
GAAACGCCAGGGGACCCGGGGCCGTTGGTGAGGCCCCCCGCGCCT
GAAACGTCGCGGTGCCACCACCGCCGCCGTTACCGCCAACCCCAC
GAAACCGCCGCTACCACCGGTAGAGGTGGCAGTGGCGATGTGTAC
GAAACGCTGCCACCTGTACGCTGAGCGCCTGATACTGCCGAGCAT
GAAACAGCACCTGCTCCGGTCCGGTCAGCAGCGCATGTGACCAGT
GAAACCGCCTTGTCCGCCGGGGCGGCCCCACCCGCCGTCGCCGCC
GAAACCGTGAGCTCCGTTACCACCGGCCCCGCCGGCCCCACCGTT
GAAACGCCGCGGCCTGCGCACTTAGCGCCTGATACTCCTGAGCGT
GAAACGAACCGGTCGCGCAGCCGCAGCAGTTCGGCGCAAATTACC
GAAACACCCCACCCTCGACCGCGACATCCTCGCCAAACACCAATA
GAAACCGCTGCGAGCCGAAGTTGATCGCCGGCCGCACCAAAGCTT
GAAACGACACCTCGGAGAAGCCGAGGTTGGCCACGATGGTGCCCA
GAAACGGCAGCCCGAACAGGCCCATCTCTCCCATCTTGGCGACAA
GAAACCGGCGCCTCCAGCGAGTGCTCCATCTTCATCGCTTCCACC
GAAACGGTCTCGCTGCGCAGCGGGGTGCGCATGGCGGTGCGGACC
GAAACCCGTAGCCCGGATGGATCGCCTGGGCTCCGGTGCGCGCCG
GAAACACCTCGTCTTGGCGGGGCAGGAAGGCGCCGCCGGAGTCGA
GAAACCTGCATCGCGCCAAGCACTGCGACATCAAGGTGGCCACCG
GAAACCGGTGACGTTTCGGTCATTCCATAGCAGATCGAGACCCCG
GAAACTCGCTACGGCAATCACCATCGCGACACCGGACTGCCTAAG
GAAACGACACCGCCCGGCCGGTCATCGTGTAGAGCCCAAAGGCCA
GAAACCCAGATAGATCACCAGCAAGAGCGCGACGCTGCCGACATA
GAAACTGGCCGACGAGCTGGCTGCCCGGCCCATCTCGATCCTGTG
GAAACAGATTCGGCCGAGGCGCCCCAGAGCGGTTAATATCGACGT
GAAACGCCTCTACGGCTTCGTCGAGCTCTTTGGCCATGATCGACA
GAAACTGTGCAACGCTGTCCATCATCGATAGCAACCAGATATATG
GAAACAAGGTGGACGACATCGCAGCATTCAAGCTCGACAGCCTGC
GAAACGAAACACTTGTGAGGACCAAGATTCTCCGATCTTCGGGTA
GAAACACCGCTGGCCGAAACAGATCACGCCGTCCGTTCAGGATGG
GAAACCCTGCTGTCGACCTCAATTGGTGCACCCTCTGACGCGAAA
GAAACCGAGCAATATAGACGCCCTGGGGGTTGTAGAAGCGGGTGT
GAAACCCTGACGGCGCACAGGTCAACGCGTTATTTCGGATGCACC
GAAACGGCTACTCCCAGACCACGCCCGGAGCTGTCGGCGGAGCCG
GAAACCTTGACAGCCTGGTCCTCATCGCTTCCGGCGGCGCTTTCG
GAAACGGCATACTGGGCATCGGGCCGAATGTGGGGTCGTATGCCG
GAAACGCCGACCGCGCCGCATCATAGACAGGGCCGCTCGCCTCGA
GAAACCGGACGACAGGAACGCGTCGACGGTCGCCACCATGTTCCA
GAAACCCCGGGGCGGCGACGGCAGCGCGGCGATGGCGCCAGGGGC
GAAACGCCCTGGCGCGCGGCCACCGATGCGACCGCCGCGTCGATG
GAAACACCATCTCCAGCAAGGCTTCCAGTTGGTAGATGCCGGTCA
GAAACGGTCCAGCAACTCACCGACGGGTTCATCCATCCGGGTGAT
GAAACGCGACAGCTGCTCGGGGGTGCCGGTGATGACGACGGCACG
GAAACCGATCGGGCGCACCACAATCAGCTCGTCGGTGACCGGATC
GAAACATTGCGAGCGACGGTCGAGCGCGCGCTGCAGCAGCTGGTG
GAAACCGCGCTTCATCACCGGGCCGGCGTGTTGCACCACGACCGT
GAAACCAGTTGACCCGGCACCAGTACCGGGAAGCCGGGCGGGTAG
GAAACGCCCCGACCAGGTTCTTGCCGGCGTCGGTGTTGATGCCGG
GAAACCCGTGGGCTACGAGAAGAAGCGAGAGTGATCGCCCACAGC
GAAACGGAGCACTGTGCGACAAGCTCACCGCGGATATCGCGCGGC
GAAACCTTTACGCGCGCATGCCAAGTCCAGCGTGAGCTTGCCCAC
GAAACGTTCGGTCATCTCTTCCCGCAGGGCGGTGAAATCTTCTCG
GAAACTGCCGCCGCCCGACTAGGCGACTGGCCAAAGCGATGACAG
GAAACTCCCGTTACGAGCAAGCATGCGGCAACGCCGCCTCGACGG
GAAACCACACCTCGACCCCGAAGCAGCCGGTCAGCCCGCCCAGAC
GAAACACCGACCCACTCCGGTCCGAAACCACCGACCACGACGGGC
GAAACACGGCGTGCCAGCGCCTCGGCCAGTTCGATTGCGTCTTGG
GAAACGAATCCAACCCCACGTAGGCCTCCACCCGGCGCACCCCGG
GAAACGTCGACACACTACATCGACCTCGCCACGTCCGACATGCCG
GAAACGTCACCGCGTTCGGGGCACCAGAGCACGGACCCGGCATGC
GAAACCTCGGCGACGATCTGCAAGTGGGTGCGCGCACTTTGCGGA
GAAACACCGCCCGGGTGACATGAGCGGCGGCCAGCAGCAACGCGT
GAAACGGTGCACGTGAAAGCCGGCGAGGTGCTGTTCGAGCAGTCC
GAAACCACCTCCGCCGTTCAGGAGTACGACGAGCTCGTCGAGGCG
GAAACCCTCGATCGCGCGGAGCGAAGCAACGATTGGGTCTTGGTG
GAAACCCTGTATCAACAAGCGCGCCTGGCCCGACTCACCACCGAA
GAAACAGGCCAGGATATCCACCGATATCGGCGCGCCGGGCATCCT
GAAACACTGTTCGACCTGCGGGACGGCCCGGGAGCCGGCTATGAC
GAAACCGCTTTCGACCAGGCGTATCTCGCAACGCTGCTGGGTTTC
GAAACGCGTTGACGTCGTTCTTCGCCGCGTCGATGCCCACTACGC
GAAACTCTTGTCGGACCGACACTTTCGTCTGCACAACTGGCCGAT
GAAACGTCGATCACACTGTTCTCGGAGTTGGTGTAGATGATGCCG
GAAACCCGCGGCCATAGGAGCTGGTCACCACGTCGGAGTAGCGGT
GAAACGGCAGCGGCGCACATTCGCCCAGCACGGTCAACGACGTGG
GAAACTCGCCGGCCCGGCGCGGCCGGCGCTGTTCGTCTTCCGGCC
GAAACCGCTGTTGCCCGGCTACACCCGCCCACACATGCGGCTGTT
GAAACGTGAGTGGGCGCCGATCTGAAGCAGCCGCAGGATGCCGAT
GAAACAATAGCGACAAGCATGCGAGCAGCCGCGGTAGCCGTTGAC
GAAACGGCAACGCGGCCGCGTTGGGCACCTTGTTCAGCGCTGATT
GAAACCTTCCAATCGACGGTGAGCCCGCCGAGGTCGTCGCGTTGG
GAAACCGACATGCCGAAACTGTTCATCAACGCCGAGCCCGGCGCG
GAAACCCATGTTTGAAACGTATGACGCCCACCGACAAGAATGGCC
GAAACTTGCTCACCCGTCGTCAAGTCCTTCACTGCGACCGTCCCG
GAAACACCGACGACGGCGACGGCGCCCATAGCACCTCGATGATGC
GAAACCCGCGGGCGTCGACGCCGGCCACCAGGTCAGCTCCGGACG
GAAACGGTGATCCCGGCCGGGGCGCAGGCGTCGGCAATGGTTCCG
GAAACCCACCAGGGAATACACGCCGGCGGTGACGGTCAGGTCGAA
GAAACACCACCAGCGCGATCACCGCCTTCTTGGTGATCTGACCGC
GAAACCGTTTGGGCTTCCGACGGTTCGAAGGACAGCGGCAGCGAC
GAAACTCTCCATCAACCCGTCTTTCGTATTGGTATTGCGATCACG
GAAACATCGGTCAGCAGATAGGCTTTACCAGCGATGTGAACCGGC
GAAACCACGCCGTTCACCCTGGAGAACGGCCTGCTCACCGGCATC
GAAACGGTGGGGCCGGCGGCAACGGCGGCGCCAGCGGTTCGCTCT
GAAACGTCGCGGTCGGACCGCTCGGTCATCGGGCCTTCCCCAGCA
GAAACCCGTACAGCGTCATCGAGTCCTCGCGCACAATCATCGCGG
GAAACGCTCGATCGCACACGGCGGTGATCGCACCAGACACCAGCG
GAAACCTATTCGGTCTTGACCCGGCTACCACCGCCGCATCGTATT
GAAACGTACGAGCGATTGCGGGTCGAGGTTGAGCTGGTGACCTGA
GAAACCGTTGCCGTTGAGTGTGTTTGAGTTGCACGCTCACCGACA
GAAACGCACCGATCTGGGCTTGCAGCCCGGTGGCCAGCACGTGAT
GAAACTGTCGCCCAGGTCGTTGACGTCCTCGGCACCGGCTTCCAG
GAAACGGGTGCTTTTGCGACTGCTCACGCCGCGGAGGTGACGATG
GAAACGCGGTGGCAAGCACCGCACCCTGGCGCACCGCGACGATGT
GAAACCTCGGCATTGGGAACACCGGCAATTGGAATATCGGCATCG
GAAACGCCATCGCAGTTTTTCCCATTCACCGGGCTGAATAGCCTG
GAAACGAAGTCGTCGTCTTCGGCACCTCCCAAAGCGCCACGATAG
GAAACCCGCTTGCCGACCTCATCCAGCCGGACTTGCGGGTGCTCG
GAAACGCCGGGTTCGCCGGATCCGATCCGCACAGCAACAACACGG
GAAACTCTCACCGCCGGTGTTGGGCGCACAGTAGACGTCGGCGCT
GAAACCGCTGCACCACCTTCGGCAGCGCGTCGAGCAAAACGGCCA
GAAACCCCAGCCGCGGCCCTCGAACCAGCAATGTGTGGGCAGCAA
GAAACGCTATCCACCACAGCAGACCGCAGAACACCGCGCCGTCAC
GAAACTCACCGCGCCGGCGGCGACGTCACGATCACCCGCCAACAC
GAAACGTTCCGGAAAGTTGAAGTCCAGCTGGATGGTCGACATCTG
GAAACAGCTCTTGGACGGCTTGGGCCAACACGTGCGCGGTCGAAT
GAAACGATCGCGACCATGCTATCGGGGCGCACGTCGACGACCGTA
GAAACCCGCGCGGACGAGAACTCTTCCGCCAAGCAGCACAAATCG
GAAACCGCCGTCGTGTCCGCGGTGGTGTTGGTGGGAATCGCTTTC
GAAACCGGGTCCGGTGACCAGGTTGAGAATGATCCCGGCCAGCCA
GAAACCGACCTCAACGGTATTGAGCGCACGGAAGACCAACCGGCC
GAAACGAGATCGCCACCACCATTCCCAGCCAGACGAACGCGACGG
GAAACGGACAGTGCCGCAGACCGACCTGTTGCCTGCCGTTGGATG
GAAACATCAGCGGCGGGCGCCCCGGTCGGCCGCGGCCGGGCTCGA
GAAACCTGCTCATCCATCGTGCCGCGCGTCGGCGAGTCCTGTTGA
GAAACGTGGACCTGGTGGCGCTGCACGCATGGAGCGACGTCGATG
GAAACCGTTGCTCAGCTGGCGCGGACGCCGGTCATCGTGGCACGC
GAAACCCGTGGGCACATACCCTTCCGCGTCGTACTGGTCAGTCTC
GAAACGCCTGTCGATCTCAGGCTGCGCGACGTTGACGGGGGTGTC
GAAACAGTTGCCGCAGTTCGGGTTCGGGCAGTTCGGCGAGCGTGA
GAAACGCCGACAGCTGCGCACCAAAAGCCTGATAGCTCTGCGCGT
GAAACCTCATCCGCGGCAGCCGCCACCACCCCCGTGGTCGGCAAT
GAAACTACCCGATCCCGCCGGCCAGCCCCTCGACGTTGTGCGCAT
GAAACGAAACGGGGCTCCCAGCGGAGGTCATGAGTTGGCGCGCCG
GAAACTAATCAAGAACGGCCACCACTTCAGGTTGCGTGACGCCGA
GAAACAGCCGCCCCGCCCGGCCGGCGACGACGTCTGGCAAGCGGC
GAAACCCTCTTGACGAACGCCCCCAGGTAGTCGCGGTTGCCGGTG
GAAACGCGATGTCGCGCAACGAGTTGCCCGGCGGCGCGTCGCCGT
GAAACGACTGCAAGCGATTCCGCGCGCACACCGGCGATCTGCGCG
GAAACCCACCGAAAACGCGTCCACCACACCAGCTTTCACATTCGC
GAAACGCGCGGAATCGCTTGTGGCGCATGGCGGCCGCTATCCGGG
GAAACCCTGTTCACGGTAGGCTGTTACAGCCTGCATGAGCTGATC
GAAACCGCGGAAACCGCGGAAACCGATAAATCTCGTTCCTCGGGG
GAAACCGTCGAGGATCGCCGCGGCGGTCATCTCGGATATCGGCGC
GAAACTGGTTCAATCCCAGTATCGCGCACCACGATTGACCTGCGG
GAAACGGTGGGGACTCTTCTGTTTGCGCTGGTGAGAAACAGTGCC
GAAACGACCAGCAAAAGTCAATCGAAGGAAATGACGCAATGACCT
GAAACACTTGGTGTGACAAAGCTTTCCAAGTCGCAAGTGTCGATC
GAAACACCGCGGTCACACCTTCGATCAGGGTCAGATATCGCGACG
GAAACCCCCCGCTCGACCAGAGCCGAAAGCAGCCGGGAGATCAGC
GAAACAGCTGGACGTGAATGCCCGCCTCCTCACCGACCCACTACG
GAAACGCCGGGATATGACTTTTGTTGAACTCCGCCGGCCGGTGCA
GAAACGCGGTGCCGCCGGGCACCGCCAGCGCCACCACCGCCGACG
GAAACGCGATGGTGAGGTCGGTCAGCTTGGCCATCAGCGCGTGCC
GAAACCGATCAGCGGCACGTCGCCAAGCTCAGCGACCAACAACGA
GAAACAGGCCGCCAGCATGCTGTACCGCTCGCGCAGCGCCCGGTA
GAAACCATCGGCGACTACCAGGGCCGGCTGCGCATCATGCGCGAG
GAAACGTCGCTCGGGCTGGAGTTCATCGGGTTCGGTGGTCCCGAC
GAAACCGGCAGCCGCCGCACGGCTGGATGCGGCGCGCGCGGCGCT
GAAACCACAGACCGCCGACAAGCGGCACCGCGCGCACCAGGTCGC
GAAACAGCACCCAGACGATGGCCAGGTTGTAGACGGCACCCCCGA
GAAACGCGACCACCGCCCCGATCGCCGCCGCCGCCAGGAACAGGA
GAAACGCCGGCACCCCGTTGCTGATCGCCTCGACACCCGTCAGCG
GAAACCGACGATCTGGCCGTGCTCTGCGTGCATTTCAAAAGCCGC
GAAACAGCAACGGTGAGAACGTAATCCACCATCAGGGCGCTGGCA
GAAACGGCCGGCCGATCAGCAACCGACGCGCCGCGGTTGAAAGTT
GAAACCTTCGGTGTGCCGCGCGTCGTCGCGCGGATCTATGATGCC
GAAACCGCCAAGTGGCGCGATCCTACCGGTACCGTCGCGGTCGCC
GAAACTTTGGCCGAGTCCTTGCGCAGCGAGTCGGCGAGTTCGCCG
GAAACACCGGGTGCCACGACACAGCGTCATGGCTTCGGCATCGAC
GAAACTTGCCCGCTCGGGCTGTACTCGTGCGCAGTAAAGTTACAA
GAAACTGACCGAGATGTCCGCCGTGCTGGAGGTCAGCGGGAGCGA
GAAACACCTCGCCACACAACGCCACCACGTGGCTACCCATGACCG
GAAACCCGGAAGCGCCTCGGCGAGAACCGAAAACGCGACCTGGCG
GAAACCACCCCAGGCGGCGGCGTGACCATCGTCATCCCGGGCCAT
GAAACACCGGCCAGCGGCCCGTCACCGCGGGCATAGGCGCTGAAC
GAAACCATATTCGTCGATCTTCCCAGCCCCGGCTCAACCACCGCA
GAAACGGTTTACCCACATGGGCGAATACGACTTCCTCGAGGTATT
GAAACCGAAATGCTCTGAACCGAAGTCCTCGTCGGGCGGCCAGTC
GAAACCCAAGTCGCTGCTGACCGGTCCGCCCAGCGACTCGTACTT
GAAACGACAACCGGACTGATGCGGTGAGAGGAATCCCGGCTGACA
GAAACGCTCAAGAGGTCCGTCATTATCCGGCTAGCCGACCGCTTC
GAAACCAGCGCCGCTTCTGCTCTTCGGTGGCCAGCGCCAGCAAGT
GAAACAACTCATGTTCGGGTTCGAAAAGTGTGCGCTGGTACTTGG
GAAACGAACACCGCGCCGGGCAGCCCGTGCCGCAGCTTGGCCAGC
GAAACGCCTCGACCAACTGGGTGGGCAGGTGCCGCACAAAGCCGA
GAAACTCACCGGCGCACCCACGTCCAATGCCGCCAGGCCGTCGAC
GAAACCGCCTGCCACCAACAACAGCCTCCCCTGCGCCCAATCTGT
GAAACCAGGACCGCTGCCGTCGCACGTAGCGGCGGGTGCCCAGGT
GAAACGACCAGTCGTCGAGCAGGGATTGGACATACAGCATCGAGC
GAAACCGTCATCATCGCGACCTCGTCACGGGCCAAGGCTACGGTC
GAAACTGGCGACTGCGGCCAGGCTGCCCAGCCACCACAGAGCGTG
GAAACGGTGGCAGGACCGGGTGAGGGCATCGGGCCGACCACATCG
GAAACGTTGCCGACGGCATGCGTGCTGGGCGATGTCGACGCGCTG
GAAACCGACGATCAGATCGGTGGTAATCGCGGCATGCGGGATGGC
GAAACCCACGCGGCATAGGCAGATTCGCGGGAGCTGGGCAGCGAC
GAAACCCGGATCCTCGGACCACCAGCCGCGTGCACGCGGATCCCA
GAAACGCTGGCACAGCGCGATCGCCGGAAACGAGTGCCCGGGATC
GAAACATCGCCGGAAACCCCCGAAACCACCGAGGCCATTCGTGCC
GAAACCGCAAATGCATCGCCTCGGCCGCTATACGATCCCCATGCA
GAAACGGCGGCGCCGGTGGGCTGATCTGGGGCACCGCGGGGACCG
GAAACGGCGGCGTGGGCGGCAAGGCCGGGTTGGTCGGCGAGGGCG
GAAACCGGTCAGCACATGGTCCAACCAGCACCAAAAGCCCGGTAC
GAAACGCCGACCTTCGGCCCGCTTCGTATCCGGTTCTGGGCCTGC
GAAACCAATTGCGCTGCGGCGGTGACCATTTCGTTGTACTGACGG
GAAACCGATGAACCCCGCGGCGCGCAAACGCGACTCCGGGGCCTC
GAAACGACAAGCCGATCAGGCTGGCGCCGAGGATCAGCCGCGGCC
GAAACCGGCGAGACCTTCATCTTCGTTGAGCAATGGGCCGATGCC
GAAACCCCGCGAGTGTAGATGTGGCGCAGCCAACGGCTGGCCGGT
GAAACATGCACCCTTGCTTGGGCGTTGGTGACGACTCTGGCGCCG
GAAACACGCAACTATCACCCGTCCGTCGGCACCCCGGATGAGCCG
GAAACGGAATCGCCCCGATGTGGTCCTCGTGCCCGTGGGTCAACA
GAAACAACACACCGCAGTCGATAATCAACAGTCGGCCCAGGTGTT
GAAACCAAATCCGCCTCCACGATCTGCGCGCGAATATCCCCCTCG
GAAACAGCAGCGGCTCCCCGGTGACCTGGGCCAGGGCGTAGCTGT
GAAACTGTAATGGGCGACGGTGCTATCGAAGTGCTGCGCATCAAG
GAAACGTTCCGCAGAACACCCTGACTCAGCAGGGGCTGTCCCGAT
GAAACCCAGTAGCGCGTAATACCAATATCGGGTTTCCTCGGGCTT
GAAACAGGTCGGCGCTGCGTTGGTAGAGCTGACAGCTCAGCCGGC
GAAACCGGCCGACAAATCATAGCGCATCTGCTGGCCGAACAGGCT
GAAACTCGACAAAGCGTTCAGCGCGGCCGGCGTGCCGCACCGCAT
GAAACCAGGAACGCGACCGCGCTCGCTATGTCGGCCGGCTCCCCG
GAAACCACCGGTAGTGGTGGTGCTATCGCGATTGCCGTAGCCTGC
GAAACCTGTGAATTATCTGATCAGTCCCTGCCGAATAGCTGATCA
GAAACACGCGCCGCGGGAGGGTTAGCGCAATGTGGCCGCGGCGGC
GAAACGCGGATTCTACGAACAGCGGAACATCGAGATTGAGGAACT
GAAACCGTCAGGGCGGGTCGTCTCACCACCTCGACGCCCTCAATC
GAAACCGCTCGGCGGTGAACCCCGTGGTACCGACCACGGCGTGAA
GAAACGGACCCGCAGCAACGCGGGCACCGCACCCATGGTCGACCC
GAAACGGCTGGTGCACAACGAAGCTCCCCAACGGCCAAACCGCAG
GAAACCCAGCAATATCAGGATTCGTGCAGCCAAACCGATCGATTT
GAAACGCGGCGGCTGGAGTATGTGGATCGCCGAGTCTGGCGGTCA
GAAACCACTGTCAGGTGTGAACGTGCCCCATGTGGGCTACCGGCT
GAAACCTGCTCTAGCAACCAGCTGTACTGTCGTCGCGGGCTCCGC
GAAACCAGGTGCGGTACTGGTGGATATAGCCATCGACCAGGGCGG
GAAACCAAGCCCGCCAGCGTTGGACACCGCCGCGGCCAACGCCGG
GAAACGATTGCAGTTGAGCCCGCGTCATCACCGACACGGATTGCG
GAAACCCGCCGCGTCGGCCTCACGGACGGCGAATTGTCCGCCGTG
GAAACCCACTGCAACGTCATACTGCTTGATTGCGGCACACCGGTC
GAAACGATGCGTCAGGTCGGATGACGGTTTGGTCGAGACCGAGTT
GAAACTGCCTGAGCTGTCCCGCTTTTCCCGCTTAGCCCGCTCCCC
GAAACTGTGCATACGGGTTGTTGACCGAGTGCTTGTGGTTCTTGT
GAAACTTTCGGCGGTGCCCGTTCAGCGCCGAACCGACCTCGGTCA
GAAACCAGCGATACGCAGTCACCCGCGCAACACCGTTGCGCTCAG
GAAACCCAGCCACCTCTTGGTCAGCGGAAACCACGCCTTGTACGT
GAAACATCGGCACGATGGTGGCCGGGCCGCCTCGTTCGGTCCATA
GAAACACCTCCCGGACCGCTTGCGCGTTCCACCGATCGATATCGG
GAAACACCCACCTGGGCGAGCGCCTGCGCCCGCTCCGCCTCCGCC
GAAACACCCGTTGCTTCCTTGCGTCCATCGAAGTGCATCACATTA
GAAACCCCGTCGTCGAGCTGGTGCACAGCTCGGACAACCCCTACG
GAAACCTCGGCACCCCGGAACCGATACTCACCGGACGGCAGCTCA
GAAACTCGGCCGATTGGCCGGAGCAACCGCTCGGTAGCAATCGAT
GAAACGGATAGACCTTGGCGATGTTGCTCGTCACCGGCACGACGG
GAAACGCTTCTCGCCGCATCAACACCGATCAGACGTCGACGAAGT
GAAACTGCCCACCAGCCACACCTACTTCGCGCTCACTTTTAAGTG
GAAACTCGGTGTGCGCCTTGTTCATTCCACGCCAGGTCGGCCGCA
GAAACGGTTTATCACCGCAGCGTGCATTCCGAAACCGGGCAGACC
GAAACCCCCACCGCACCGCCCAAACCCAGCGGCATCGACTACGCG
GAAACTCGGCGTGCTCGCCGCGCTTGACCAGCGCATCGGACTCCG
GAAACACCGCGCGAAGGGCGGTTCAAGTTTCCGTCCCCTCTCGTG
GAAACCGATATACGCGTTCAGGCTGTGACGCTCGATCGCCCCTAT
GAAACAGGTCGTTGACCGCGTCTTGCGGACGGGTGTTGGGGCGCC
GAAACACGAGCCGCGGATCCGGCCAGAACACGTACTCGCCGGATT
GAAACTATACTATATCTGTACGCAACAATGTTCAAACTCAAGAAA
GAAACCCGTTCCAAACTCAAGTGCCCTGTACGGGCTGGCGGCGAT
GAAACGTTCCACGAAACCCCGGTGGTGAAGAGTTCGTCGTCATCC
GAAACTCCCCGTCGGCGATGTCGAGGTCCAAGTTGTCGACGGTCG
GAAACGTCCACGAGATGAGGTCGGCGTTAGCCCAGCCGTGCGCCG
GAAACGACCGATCAGCTCCCGTTCCGCCGCGCTGGATTGGCCGGG
GAAACGTCAGACCTATCGGCAGTGGTGCCACCGATTCGTCGTCGG
GAAACGTCCAGAACGGAATCTGCTCGGTGGCCGTGCGGTAGTTCT
GAAACGACCCCGTGTCGGTCGCCAACCCGGCGTAGATGCAGTGCG
GAAACCGATGATCACCGCATCGGAAGCCGACGCCAGGTTGACGTT
GAAACCAGCAGCTCCAGTCCCAGCCCAACCGATCCGGCGGCACCG
GAAACGATGACATAGCGCACCTGAAGTCGGTCAAATATGCGCTGG
GAAACACGCTGTCGCCGTATTGGGTCCACCGGTTGGTCGTCTCGT
GAAACCTACGCCCGCGCGTAGCGCGCTGTAGCCCAAGATGTCCTG
GAAACGCGCCACCGCACCGGGTGTTGCGGCCGGATGGGTATGCAG
GAAACCAGATAGAGCAGGCCGGCACATTCGGCATGCACCGGGGCG
GAAACGCCGCCTCCTCACCCACTTTCCACTTAGCGCTCTTGACAA
GAAACACCGCGATGTCCAGACCAGCGTTCCACGCCCGCAACGCCA
GAAACGGGCCTCGTGGGAATGGGAGATGCCGTCGCGTTCGACGTG
GAAACTCACGTGCGGCACAGGGTTGAGGAAGCTGCGCACGTCGGT
GAAACCGGTGGGCGGTTTCCCGGTCACCTTCGGCTGGATTCATGC
GAAACGTACGACATCGCGATCATCGGAACCGGTTCGGGCAACAGC
GAAACGGCTCGTCTCATCGGCTTTCACGGTGAGGCCACCGCAGCC
GAAACCGCCAAACGGGGTGTTGAAGCGCACCGACGAGTGCGAGTT
GAAACCAAAATCCGCGCCCAGCCGGAGCCGTACCCCGAAACGCCA
GAAACTGCTATCGGCAAATCGCTTGTAGGAGTTAATGGTCGGCGC
GAAACCCGATCTCCTGCTGGCCCATGTTGCATTCGCCTTTGACCG
GAAACGTCGCGTTGGTGTCACCGTGCACCCCACCGATGTAGGCGG
GAAACGGGCCTTGACGAGGTCGAGTTCGATTGACCCCAGCCGACG
GAAACCCGTGACGAGCGCTGCTCGAACTCGTCGATGTTGATAAGC
GAAACCGTCCTCGGTGCGTTCGGCCAGGTCCACCGTCGGCGGCAC
GAAACCGACGACGCAGGTGATGGGGCGACCTCGTGCAGCACCGAG
GAAACCACTGGAAGGTGAGCCCTAATTTAGGGCTGAGCAGGACCT
GAAACACAGGGATTCGTGCGCGCCGCGTCGGGTCCACAGCTCCCC
GAAACTGGACACCGGGGTGTCACCGACCTTGACCACGACGTCACC
GAAACGGCCCTCCCGAGGCCGTCAGCACCAGCTTGGCGACCTCGT
GAAACGGTCCGGATTGTCGGCGATGACCTGAAGCGCCTGGGTGCC
GAAACCGGCGACCAGCCCGGCGGCGCCCGTTACCACGGCGGCAAT
GAAACCCGAAGGCGCCGTAGCAGTCCGGCGCAAACGTGCGCTATC
GAAACACTTGAGGTGCGGCCCAGCAAGGGGCTACAGGTTTTTTCC
GAAACCAGGTACCGGCGAAGGCACCGACCACCAGCACAACCAGCA
GAAACGGCCCGATGGTGCATGACAGCGAAGCAACCGCATAGCTGA
GAAACTCCTTTCGCCCGAACCCGTTTGACGAATTCACGCTCAACC
GAAACCGGACGGCGGCCGCGCGGTAATGCGCTGAACTGCGGCCAA
GAAACGCCGGCAGCCCCAGCTCCGCGACGGCAGACGCTCGGCCCG
GAAACCTTGGCCTCCTCCCCCTTATGCTTTGCCTGTTTGACCAGC
GAAACGCCTGCACACACCACCCCTCAGGCACCTTTAAGCGCGCCA
GAAACTGGCCGGTGCCGGTGGGTGGTCGACGTGTTCTACCCGGTG
GAAACGCTTCATCTTGGGATTCCAGCGACGGGTCTGATGCCCGAA
GAAACGCGGCGGCCGCCGAACTGGCCGCCACCTTGGGCGGGATCA
GAAACGCGAAGAGCGATCTTAGATCGCCCAGGTAGGCACGACGGG
GAAACTTGCGGCGCAACAGCGGCCCGCTGACTTCGGCGTTGGTCC
GAAACCGTGCCGGGTAGCACGCCACCCCGTCACGGCGCGCTAGGC
GAAACCGCCAGCGACGACGGCGCGGATACCGCGGCCAGCACCGGA
GAAACGTCGCTCGGTTTCTACGACGTAGCTGAACTGGCCGACGAT
GAAACCGTACCCGGGGTGATCGGCGTCCAACGCAACCATCACGCG
GAAACCGATGAACGACAACGCGTTCTGCACCCAGCGCACGGCGAC
GAAACCCGAAGCTTGGCGTGACACCCAACAGAGGGCACTTAAGAG
GAAACGGTTGTCCGGCCCGGTCGGCGTCTCTGGCTCGTTTGAGCA
GAAACTCTTACCGATCAACGACTTATCCGGGCATTCGACGATCAC
GAAACCGGTCGGCCATATGCTGCGTGGCGTCGATGCCATCGACGT
[truncated: 3,660 more rows]
