# Supplementary material for: Reprogramming Mycobacterium tuberculosis CRISPR System for Gene Editing and Genome-wide RNA Interference Screening
Source: Genomics Proteomics Bioinformatics. 2021 Dec 16;20(6):1180–96. doi: 10.1016/j.gpb.2021.01.008 (PMC10225669; doi:10.1016/j.gpb.2021.01.008)
Supplement: Supplementary Table S4 — List of deferentially distributed gRNA sequences obtained during genome-wide RNAi screening for in vitro growth-regulating genes of M. tuberculosis [file mmc10.xlsx]

## Sheet: Table S4
Table S4 List of deferentially distributed gRNA sequences obtained during genome-wide RNAi screening for in vitro growth-regulating genes of M. tuberculosis
Note: Each gRNA represents a gene
start	end	seq	strand	gene	Ecoli-1	M. tuberculosis-1	M. tuberculosis-2	M. tuberculosis-3	MeanB	log2FC	P-value	Adjusted P-value
2047	2091	GAAACGTCAAGTCGGTGAGGCCAACTCTTGTCGTAGCCGCGTCCA	-	MRA_1339	834.853	4115.18	3939.3	3349.9	3801.46	2.18696	0.000213446	0.000807689
2192	2236	GAAACCTCGTAGTCGAATCCGGAAATCGTCAGACCGTTGTCCGAG	-	MRA_3710	134.554	85.733	136.299	142.929	121.654	-0.145403	0.51456	0.542175
2246	2290	GAAACTAAAACGCTTCCAGGAGAAACAATTTCAGCGCCAACCTGG	-	MRA_0964	27.8953	457.243	555.885	365.444	459.524	4.04205	0.00142292	0.00327716
2554	2598	GAAACCTGTCGGTAGCGGCCAAAACCACCGTCTCACCGAGGATTT	-	MRA_3570	324.169	2833.95	2843.57	2791.99	2823.17	3.1225	9.66975e-09	1.64087e-06
2785	2829	GAAACTTCGGGAACTCGGCATCAAGAAGTCGCGTGGTGCTGCGCT	-	MRA_0092	402.203	385.798	387.516	593.643	455.653	0.180011	0.481779	0.510221
4687	4731	GAAACGCGGCTGGTCGGTGCGGGTCGCCGAGGGTATGGTGCTCGG	+	MRA_2315	302.108	226.24	248.545	163.232	212.672	-0.506433	0.0248715	0.0345079
5779	5823	GAAACCACGGAATACGACTTCGAAACCGTCGCCCGCCGGCTGCAA	+	MRA_1648	325.81	500.109	625.371	605.825	577.102	0.824795	0.00295917	0.00578342
6021	6065	GAAACACATCAACCGCACCAAGAACGCGATTCATAGCAGCATCGT	+	MRA_0238	151.692	1943.28	1958.96	2023.75	1975.33	3.70288	1.99338e-07	1.03637e-05
8864	8908	GAAACGGGATACGCCAAGCGCACCAAGACCGATCTGTATCGCAGC	+	MRA_1650	228.267	104.785	109.574	103.948	106.102	-1.10527	2.53664e-07	1.18694e-05
8911	8955	GAAACGCGGCGGCAAGGGCGTGCAGGGTGCGGGGTTGAAGCAGGA	+	MRA_2321	384.882	178.61	248.545	274.489	233.881	-0.71864	0.00619623	0.01063
9496	9540	GAAACGTACCGCGATCGAGGAATACCCGGTACAGGGCCGCGGCGG	+	MRA_1371	617.525	497.728	571.921	441.781	503.81	-0.293619	0.0392768	0.0516244
12246	12290	GAAACCCGGTTGACCCCACGCGAGCGGCTGACCCGGGGTCTGGCC	-	MRA_2622	793.831	378.654	336.738	230.636	315.343	-1.33191	0.000407593	0.00127643
12561	12605	GAAACCATGCGCCCAAGACCGTCGCCAATTTTGTGGGCCTTGCGC	+	MRA_1986	849.622	1126.44	1218.67	1093.08	1146.06	0.431795	0.00139363	0.00322424
13196	13240	GAAACGGTCAGCGGGGGGCTGCTGATTTTGTCCCGCTGGGATCTC	-	MRA_1530	225.35	107.166	96.2109	127.499	110.292	-1.03084	0.000231805	0.000848729
13281	13325	GAAACTCGTCGATTCGGATGATCTTGATATTGGAATGTCGTAATA	+	MRA_0560	13.4918	750.164	694.857	505.937	650.319	5.59099	0.00099868	0.00249781
15199	15243	GAAACACCATTAACCAGATGAGTCCGATCAGCATCAGACCGATGA	+	MRA_0320	41.3871	7875.53	7485.75	3208.6	6189.96	7.2246	0.0146964	0.0219352
15474	15518	GAAACGCCACGCCGATCGGCGCCGATCAATCATGGTCTCTCCGTT	-	MRA_2862	316.511	228.621	203.112	341.893	257.875	-0.295583	0.241168	0.268576
15802	15846	GAAACCGGCCGTTGGCGTCGCGTTGCGCGTCTTGCAGGGTAACCA	-		648.338	1562.25	1579.46	2019.69	1720.46	1.40798	0.00201159	0.00427035
15993	16037	GAAACACGTTGCTGCTCAACGGGCGTACCTATAGCCCGCCCTACA	+	MRA_0657	337.661	1331.24	1298.85	802.352	1144.15	1.76063	0.00922552	0.01483
17453	17497	GAAACTGACTGCCGCCGGATTCGGCCGCTTCAAGCAAGCGAATTC	-	MRA_0432	462.187	635.853	684.167	876.253	732.091	0.663547	0.0212736	0.0301264
18538	18582	GAAACGCCCGCCGGGCCATTGCCCTACATCGTCATGGAATACGTC	-	MRA_2824	337.661	285.777	320.703	371.129	325.869	-0.0512804	0.658937	0.681386
18864	18908	GAAACACGTCATTCTGGACTGCAAAGCTGGGTTGTCCCGCCGACA	-	MRA_0639	195.267	233.384	320.703	316.718	290.268	0.571939	0.0289046	0.0393358
19485	19529	GAAACCGCTTCATACCCAACAACTCCCAGTGAATAGACGTCGCTG	+	MRA_3449	102.647	111.929	160.352	166.48	146.254	0.510775	0.0648414	0.0807104
21370	21414	GAAACGAAAGCGGCCGTCGGTGGCTACCGAGTACGCCAGCAGTTG	+	MRA_3434	719.808	464.387	585.283	395.491	481.721	-0.579416	0.0127236	0.0194562
22229	22273	GAAACGATGTGTACAGCAGCAGCGAAGCGCCGAGGTCTTTCTCGA	+		211.676	1178.83	1165.22	1166.17	1170.07	2.46667	2.63114e-09	1.03912e-06
23341	23385	GAAACTGGAGGATCTGCGACCGCCGGAGCGCGCACAGGTTCGGGC	-	MRA_0293	314.141	462.006	374.154	384.122	406.76	0.372766	0.0289708	0.0394163
23892	23936	GAAACTATCCTCGAGGCCCTGCAGATCCCCGAGGTTGCCGAGAGC	-	MRA_0915	382.147	273.869	267.253	343.517	294.88	-0.374003	0.0232201	0.0325058
25957	26001	GAAACAGGAGGGCGTTGCTCGTAGGGCGGCGGATAGCCCCCCTGC	+	MRA_1016	122.156	102.403	96.2109	94.2033	97.6058	-0.323684	0.000573377	0.00165103
27121	27165	GAAACGGCCGCCATGGGCGTGGTTGGAACGGCTAGCGCACGCCCA	+	MRA_1829	315.417	614.42	582.611	696.78	631.27	1.00099	0.000748458	0.00200985
28821	28865	GAAACATAGGCAAAAGCGTATATGTCTGTGGCGGGCTCTGCAAGA	+	MRA_1162	53.9674	8528.05	8960.98	2094.4	6527.81	6.91837	0.0434233	0.0564583
30790	30834	GAAACTCACGCGCTCCCATGGGCGTATCGACGGCAAGCTGATCCT	-	MRA_0850	377.407	1831.35	1991.03	2593.03	2138.47	2.50239	0.0016132	0.00358629
31482	31526	GAAACGCTGGAAATCACGCGCGCCGGCCGGAGTGTCCAGATCGGA	-	MRA_2127	380.689	90.4959	141.644	149.426	127.189	-1.58164	0.000163728	0.000674988
32994	33038	GAAACCCTGGCGGAAGCCATCCTGCTCACCGCCGACGTGTCCTGC	+	MRA_2789	474.402	204.807	141.644	110.445	152.299	-1.63921	0.000315055	0.00105174
33564	33608	GAAACCGCCACGCTTGCAGAACATCTGAAAGCGGATCTGCATCGG	+		203.289	135.744	120.264	115.318	123.775	-0.715812	0.000206727	0.000791255
34704	34748	GAAACTGTTACCTACAGCGTGGACTTGGGAGACGTTCGCGCTGTT	+	MRA_0154	113.769	3191.17	3495.66	3452.23	3379.69	4.89271	4.28729e-06	5.97564e-05
35740	35784	GAAACAGACGCTATAGAGGTTTGCCCGGCCTAGCGGTTGCCCATC	-	MRA_0746	283.876	130.981	152.334	169.728	151.014	-0.910573	0.000289645	0.000992343
35827	35871	GAAACGGAAGGTCATAAACCCCGGAAACCACCGTTTGATGGTCGT	-	MRA_2008	78.7632	85.733	114.919	158.359	119.67	0.60347	0.124554	0.14588
36143	36187	GAAACTCCAGCGACGTCTTCAACGGCAGGCGCCTTTTGTGAGACA	-	MRA_0782	351.7	428.665	416.914	309.409	384.996	0.1305	0.429767	0.458947
38186	38230	GAAACCGCCAAGCCGGCCCCACTTGGGAAAGGAACAGCATGACCG	+	MRA_3204	481.148	64016.3	59714.9	13812.2	45847.8	6.57423	0.0476444	0.0612182
38863	38907	GAAACGCTCGGTGGTCTTCAGTGCCTCCCGCGGCGGGATGGGTAC	-	MRA_2196	150.416	71.4442	64.1406	99.0759	78.2202	-0.943343	0.00246201	0.00499068
39308	39352	GAAACCGGTGTGGCGTGGTGAATACCGCGCTGACACTGTTGAAGA	-	MRA_3837	241.03	1083.57	1234.71	1522.68	1280.32	2.40922	0.00128118	0.00302898
39669	39713	GAAACCCACGCCGCCGCGGAGGTCGTCACCGGCGGCCGAGTGCTG	+	MRA_2112	613.332	509.635	475.71	480.762	488.702	-0.327713	0.00029582	0.0010073
39958	40002	GAAACATGCGACTTTGGTCCGGTGCTGCTCGGATTCCCCGCGAAT	-		546.967	492.965	510.452	321.591	441.669	-0.308486	0.155444	0.17842
40915	40959	GAAACGGCCGCCAGTTCTGTCGCGGCGTCGTCGACGAAACCGGCC	+	MRA_1830	358.263	1195.5	1175.91	1419.55	1263.65	1.81851	0.000317174	0.00105688
42325	42369	GAAACAGCACCGCGAAGGCCCCCGCGATGGCCATCGGGTCGGCCG	+	MRA_0773|MRA_0774	827.561	304.828	318.031	338.645	320.501	-1.36853	8.48719e-07	2.40685e-05
42412	42456	GAAACAACCCGTCGCCGAACTGACTCGCAACCCGCACCTGCAGCA	+	MRA_0053	560.641	283.395	326.048	376.813	328.752	-0.770076	0.00100996	0.00251515
42841	42885	GAAACCGCGGTCTACAACGTGTTGCCGCAGTGGGCCAAACTCGCG	+	MRA_3405	584.89	304.828	304.668	356.511	322.002	-0.861093	0.000108215	0.000503379
43377	43421	GAAACCGCTAGCCCCACCGCCAACTGCGTTGGCAGCTGCGCGGTC	-	MRA_3419	444.137	250.055	293.978	226.575	256.869	-0.789971	0.000690771	0.00188012
43721	43765	GAAACACGGGCCCGCATGGAGCTCGGTGAGCGGATTCGTCGGCGG	-	MRA_0633	435.385	269.106	334.066	317.53	306.901	-0.504521	0.00274288	0.00543822
43992	44036	GAAACCAGGTACTTGTCGGCTCCGGAGGTGGCGATGACGTGGCGC	+		249.417	1083.57	1060.99	636.684	927.082	1.89414	0.009572	0.0152994
44666	44710	GAAACCGGTGGCCATGCCGCCTGCGAAGACCCGCCAGGTGCGCGC	+	MRA_3828	639.222	1266.94	1170.57	289.919	909.143	0.508191	0.434219	0.463349
47328	47372	GAAACTCGGGTGGCTGACGGCGTGGAACTCGACATCGATACGCTA	+	MRA_0577	463.828	1364.58	1240.05	516.494	1040.38	1.16544	0.0946788	0.113643
47715	47759	GAAACGCTGAAAGCCGCCGTTCTGACCGACGAAAAGGTCCAGGCA	+	MRA_2191	202.013	119.074	146.989	108.821	124.961	-0.692968	0.00250283	0.00505154
47987	48031	GAAACCCTCAGGAAGGCCCTGGCGCCACTGGAGCGTCTCGCCTCG	-	MRA_2710	636.851	116.692	157.679	155.923	143.431	-2.1506	3.22758e-06	5.03414e-05
48129	48173	GAAACGCTCGCGAGACCCGTCCGACTTGCGGGCGGTGTTGGTAGA	-	MRA_2203	172.112	166.703	149.661	121.003	145.789	-0.239467	0.1196	0.140551
48641	48685	GAAACCGGCTCTCGCGTTAACGGGACAGTCAATATTGGAGACGCC	+	MRA_3662	173.024	226.24	200.439	223.327	216.669	0.32452	0.00588602	0.0101786
49493	49537	GAAACACCACAACGCAGACGCCGAGTCATGAGAAACTTGCCAGCG	-	MRA_0275	161.902	309.591	379.499	376.813	355.301	1.13392	0.00107106	0.00263196
49710	49754	GAAACCCAGCGACTATCGAACGCTCCGCCGCGGTCGACGGCGGCG	-	MRA_2167	843.97	2953.03	2675.2	2006.69	2544.97	1.59239	0.00375033	0.00701469
49985	50029	GAAACAGAAGGACTACGACGAGTACGGCTACCGGTTCGGCACAGC	-	MRA_0719	134.736	440.572	374.154	331.336	382.021	1.50351	0.00147069	0.00334464
52794	52838	GAAACCGTCGTCGGTGTAGTTGTGTGGGCCGGTGTCGGCCACCAG	+	MRA_3927	415.877	138.125	130.954	159.983	143.021	-1.53993	6.2454e-06	7.6735e-05
52991	53035	GAAACGCGCCCAGCAGGCCGGTCAGCCTCTTGCGCAACTCGTAGC	+	MRA_2401	666.388	285.777	187.077	244.441	239.098	-1.47876	0.00011719	0.000532813
53315	53359	GAAACCCTCGGCCTCAAACAATCCGACGTCAAAAGCATGTACCTG	-	MRA_2740	142.211	50.0109	77.5033	69.8404	65.7849	-1.11221	0.000734584	0.00197922
53754	53798	GAAACGCACCGAGTTGGGCTTGCTGGCCGCTGCGTTTGTCGCATC	-	MRA_2961	827.925	395.324	344.756	371.129	370.403	-1.1604	6.18375e-06	7.66007e-05
54250	54294	GAAACTTTGCGGCGCGCAGCAGGTAGGGGTTGGCGTCGCACACCT	-	MRA_0014	440.308	421.521	416.914	584.71	474.382	0.107535	0.570328	0.595683
55670	55714	GAAACACCTGCGCCGCACGGTCATTCGGCGAGAGAGCCTTGGTTT	-		284.97	323.88	336.738	316.718	325.779	0.193085	0.00223029	0.00461936
55674	55718	GAAACCAAGGCTCTCTCGCCGAATGACCGTGCGGCGCAGGTGTTT	+	MRA_1468	228.085	166.703	200.439	257.435	208.192	-0.131654	0.494254	0.522551
55911	55955	GAAACCACGGCGGCACGCATGTCGGGGTCCTGCCCGTCCAGGTAT	-	MRA_1652	990.557	954.97	775.033	433.66	721.221	-0.457798	0.152896	0.17578
57385	57429	GAAACTTGCCTTGGCTCAATAACTCAGCGCCATAGAGCGGCACCG	-	MRA_0071	413.871	342.932	470.365	513.246	442.181	0.0954535	0.609395	0.633072
57455	57499	GAAACCGACAGCAACGGCACACCGCAGCTGCGCTACGACGGACAG	+	MRA_2894	440.673	421.521	379.499	585.522	462.181	0.0687486	0.74943	0.767892
57871	57915	GAAACTGTATCCGCTGTTGTTCTTGTACCCGTTGTTGCTGCTGGG	+	MRA_0185	68.0062	423.902	400.879	484.01	436.264	2.68146	0.000119406	0.000540263
60207	60251	GAAACCCGTGAGGGCGAGAAGCGCACCGTCATCGAGGTCGAGGTC	+		1038.14	1890.89	1785.25	1683.48	1786.54	0.783162	0.000235711	0.000857723
60458	60502	GAAACGGAAAGATAGACACTCATGGCCAAGTCCAGCAAGCGGCGC	+	MRA_2013	66.3653	3958.01	3845.77	1445.53	3083.1	5.53781	0.0211755	0.0300027
60928	60972	GAAACCAAAAGCGTACGCGACCTAGAGCACGCCAACGAGATCAAG	+	MRA_1405	95.1722	283.395	304.668	325.651	304.571	1.67817	6.75601e-05	0.000356197
61242	61286	GAAACCCCGGCGGCGGCCGACCGCGGTCACCACCGGCATGCGCAA	-		91.8904	38.1036	40.0879	64.9678	47.7197	-0.945328	0.0069315	0.0116703
62916	62960	GAAACCGATGCTGGCCGACCTCAGGGAATCGGGCTGCCTGACCGC	+		1136.05	1000.22	996.852	734.136	910.402	-0.31945	0.0626281	0.0782329
63072	63116	GAAACACTTCCTTGCGCCCGCTCGGGAACACGTTGATCATCGGCC	-	MRA_0680	760.284	4446.21	4548.64	4849.85	4614.9	2.60169	5.81434e-06	7.41967e-05
63531	63575	GAAACGCAGCCACGAAAAATGCGTACCGGAGGCTGTATTTCGCGC	+	MRA_2938	331.097	154.796	200.439	330.524	228.586	-0.534516	0.123348	0.144653
63552	63596	GAAACAACGCCACCTGGTCATTGGGGGCGCGAAATACAGCCTCCG	-	MRA_0063	207.118	57.1553	69.4857	59.2831	61.9747	-1.7407	2.82209e-06	4.6064e-05
65478	65522	GAAACACATCATCAACTTCCCCACCAAGAAACACTGGCGTGCACC	+	MRA_0244	181.046	385.798	363.464	369.504	372.922	1.04252	8.692e-06	9.19126e-05
66644	66688	GAAACACAAGCGCCGCTGCACAACCCAGTATCGCAGTACTCAGGC	+	MRA_0185|MRA_0184	187.063	264.343	280.615	371.129	305.362	0.707001	0.0235557	0.0328936
67528	67572	GAAACGTTCCTGGCGCTGGTCAGGCGACAGGCAGTCGGCCATGGC	-		472.761	304.828	368.809	471.017	381.551	-0.309236	0.132562	0.154203
68091	68135	GAAACGTGCCCGAACCGTTACCCCACCTGGCCGAACCCGACGCCG	-		711.968	3479.33	2859.6	2129.32	2822.75	1.98722	0.00565377	0.00983454
68261	68305	GAAACGTCTGGCGTGAGATCTCACGCGCCAACGTCGGGCTCCCGT	-	MRA_1193	821.362	107.166	136.299	111.257	118.241	-2.79629	1.68594e-07	9.19083e-06
69159	69203	GAAACGATGGCGGCCGCCACGCTGCCGCCCGACCCGGCCGGGCAG	-	MRA_2999	809.875	290.54	398.206	461.271	383.339	-1.07908	0.00102382	0.00254482
69513	69557	GAAACATCCGGCTCCCCGTCGGAAGCGACTAGCTGGCTCAACACC	+	MRA_1196	367.562	88.1145	112.246	125.063	108.475	-1.76063	1.8117e-05	0.000149819
70080	70124	GAAACCGACCTCACCAAACCACAACCAGTCAACGTAAATATCGAC	-	MRA_2943	40.4755	97.6403	120.264	108.821	108.908	1.42799	0.000468894	0.00142639
70477	70521	GAAACGCCAGAACCACGGCCACGAACAGCCAGTTCAGCACCGACC	-	MRA_2847	269.108	321.499	310.013	345.954	325.822	0.2759	0.0058799	0.0101712
71589	71633	GAAACTGGTTCAACCGCACGGTGTTTGCCACCAAGGTCGCCCAGC	+	MRA_0210	219.698	369.128	360.791	309.409	346.443	0.657094	0.00245971	0.00498783
71902	71946	GAAACAGCGTTACGGTTCCGTCGTAGGCGTCCACGGTTGCCTTGA	-	MRA_0950	357.534	416.758	360.791	406.049	394.532	0.142064	0.097199	0.116345
72839	72883	GAAACGCTGGCCGATCTGCGCGCGGTGCTCGACCGGTTAGAGAAG	+		578.144	183.373	179.059	142.929	168.454	-1.77907	5.72082e-06	7.31717e-05
72899	72943	GAAACGCCCGGTGGATAAGCCGGCATTCTTAGCCGGTGAACTCCG	+	MRA_2806	620.989	416.758	347.428	329.712	364.633	-0.768126	0.000644469	0.00179253
72988	73032	GAAACCTATCGACGGCGCGCCACCGCAGCGGGGCAGTCGCTGCAG	+	MRA_3834	953.727	1366.96	1309.54	1197.84	1291.45	0.437341	0.00244079	0.00495124
74018	74062	GAAACCGGCGCCCAGCGCGAGGAACTCACCCAGAGAATCCCAGCG	+	MRA_3585	670.216	185.755	243.2	202.212	210.389	-1.67157	1.13159e-05	0.00010843
76372	76416	GAAACAGCGCCTCCTTGGTCGGGAAATGCCGGTATACCGTGCCTG	+	MRA_0903	164.637	130.981	157.679	211.957	166.872	0.0194578	0.929751	0.93508
77601	77645	GAAACCTCGGCCGGCGGGCTCGCCATCAACGTCGCAGTCAACATC	-		444.319	161.94	216.475	245.253	207.889	-1.09578	0.000637937	0.00177768
78342	78386	GAAACATGTTGCCGCACCGAGAACGAGGTACGCGCCGCGCTGCTG	-	MRA_1356	140.753	1555.1	1376.35	655.363	1195.6	3.08651	0.0185268	0.0267699
78702	78746	GAAACGATTACCACCGAACACAAGGAACGCCGGCTCGCCGAGATC	-	MRA_2983	356.805	952.589	964.782	898.18	938.517	1.39525	9.13056e-06	9.47654e-05
80308	80352	GAAACGATGTCGCGGCCGCCGGATGCCCATTTGGCCGGGCAGCCG	-	MRA_2985	459.087	188.136	232.51	237.945	219.53	-1.06435	0.000109637	0.000507514
80370	80414	GAAACCGGAGTTGGCCCTTGTCTGAACCGCACGATCGAACTGTTG	-	MRA_3504	714.156	103575	94725	26713.1	75004.4	6.71459	0.0376703	0.0497926
80469	80513	GAAACCTGAGAGTCTGCGGCGTCGCATCATGGCGCCGCTCTACAC	+	MRA_3681	293.539	688.245	644.079	834.024	722.116	1.29868	0.00171837	0.00376753
80977	81021	GAAACTGTCCACTCTTGAGTTCAGTGCGCAGTTCGTTCAGGAACT	-	MRA_0176	96.0838	300.065	272.598	411.733	328.132	1.77191	0.00549176	0.00958837
81133	81177	GAAACTGGTGCTAGAACCCATCTTTGAGACCGACTTCGAGCCGGT	+	MRA_0219	127.261	3298.34	2969.18	1642.87	2636.8	4.37292	0.00770662	0.012761
81142	81186	GAAACCCGTAGGAGACCGGCTCGAAGTCGGTCTCAAAGATGGGTT	-	MRA_2631	68.7355	171.466	200.439	182.722	184.876	1.42743	0.000161075	0.000666498
81626	81670	GAAACGGACCCGCAGCAACGCGGGCACCGCACCCATGGTCGACCC	+	MRA_1997	0	0	0	0	0
81808	81852	GAAACGGTCCGACGGCCAAACGGAATGGATCCCGCCACCCCACCT	+	MRA_1523	391.628	78.5886	98.8835	64.9678	80.8133	-2.27682	6.02032e-06	7.57939e-05
82148	82192	GAAACGGTATTGAACCCAGAAAAGGTCCAGCAGCGCCGGATCTGA	-	MRA_1533	213.864	435.809	507.78	393.055	445.548	1.05889	0.00228699	0.0047021
82297	82341	GAAACGTCACGGTCTTCGGCGCGCCCGAGCACGGACCTGGCATGC	+	MRA_1327	755.726	8659.03	8204.66	3870.46	6911.38	3.19304	0.0156873	0.0231983
82370	82414	GAAACCGGACGAAGTCGCGGCATCGAGCACGATGGGCCGACACCT	+	MRA_3477	575.227	385.798	406.224	513.246	435.089	-0.402819	0.0238855	0.0333127
82844	82888	GAAACAGTGGTGCCAACACCTGCGCCAGGACGACGCCCACCACCG	-	MRA_1142	356.258	476.294	470.365	574.965	507.208	0.509657	0.011247	0.0175374
83711	83755	GAAACCGTACATCTTCAGGCCGGCGAGGTGCTGTTCGAGCAGAGC	+	MRA_3858	164.819	185.755	224.492	323.215	244.487	0.568874	0.123402	0.144686
83839	83883	GAAACAGCACGCCTATCTCGCCGAAGTAATCCCCCGGCCCGGCAA	-	MRA_0782	325.992	109.548	114.919	185.97	136.812	-1.25264	0.00154461	0.00347337
83911	83955	GAAACGCCTGCACGGTATAGCCGACGGCCGTCGCGTCGCTGCGGG	-	MRA_2488	939.689	271.488	334.066	189.219	264.924	-1.8266	8.73068e-05	0.000434985
84143	84187	GAAACCGGTATCCGTCGAACATTTGCCTAGCGCGAATCCCGATCC	-	MRA_3760	224.439	88.1145	125.609	117.754	110.492	-1.02237	0.000566178	0.00163533
84489	84533	GAAACCACCAGTTCCGGCCCCACCGTCGTTTTCTGCCGATACTCC	-	MRA_1549	270.019	97.6403	85.5208	98.2638	93.8083	-1.52527	1.83496e-06	3.6779e-05
84991	85035	GAAACATCCGCCGGCTCATCGACGCCGGTGCGCGTGTCGCCCTGT	+	MRA_1195	538.58	300.065	320.703	370.316	330.362	-0.705114	0.000564618	0.00163249
87083	87127	GAAACGGGCGCGCGGGATGGTCGCGGCGAGCCGTTGACCGTTCTC	+	MRA_1622	227.72	66.6812	93.5384	121.815	94.0114	-1.27636	0.00109911	0.0026844
87720	87764	GAAACTGGCAGGCCTGTCGTGTTCGTGCACGGGTACATGATGGGC	-	MRA_0290	373.578	240.529	229.837	289.107	253.158	-0.561375	0.00272626	0.0054149
88213	88257	GAAACCCGCCCAGCCCAGCACGACGGGCGCATCCAGCAGGATCAG	-	MRA_2493	369.385	238.147	221.82	181.098	213.688	-0.789617	0.000782451	0.00207827
88702	88746	GAAACTTCTTGCGAGAGATGATGATCGGCGACCCCAGGATCGCAG	-	MRA_0079	191.803	1557.48	1844.04	1032.99	1478.17	2.94612	0.00562798	0.00979272
89045	89089	GAAACGTGGTTCGGATCGCGCAGACACCGCGAAACCACCAACCAG	+	MRA_1099	533.475	3610.31	3161.6	2031.06	2934.32	2.45954	0.0069346	0.011672
89351	89395	GAAACTGCCACACTCAAAGCCTACTGGGCGCACGTGTGGCAACGA	+	MRA_0368	270.748	321.499	368.809	382.498	357.602	0.401401	0.00930768	0.0149109
89569	89613	GAAACGCAGTCGCCTCGTCGTATGTGCACCCGAGCCATCGCACGC	+	MRA_2926	792.008	1088.33	951.419	1306.66	1115.47	0.494068	0.0352893	0.0469437
92029	92073	GAAACGTCGTCACCGAGCCCGCGGCCGGCACCAACAGCATCGCCG	-	MRA_1213	524.906	1081.19	884.606	707.337	891.044	0.763438	0.0275015	0.0376086
92397	92441	GAAACGGACGATGCCGTAGATGCCCAGGTTGACCATCGCCGCGCT	-	MRA_1975	729.471	4346.19	3677.4	3116.83	3713.47	2.34785	0.00110044	0.00268533
92974	93018	GAAACCCGATCCCGAAGGCCTTGGTCATCGCCGCCACGCTCAGAC	-	MRA_2439	529.099	1138.34	994.18	860.823	997.782	0.915187	0.00426246	0.00779346
93270	93314	GAAACGCCACCGCGCGAGGACGGCTACCGCCAACGCCGCGGCGAG	-	MRA_2873	1048.9	2345.75	2303.72	3097.34	2582.27	1.29976	0.00400974	0.0074257
94533	94577	GAAACGAGCCGGCCAGCAGTTCGGGTACCCGGAACAATCGCAGTT	-	MRA_3146	443.043	207.188	288.633	265.556	253.792	-0.803799	0.00145134	0.00331541
95601	95645	GAAACGCCGGGGTCAGCACCCCATACAGCCGAGCGCTACGTCCGT	-	MRA_2610	534.022	464.387	526.488	461.271	484.049	-0.141746	0.0782633	0.0957196
95688	95732	GAAACGCGGTGATCACCGTGGTGGCCTCGATCGCTACCCAAATGA	-	MRA_2288A	296.456	161.94	138.971	166.48	155.797	-0.928149	7.86243e-05	0.000401285
95949	95993	GAAACGGGAAGAGGCCCGCCTTGGCGCCATAACCGATGAGCAGCA	-	MRA_1665	197.82	7413.52	7138.32	1327.78	5293.21	4.74188	0.0621202	0.0776502
96300	96344	GAAACAGCACGGTCTTGCCGATCCCGTGGGCGAGCACGTGCAGCA	-	MRA_0785	530.74	843.041	897.969	906.301	882.437	0.733488	5.95456e-05	0.000325054
96533	96577	GAAACCGATGGCGATCAGCAGCAGCGCCGCACCCAGCACCCAGGC	-	MRA_3141	9971.57	11612.1	10185	2527.25	8108.1	-0.298456	0.544947	0.571513
96806	96850	GAAACGAATCGGCCCAGAGTTGTTCGGCCGTCGCTATCAGTCCAC	-	MRA_3384	168.101	69.0627	50.778	105.573	75.1378	-1.16172	0.00447379	0.0080955
97322	97366	GAAACTCTTCCACGGCCGCCCCGCCACGGCCGCGGTCGATCTCGC	+	MRA_0497	588.536	278.632	307.341	395.491	327.155	-0.847158	0.00174803	0.00381321
98834	98878	GAAACCCGTCATCTCGTAGAACTTCAGGCCGTTCTTGATCGCACC	-	MRA_2636	90.9788	988.311	978.145	826.715	931.057	3.35527	8.75404e-05	0.000435376
99500	99544	GAAACGGCTTATGGCACTTGACAAGCTGGGTTGCCTGCGGCATGG	+	MRA_1672	150.598	421.521	448.984	263.12	377.875	1.3272	0.0171927	0.0250811
100109	100153	GAAACTCCCACACCGCCCACGCGGCCAGCGCCAACACCAACGCCC	-	MRA_0774	426.087	202.425	251.217	255.811	236.484	-0.849403	0.00037472	0.00119753
101115	101159	GAAACGCCAGCAGGTCGCGCAGATCCTCTTCGATAGCGGCCAACT	+	MRA_2844	168.648	64.2997	42.7604	51.9742	53.0115	-1.66964	4.98856e-05	0.000288473
102338	102382	GAAACGGCCACGCCGCCCAGGTCACGACCGGCAGTGCCAGCGCGC	-	MRA_1878	758.825	428.665	371.481	308.597	369.581	-1.03788	0.000358615	0.00115659
105573	105617	GAAACTGGGCCAACACAACGGTCTTCCCGTCTCGATCGTGGTCAC	-	MRA_0251	1142.61	1569.39	1702.4	1698.1	1656.63	0.535913	0.00029722	0.00101051
106510	106554	GAAACTGAAGTGACACAAGGGATTTACCCAGATCCTACGAGTTGA	+	MRA_0476	22.4256	1233.6	1069.01	182.722	828.445	5.20719	0.0689553	0.0852453
109153	109197	GAAACACAGAATCAGTTCGACCGCGTTGAAGTGCCCCGTGCTTCG	-	MRA_0219	250.511	366.747	315.358	366.256	349.454	0.480228	0.00438455	0.00797968
109482	109526	GAAACTTCTTTCCTCCCATTGGATTACGGAATGTTGAGGGCCGCT	-	MRA_0076	28.2599	200.044	93.5384	117.754	137.112	2.27853	0.0278615	0.038073
110155	110199	GAAACCACCTACTCGCCGCTGCCGGCGACGCACATCGGTGGACTG	+	MRA_1619	820.085	345.313	352.773	466.956	388.348	-1.07843	0.00039259	0.00124121
110290	110334	GAAACTAACTTCGAAAGAAGCGTTGGCACTAGGCACGTCGTCGCC	-		73.6582	102.403	109.574	129.123	113.7	0.626316	0.00741214	0.0123316
111212	111256	GAAACGGATCTCCGCGACCTCGGGCTGGACTCTGTTCGGTTTGTT	+	MRA_1929	267.467	100.022	85.5208	134.808	106.784	-1.32467	0.000389897	0.00123548
111805	111849	GAAACCCCCAGTGTCGGTGCGGGTCTAGCCAAGCTCAGGGAGGCG	+		236.472	42.8665	77.5033	73.9009	64.7569	-1.86856	9.81386e-05	0.000470096
112126	112170	GAAACCCTCTTGGTGCACACGGTGGACAACCGGTTCGGAGATTCT	+	MRA_2754	145.858	90.4959	85.5208	80.3976	85.4715	-0.771047	3.209e-05	0.000215791
112176	112220	GAAACCGGACGGTCTGGGCAACCGAATTGACCAAACAGGTCGCGA	-	MRA_3488	380.324	338.169	318.031	285.046	313.749	-0.27762	0.0126492	0.0193599
112662	112706	GAAACCACGCGGGCGTCGACGGCTGACGGGCTGGCCAATCGCCTT	-	MRA_1640	261.997	295.303	253.89	299.664	282.952	0.111008	0.224158	0.250527
114411	114455	GAAACCATAGTCGCCGCTGGGCAAACGACAACGGAATCGCCGCGG	-	MRA_1905	395.092	150.033	136.299	180.286	155.539	-1.34491	5.09218e-05	0.000292358
114549	114593	GAAACACCGTCCGTAGGCTTTCGTGGCGGCCCACGACATCGGCGA	-	MRA_0499	352.976	254.817	163.024	290.731	236.191	-0.579616	0.0372439	0.0492754
115212	115256	GAAACTCAGCGGAAGCCCCGATGTGGCGGTCGGATTTCCCATCGC	+	MRA_0829	154.427	71.4442	77.5033	88.5186	79.1553	-0.964165	0.000113255	0.000519971
117662	117706	GAAACCCGTCGCGCCCGTCAGCAGGACCGTCCGTAGCTCGGGGCT	-	MRA_2638	727.466	1135.96	996.852	1141	1091.27	0.585058	0.00152867	0.0034496
117954	117998	GAAACGCGTTGACCATCGCCGCGGAATCGACAATCAAATCCACGG	-	EBG00001434217	236.29	4465.26	3845.77	2734.33	3681.79	3.96178	0.00243721	0.00494577
117955	117999	GAAACCGTGGATTTGATTGTCGATTCCGCGGCGATGGTCAACGCG	+	MRA_3954	103.377	119.074	101.556	124.251	114.96	0.153223	0.166898	0.190823
118233	118277	GAAACACCGCGACCGGCAGCGCGCACAGGTCGTTGGCCTCGCGCA	-	MRA_0410	1131.86	516.779	587.956	501.064	535.266	-1.08036	2.38676e-05	0.000178689
119362	119406	GAAACACGTTCTGCCAGCAGGTGAATCCGGAACGCCGCGGCGTCG	-	MRA_0655	624.089	1357.44	1272.12	892.495	1174.02	0.911632	0.0183284	0.0265311
122179	122223	GAAACCATCCGGAGCATCGACACCGTGGTGTTCGACAAGACCGGC	-	MRA_1928	318.335	114.311	117.591	213.582	148.494	-1.10013	0.00644225	0.0110083
122650	122694	GAAACCATCGCAGCTGACGGAGTCGTTGTCGACGGCAGCGCGGCG	-	MRA_1933	633.57	502.491	539.85	608.261	550.201	-0.203546	0.0545427	0.0689458
123009	123053	GAAACGCGCGCCACCGGACGACATCCATGGAAACGCTGATCTCGG	-	MRA_2380	737.129	5317.83	5465.32	3568.36	4783.83	2.69818	0.00266646	0.00531493
123646	123690	GAAACGTTGTGACGGGCGTCACAGTCGGAAACCTAGCACGCCAAC	-	MRA_0984	162.267	373.891	371.481	199.776	315.049	0.957211	0.0569465	0.071726
124105	124149	GAAACCCCAGCGCACAACCGACGATTTTGGCGTAGCCGGCGGACG	-	MRA_2288	568.116	188.136	165.697	181.098	178.31	-1.6718	4.99957e-07	1.73287e-05
124741	124785	GAAACGATGCCACGATGTCGCCCTGGTCGATCAGCCCGAGATGCG	-	MRA_3019	561.005	335.788	334.066	347.578	339.144	-0.726118	8.03096e-07	2.34864e-05
125580	125624	GAAACCCACAGTGCGGCCGGTGATTTGGCAGCGGGCGGACATGGC	+	MRA_2091	629.741	523.924	526.488	485.634	512.015	-0.298572	0.000876658	0.00226333
126420	126464	GAAACGGGCGGCGGGCACTGAATTCCACGATCGCAACCTCACCGT	-	MRA_1617	0	2.38147	2.67253	3.24839	2.76746	inf	0.000407321	0.00127643
126926	126970	GAAACCCCGGTATCCATCCCGACTACCAGCCCGTGGTACAGACGC	+	MRA_2364	378.319	169.085	181.732	184.346	178.387	-1.08459	1.84483e-06	3.6779e-05
127575	127619	GAAACATGTCGGTGAGCAGATTCACCAGCAGCAGTTGACGAGTCC	+	MRA_1338	198.914	404.85	489.072	419.854	437.926	1.13854	0.000770613	0.00205265
128743	128787	GAAACATATGGTGTCGACACGGCCCAGCGCCTCGATGGTGCGAGG	+	MRA_1164	332.373	2776.8	2517.52	1879.19	2391.17	2.84684	0.00151613	0.00342854
128984	129028	GAAACGGCGGCCGGAGTCCAGGCCCGGCTGCGCGAGCTGACCAGC	-	MRA_1739	1065.13	707.297	652.096	603.388	654.261	-0.703087	0.00016498	0.000678157
131450	131494	GAAACCACATCACGTACCTCGTCCACGGCGATGTCGCTATCCGCA	+	MRA_1536	846.157	2583.9	2538.9	1377.32	2166.7	1.3565	0.0287302	0.0391364
132102	132146	GAAACCGACCCAAACGATCCCAACGACGCGGCAACGCCTGGCTAA	+	MRA_2915	649.979	169.085	152.334	168.916	163.445	-1.99159	1.01923e-07	6.73289e-06
132400	132444	GAAACATTGCACTCCGGTGACCCGATCACCGATGTCAACGGTGGC	-	MRA_1377	299.191	319.117	374.154	428.787	374.019	0.322048	0.0773608	0.0946983
132488	132532	GAAACACAGTAAGGCAATTAAGCCGACTAGGGAACACTCTGCGTG	+	MRA_0229	17.6853	45.248	72.1582	47.9138	55.1066	1.63968	0.0119547	0.0184512
133656	133700	GAAACGCCGGCAACGGCGGCTTGGGCGGCGTGTTCGGCGATGGCG	+	MRA_2652	108.846	40.485	80.1758	83.646	68.1023	-0.676518	0.0422673	0.0551035
136586	136630	GAAACGCCGGGCGGAAGGCCGATCTCGCGTAGCCCCGGTCCGGCT	-	MRA_2614	393.998	133.362	173.714	263.12	190.065	-1.05169	0.00600907	0.0103659
136673	136717	GAAACGGTGAACGGCCGGTTGGGATCTCGTGGCCCGGGCGCGGGC	-		866.577	273.869	240.527	202.212	238.87	-1.85911	7.04764e-06	8.26149e-05
137836	137880	GAAACCGCCGGATAGCTTTGGGCCGCGAGATGAAATACCGCGTCG	-	MRA_3285	511.414	1071.66	1034.27	1082.53	1062.82	1.05533	2.94809e-06	4.73145e-05
138031	138075	GAAACACCATACGGATGGAGCGGGCGAAGTTCTCGCCGCTCATTA	-	MRA_0303	383.241	295.303	299.323	275.301	289.975	-0.402322	0.000231583	0.000848729
138270	138314	GAAACGGACTATCGTGGACGTCCGCGATCTCAATCGGGCGTTGAT	+	MRA_1966|MRA_1967	327.633	292.921	277.943	321.591	297.485	-0.139265	0.0781383	0.0955875
140116	140160	GAAACGGTGTACCACCGTTGAACTCCGCAATCACCCGCCGGTAGA	-	MRA_1406	226.809	78.5886	56.123	73.9009	69.5375	-1.70561	2.12285e-05	0.000166246
140958	141002	GAAACGCTGGAATCTTGCTGTGTGCTGGCTGTGTCCTTGCGACGA	+		626.459	371.51	384.844	253.374	336.576	-0.896288	0.0022657	0.0046703
141373	141417	GAAACGTGTCCGTCAGACGCCGACTCACCCGCAGCAGCGACCGTG	-	MRA_1096	723.637	6184.68	5457.3	2204.03	4615.34	2.6731	0.0335348	0.0448649
141913	141957	GAAACGGAGAAGTCCTCCGCACCATGCCCGCGTCGTTAGGCAAGC	-	MRA_1959	443.955	1212.17	1154.53	894.931	1087.21	1.29215	0.0027417	0.00543822
142414	142458	GAAACTGCTTGCTCGGCCCGCAATGGGTCGATGGTCACTAGAATG	-		409.86	547.739	499.762	380.874	476.125	0.216208	0.252486	0.280567
142670	142714	GAAACTGTGTCCGCGATTGATCAGGGTGACGTTGAGTTCGCGTTC	-	MRA_0158	223.345	442.954	555.885	448.278	482.372	1.11088	0.0021447	0.00448192
143218	143262	GAAACCGATTCCGTTGCTTCGCTGTTCGCACAGGTGGCAACCGGC	+		401.109	488.202	494.417	540.045	507.555	0.339569	0.00286885	0.00564422
145067	145111	GAAACCGATATAGCGGATCCCCGAGGCTTGGGCGGCGCGAGCCAG	+	MRA_3110	103.741	69.0627	45.4329	73.9009	62.7988	-0.724181	0.00962228	0.0153754
146227	146271	GAAACGCAGTGCGGCAGGTTTGCGCCCCGACGGTTCGGTTGCCGA	-	MRA_2925	693.918	5520.25	5075.13	2935.73	4510.37	2.70041	0.00874921	0.0142026
146421	146465	GAAACTCCCGTCGTGTCAACCGGTCTGGTCGGCCGGTCGACGGGA	+	MRA_0755	428.093	728.73	708.219	659.423	698.791	0.706938	0.000192035	0.000749706
147565	147609	GAAACCTTCGCCGGCAATGCGAAAGGCCATGGCCGCCACATCAAA	-	MRA_3525	263.638	345.313	440.967	318.342	368.207	0.481961	0.0482803	0.0618795
147821	147865	GAAACCCTGGACCATGCCCGAGCCGCTGCTGCCGATCGCCATTGC	-	MRA_2777	612.603	1919.47	2036.46	1770.37	1908.77	1.63962	7.30012e-05	0.00037802
150406	150450	GAAACGACCACCTGCACAGCCGGCGAGTGCGCAGAGCCGCCGGAC	-	MRA_3308	365.374	121.455	157.679	136.432	138.522	-1.39926	2.72425e-05	0.00019412
150553	150597	GAAACGGGTCGGATTCTCCCACGGCGTTAGCTTGTGCTCAGCCGC	+	MRA_1560	383.788	95.2589	88.1934	143.741	109.064	-1.81513	9.52654e-05	0.000461829
151058	151102	GAAACGCCGCCGCCTGGGCGCTGAGCGCCTGATAGGCCTGAGCGT	-	MRA_2706	559.182	485.82	587.956	729.264	601.013	0.104078	0.585275	0.610272
151939	151983	GAAACTGCTGTCTCCGCCGGCGCCGCCGGCGCCGCCGTGCCCGAT	-	MRA_0312	910.335	264.343	344.756	340.269	316.456	-1.52439	2.20592e-05	0.000170375
152325	152369	GAAACCCTCGTTGATCGGGGCTAGCCGGGTTGGCCGGTGTCGCCG	-	MRA_2751	861.29	381.036	390.189	302.912	358.046	-1.26636	5.39256e-05	0.000304531
154080	154124	GAAACCAGGGGTGCGACTCCGAGGTGTGATTCATCACCAGGTCGG	-	MRA_1851	264.367	219.095	267.253	306.161	264.17	-0.00107881	0.994114	0.994291
154338	154382	GAAACCCGTCGATGCCCAAGCCGAGCCAAAAGCGGATGACGTCGA	-	MRA_2637	569.939	11788.3	10746.2	4810.87	9115.13	3.99938	0.0170693	0.0249335
154447	154491	GAAACACACGCTTTTCTCAAGCGAGTCCGCAAGGTGGTGGACGAC	+	MRA_0210	223.345	211.951	203.112	225.763	213.609	-0.0643017	0.213696	0.239693
154970	155014	GAAACCCGCGTTGCGGTCCGGTGTCCACTGCATCGGGATGCGCAC	-	MRA_2538	816.439	738.256	828.483	956.651	841.13	0.0429841	0.716626	0.7367
155319	155363	GAAACTCCACGTGCCCGGTCAGCTCGACCGGCGTGTAGTTGGTCC	-	MRA_0791	412.413	176.229	114.919	99.0759	130.074	-1.66475	0.000276329	0.000963642
158593	158637	GAAACTGGATTGGCCGCCCACGGGCATGATCACCGACAACCCTGA	+	MRA_0291	666.388	1933.76	1950.94	1251.44	1712.05	1.36129	0.0105025	0.0165326
159021	159065	GAAACACACCGAGGACGCTCAGTTCGAATGTCGTGGCCGCAGCGC	+		520.895	1274.09	1234.71	711.397	1073.4	1.04312	0.0381587	0.0503739
160459	160503	GAAACGGGGACTGGATCATCAACGGCGAGAAGTGGTTTTCCACCA	-	MRA_1597	116.686	364.365	368.809	365.444	366.206	1.65002	4.96126e-09	1.29116e-06
160916	160960	GAAACCGACCCGCAATACCAGTCCAAGCTGGATTGGGTCGAAAAA	-	MRA_2922	175.212	121.455	213.802	236.32	190.526	0.120888	0.685481	0.706623
161720	161764	GAAACACCCGTCCGGGGTTCAGGATCGCCAGCGAGGCAAACGCCT	+	MRA_0363	459.999	97.6403	130.954	108.009	112.201	-2.03554	3.82785e-06	5.53954e-05
161867	161911	GAAACATCGAATGGCCCTCGTTGTCTTGCCATGGCTGTAGGTGGT	+	MRA_1208	124.708	257.199	272.598	229.011	252.936	1.02021	0.000551679	0.00160363
162711	162755	GAAACCGAACCGTTGATAGTAGGGCACATTCTCGGGTTTGGTGGA	-	MRA_2857	63.6305	183.373	179.059	171.353	177.928	1.48351	5.33816e-06	6.95447e-05
164559	164603	GAAACGAGTCGGTCTCGACGACCAACGCGCCGGCGGCGACTGCTG	+	MRA_3108	370.114	216.714	197.767	282.61	232.364	-0.671586	0.00585607	0.0101393
165296	165340	GAAACCCAAACGCGACTATGGCCGCCTTAGCCCGTGGGGCCGGCT	+	MRA_2042	460.364	304.828	331.393	309.409	315.21	-0.546459	5.97956e-05	0.000325341
165528	165572	GAAACCACGGCGGCGACACTGGGCTGGGCGTTCGAGCGGCTCAGC	+	MRA_1652	292.445	454.861	475.71	709.773	546.781	0.9028	0.0357896	0.0475529
166870	166914	GAAACGATGACGACCTTCCCGGGCAGTCACATGGTGGCCTTCCCG	+	MRA_3023	244.129	376.273	318.031	260.683	318.329	0.382871	0.090244	0.108762
167412	167456	GAAACAGCGGGGAGGGATCGCGCAACCAGGCGCGGGTGTCGACCA	-	MRA_0943	442.496	2138.56	2001.72	406.861	1515.71	1.77626	0.125695	0.146976
168762	168806	GAAACGGTAGTGGTCGAGGGGCATTGCGACGGTGTGAGCGCCGAC	-	MRA_1533	616.796	307.21	342.083	283.422	310.905	-0.988319	5.65305e-05	0.000312917
168883	168927	GAAACGTCTTCTTGTCCAATTCCGTACGGGTGACGATGCTCCAGT	+	MRA_1191	127.443	97.6403	80.1758	111.257	96.3578	-0.403381	0.0259189	0.0357228
169440	169484	GAAACGCGTCGGCGCCGGGTACCCGCTGCTCGATGACCGCCGGGA	-	MRA_2256	291.351	133.362	104.229	133.996	123.862	-1.23402	6.92671e-05	0.000362474
169557	169601	GAAACTCCCAGGACGGGATGTGACGCCACACCTCGGCCGACGGCG	-	MRA_0771A	726.919	681.101	694.857	626.939	667.632	-0.12274	0.0459355	0.059363
170818	170862	GAAACCCGGCAGCAGGTTGCGGTAGTCGAAGTCGTCGCGGTAGGG	+	MRA_2571	414.783	221.477	200.439	229.824	217.247	-0.933023	2.27193e-05	0.000173723
171241	171285	GAAACCGGTGGACCCGCGGTGGCCGCCCTCCCCAACGGGAGTGGG	+	MRA_3826	853.997	438.191	465.02	436.908	446.706	-0.934905	1.53261e-06	3.32262e-05
171315	171359	GAAACTCGCTGGTGTATTTCAGCGCGAGGTAGAAGACGACGGCGC	+	MRA_0599	230.273	95.2589	112.246	107.197	104.901	-1.13432	1.54585e-05	0.00013395
171636	171680	GAAACGGTGCCGCACTCTTGGACCCCGACCTCTGTCATGACGCCG	+	MRA_1440	433.562	421.521	440.967	237.132	366.54	-0.242269	0.360399	0.390288
172693	172737	GAAACGGCCGCGACCAATCCGCTGATCCGTGACGAGTTCGCCAAG	+	MRA_1821	387.617	219.095	283.288	244.441	248.942	-0.638825	0.00175273	0.0038162
173650	173694	GAAACCGACCGGCCCGACCCGCTGATCCGCGATCCCTACGCCAGA	+	MRA_2928	574.497	302.447	350.101	393.867	348.805	-0.719879	0.00102756	0.00254977
173782	173826	GAAACCGCGGCCATCGTCGCCTATCTGCGCAGCTACCAAGCGGTG	+	MRA_3390	658.001	192.899	181.732	260.683	211.771	-1.63558	5.49063e-05	0.000307377
174668	174712	GAAACGGGCGCCGGTTCGCGCGGAGCCTCGGTCTCAGATTTCTGG	-	MRA_1622	1020.64	576.316	518.47	597.704	564.163	-0.855289	4.25841e-05	0.000256555
175122	175166	GAAACGCCGTCGTGCTCAAACCGTCGGAAATCGCCGCTGCATCGG	+	MRA_2548	701.394	2105.22	2159.4	1898.68	2054.44	1.55045	6.96546e-05	0.000363824
175221	175265	GAAACCCTGAGCGATCAGCTCCTGACTCACCGCACCATCGCCCTG	-	MRA_2759	154.062	45.248	69.4857	53.5984	56.1107	-1.45717	0.000160755	0.000666246
175950	175994	GAAACCCCAACGGCCGTGGTAGGCACCCATGCCCGATGCGCCGAC	-	MRA_2271	539.491	185.755	195.094	231.448	204.099	-1.40233	1.76894e-05	0.000147149
177247	177291	GAAACGGCGGGTGTGGTGCGTTCGGCGCCGTCGGATGCGGGTTTT	+	MRA_1714	387.982	76.2071	101.556	115.318	97.6936	-1.98965	1.43949e-05	0.000128298
177262	177306	GAAACACGTTCGCCCACATGAAAACCCGCATCCGACGGCGCCGAA	-	MRA_0653	328.18	1035.94	978.145	872.193	962.093	1.55169	0.000189092	0.000741965
179485	179529	GAAACCGAGCATCTGCCGCTGCTGGCCCCGTTGCGGGCAATCCCG	-	MRA_3016	385.611	69.0627	66.8132	33.296	56.3906	-2.77362	9.06364e-06	9.45954e-05
179697	179741	GAAACCGTCGTACTCGAGGGTGTAGGTCGTCGTCGGATAGGGATT	+	MRA_3921	72.0173	73.8256	24.0527	46.2896	48.056	-0.583627	0.17134	0.195504
179910	179954	GAAACCACGTCACCGTGTTCGGCTATTCGCAGAGCGCCGTCATCG	-	MRA_1670	382.33	602.512	443.639	532.736	526.296	0.461057	0.0351391	0.0468215
180338	180382	GAAACGCCGCAACCTGTGCGCTGATCGCCTGGAACTGCTGGCCGT	+	MRA_2742	40.2932	45.248	40.0879	47.9138	44.4165	0.14056	0.147084	0.169515
180710	180754	GAAACATCGAGGGCCTCGTCACCTAACGGATTCCCGACGGCATCG	-	MRA_1210	134.371	154.796	152.334	155.923	154.351	0.199986	4.65881e-05	0.000273632
181746	181790	GAAACGCGGTCACCGTTTTCGGCTGGTCGCAAAGCGCCATAATCG	-	MRA_2302	234.649	252.436	248.545	240.381	247.121	0.0747129	0.0246477	0.0342481
182172	182216	GAAACGCCTCGACTTGAGCGAGCACGGCCTGGTATTCCTGGCCGT	+	MRA_2522	636.669	781.123	740.29	781.238	767.55	0.269717	0.000657493	0.00181684
182184	182228	GAAACCGTTCGGCGCATACGGCCAGGAATACCAGGCCGTGCTCGC	-		373.214	1288.38	1143.84	613.946	1015.39	1.44396	0.0351046	0.0467867
182461	182505	GAAACGCTTTCGCGCGAATCCGATTCGCGTAAGCGACCACCAGGG	-		406.032	466.769	350.101	161.607	326.159	-0.316017	0.419747	0.4491
182712	182756	GAAACGCTGCTGGATCATCTCGGAGATCCGGGCCCGCAGTTGTGG	+	MRA_2131	181.593	133.362	120.264	194.903	149.51	-0.280468	0.235674	0.26277
183013	183057	GAAACCGCATTCAAGAGGCTGCTAACCAATGACGGGTCCAACGGC	-	MRA_3202	152.057	397.706	360.791	259.059	339.185	1.15746	0.0107081	0.0168185
184076	184120	GAAACCACCATCTCCCGGGACGGTGCCGACTACGTCATCAACGGC	-	MRA_1552	323.257	159.559	163.024	129.123	150.569	-1.10226	8.84407e-05	0.000439075
184610	184654	GAAACGACGGCGAGCAGACGCAAAACCCCCTTCTCGTCGGCGTGT	-	MRA_3210	180.317	52.3924	88.1934	72.2767	70.9541	-1.34557	0.000454901	0.00139273
187216	187260	GAAACCGCCCGCGACGATCGCCGGAATGGAGCGGTTCATCGCCTT	-		360.451	302.447	304.668	345.141	317.419	-0.183416	0.0361802	0.0480377
187849	187893	GAAACCGGCGACGGATACCCGCCGCCGGCGTATCCGCCCGTCTGA	-	MRA_3572	926.561	428.665	467.692	520.554	472.304	-0.972171	6.92309e-05	0.000362474
188780	188824	GAAACGTGAACCTCACGCGATCGGTGGAATCAATCTCGCTACGGA	+	MRA_1189	245.953	6222.79	6077.32	3643.07	5314.39	4.43345	0.00374897	0.00701449
189184	189228	GAAACATGTAGTAATGGGTGTTGCCGGTGTAGCCCGGAGACGTGG	+	MRA_1333	163.725	471.531	467.692	419.854	453.026	1.46832	6.39837e-05	0.000343141
191656	191700	GAAACCTCATCGCCGGCCGCGGCCAGCAGGTTACATGTCGGGCCT	+		871.5	845.423	916.676	917.67	893.256	0.0355734	0.414489	0.443813
193358	193402	GAAACTGATGAGCTGACGCACCGCGATGCCATCGGCGAGGTGGTC	+	MRA_0414	273.483	352.458	334.066	310.221	332.248	0.280809	0.00860807	0.0139937
194015	194059	GAAACCCGAGACGCCGAGGTGGTGGTACACCGGGCGGCCGCCCCG	+		102.283	114.311	112.246	51.9742	92.8437	-0.139688	0.668277	0.690409
194350	194394	GAAACCAATCAGCGTCGTCGAGCTGCACCTGGACCCGCCCGACCG	-	MRA_1479	660.189	366.747	318.031	334.584	339.787	-0.958247	2.3506e-05	0.000177664
194669	194713	GAAACGCAGTTCCGAGAAATAACGGCAGCCCGACTCCGCGACAAT	-	MRA_2922	216.963	302.447	181.732	239.569	241.249	0.153072	0.524349	0.551456
195934	195978	GAAACTGCGCGGTGAGGGGATGGTCGGGCTGGAGCCACATCGCGG	-	MRA_0325	312.136	828.752	694.857	432.036	651.882	1.06244	0.0434271	0.0564583
196527	196571	GAAACCGACCCCGCGACCGCTCAATGCGCCCGCCAGCGCCGCAAC	-	MRA_2919	774.14	221.477	328.721	317.53	289.243	-1.42031	0.000140993	0.000610862
196989	197033	GAAACCGACGTCGCTGTTGATATTGGCGCCACTGGTGTAGAGCGC	-	MRA_2974	266.373	140.507	203.112	194.903	179.507	-0.569403	0.0114927	0.0178305
197324	197368	GAAACCCAGATACTGGCCGCATTCGGCCAGACCGAGATGTCACCG	+	MRA_2127	239.207	140.507	200.439	288.295	209.747	-0.189608	0.530149	0.556721
197934	197978	GAAACCAGCTGATGCAGAACGTCTTTCAACATTCACACAGGCGCC	-	MRA_1829	166.46	5067.77	4455.1	2058.67	3860.51	4.53554	0.0158185	0.0233677
198282	198326	GAAACAGCGCCTTTCCAGTCAGCACACACATGCGAAAGAATCCAC	-	MRA_0911	129.996	4484.31	4276.04	2652.31	3804.22	4.87106	0.00316049	0.00609624
198718	198762	GAAACGTTCTGCAGATAGACACCGAAGAGAAAGCCACCGACCAGG	-	MRA_1037	63.8128	764.452	780.378	673.229	739.353	3.53435	3.51937e-05	0.000228983
199462	199506	GAAACGAGATCGACTTGATGCCCATCACTTCCAGGGCATCGATCT	-	MRA_3163	47.0391	266.725	264.58	217.642	249.649	2.40797	0.000224794	0.000830954
199755	199799	GAAACGCATCGATCGGCCGACGGCCTCGCCGACACCGACGGGGCC	-	MRA_2910	314.323	431.046	387.516	470.204	429.589	0.450707	0.00848198	0.0138288
199955	199999	GAAACTGCAGGTATACCAAGGCAACTACGAGCGCGAAGACCAGCA	-	MRA_0372	86.0561	376.273	355.446	289.919	340.546	1.9845	0.00061217	0.00172904
201655	201699	GAAACACCGGCTTGAAACCACCGATCAACGCGTCCAGATCCAAGG	-	MRA_0464	210.218	3979.44	3661.36	1305.04	2981.95	3.8263	0.0303258	0.0409917
203134	203178	GAAACCCTGACGATCTTGGGCAGATTCAGCGCGTCGTTCGGTGAG	+	MRA_2756A	464.01	619.183	660.114	677.289	652.195	0.491148	0.000399519	0.00125816
204243	204287	GAAACGCTGTCCCGCAGCTCGTCCCACTCCGTCGGTACCTGGGTG	-	MRA_2081	849.986	321.499	331.393	316.718	323.203	-1.395	2.71564e-08	2.77242e-06
209459	209503	GAAACGGTGCAGCGTGATTTCGAACGGGCGCGATCGCTGGCCACC	+	MRA_1445	279.135	350.076	408.896	475.077	411.35	0.559402	0.0215441	0.0304327
209749	209793	GAAACCCCGACAACCCACCGGCGAAAAATGAGCCCCCGTCGTAAG	+	MRA_2339	446.507	550.12	507.78	464.52	507.473	0.184649	0.0691579	0.0854769
209976	210020	GAAACGGATCCGGTGACGTGAACATGGTCATGAAAGATCGGACAT	-	MRA_1934	57.6138	1455.08	1453.85	691.095	1200.01	4.38049	0.0109097	0.0171016
212413	212457	GAAACGCCGACGCCGGCCTGTCCCAGGCCCTGACCATGACGTCGA	-	MRA_2761	833.03	402.469	400.879	504.313	435.887	-0.934415	0.000314837	0.00105164
213332	213376	GAAACCACTCGGATGTCGAACTTGTTCTTGTCCAAGCCGGAAACC	+	MRA_1677	194.902	309.591	275.27	284.234	289.699	0.5718	0.000767803	0.00204711
213535	213579	GAAACGCACCGTCCGAATCGCTTTGACGTTCCGCTTGGGGTTGGG	+	MRA_2960	156.432	100.022	128.281	128.311	118.871	-0.396137	0.0163285	0.024039
217502	217546	GAAACACGTGACCAACTTCGGGTCCCATCACCAGCTCTGTCAGGG	-	MRA_0650	204.201	652.523	630.716	440.157	574.465	1.49223	0.00536474	0.0094105
218086	218130	GAAACACTTCTCGCTGAACTGCAACGAAACCAATCGGCACTGGCT	+	MRA_0684	136.377	157.177	179.059	208.709	181.648	0.413549	0.0387121	0.0510015
218533	218577	GAAACCAGCGCCGGCGCCGGACATGAATGCGCACAACGAGATTGC	+	MRA_1809	981.623	1050.23	1106.43	1212.46	1123.04	0.194167	0.0410136	0.0536684
219309	219353	GAAACTGGTATAGGACAAGCCGTGACCGAACGCGAACATCGGGGT	-	MRA_0231	393.451	10095.1	9166.76	3025.06	7428.96	4.2389	0.0338018	0.0452006
219360	219404	GAAACTGGCGTGCACGGTGTGGCCGCCCGTCACCACCAGGTCACG	-	MRA_0265	1035.59	514.398	486.4	519.742	506.847	-1.03083	8.75017e-07	2.42293e-05
220656	220700	GAAACCGTCCCAGCCCTTGCGCCCGACGGTCTGGATCGCCGTGGC	-	MRA_3894	1044.34	311.973	219.147	328.087	286.402	-1.86648	2.38275e-05	0.000178689
222751	222795	GAAACCAGCGAGAAGTGCATCCCCTCATGACCCATGGAGATGCCG	+		190.162	1283.61	1357.64	884.374	1175.21	2.62762	0.00257925	0.00517417
222799	222843	GAAACCGAGATCGTGCCGAACTCAAGCGGATAGCCGCCGGCCGAA	+	MRA_2995	957.921	300.065	232.51	220.078	250.885	-1.93288	9.08211e-06	9.46123e-05
224676	224720	GAAACGCCGTCACATACAAACCTGAGGCCCCGTCGGGGTCGTCGC	-	MRA_2582	897.208	1405.07	1435.15	1214.9	1351.7	0.591266	0.00274381	0.00543822
227499	227543	GAAACTGCGACTGCCCTCCCGGGCCATGAGTTCGTCGTAGCGTTT	+		122.703	38.1036	48.1055	73.0888	53.0993	-1.2084	0.00259579	0.0051962
227654	227698	GAAACTGCTGCAGGAGCTGACCGACGCGCTGGCGGCCCAGGGTTC	-	MRA_0313	889.368	1305.05	1330.92	1199.47	1278.48	0.523575	0.000637777	0.00177768
230282	230326	GAAACAGCACCTGCTCACCGGTGTATCCGGCGACCATGGCACTCC	-	MRA_0774	248.505	242.91	227.165	259.871	243.315	-0.0304486	0.611866	0.635404
231966	232010	GAAACTGTTCCCGCCGACAACTAACTCCCTTGTTCGCGTGGAGGG	+	MRA_0149	127.808	288.158	213.802	151.862	217.941	0.76996	0.0840735	0.10207
232381	232425	GAAACCTCGGTCCTGCTCGTGCTGGCCACCACGATCACCGCGCCT	+	MRA_3719	812.792	488.202	478.382	621.255	529.279	-0.618857	0.00353891	0.00669282
232476	232520	GAAACTGGTCGTCGTCGCCGACGAATTCTCCGCTGAACAAGTTTT	+	MRA_0226	325.992	111.929	160.352	152.674	141.652	-1.20249	0.000253513	0.000903795
234654	234698	GAAACCGATCCGGGTGCTCGGTCAGGATCTCCTCGGGCACCACGT	-	MRA_3118	457.082	340.55	379.499	419.042	379.697	-0.267603	0.0268984	0.0369187
234888	234932	GAAACAACGGCCGGCGCAACTGAAAGCCGTTGCGTGGAAACTCGA	-		253.975	231.003	235.182	267.18	244.455	-0.0551164	0.451621	0.480003
235107	235151	GAAACTGACCGCCTATGTGCTCTATGAAACGCTCGGGCCGACGCT	+		351.882	3072.1	2779.43	1619.32	2490.28	2.82315	0.00851955	0.0138659
235912	235956	GAAACAGCGCGTCATCCTCGGTGACGTCGAAGGCCTGATAAAAAG	+	MRA_0921	162.631	176.229	181.732	203.024	186.995	0.201394	0.0406636	0.0532695
236372	236416	GAAACCGTGCCCGATCTCGTGCCCGATCACCGCCCCGATCCCGCC	+	MRA_3955	755.179	407.232	400.879	464.52	424.21	-0.832039	8.18338e-05	0.000412475
237146	237190	GAAACCCGCCCCTTCGGTCTGCAGCTGGGCAAACGTGCGCAGGTT	+	MRA_2493	499.745	128.599	122.936	177.849	143.128	-1.80388	3.37575e-05	0.000222784
238627	238671	GAAACCCACCACAGGGGCCAGCCGAGCAAGACGCCGATCGCGGCC	-	MRA_2091	812.063	266.725	326.048	291.543	294.772	-1.46199	7.28186e-06	8.41309e-05
239922	239966	GAAACCGCCGCCGCGGTGCTGGCTGGGATGGATCGGTACTACTCT	-	MRA_3280	217.693	107.166	117.591	121.815	115.524	-0.914101	1.95361e-05	0.000157835
240015	240059	GAAACGCTGCGCTTCAAGGGCTACCTGATCATGTCCCGAAACAGC	-	MRA_2148	186.516	314.354	253.89	314.282	294.175	0.65738	0.005906	0.0102069
240899	240943	GAAACCGAGCCCCCGTGCCCAGCCCCACTGGAAGACCATCACCAG	+		478.96	952.589	1093.06	999.692	1015.11	1.08366	0.000202724	0.000780187
241275	241319	GAAACGACGTTGGGCGCCTGTGCGATCCGATGACGGATTGCGGCG	+	MRA_3190	528.917	828.752	815.12	440.969	694.947	0.393863	0.261343	0.289836
241938	241982	GAAACGGTCGATGTCACGAACACCGACATGGTGGTGTGCATCGAC	+	MRA_1502	188.157	259.58	216.475	115.318	197.124	0.0671723	0.844111	0.857241
242528	242572	GAAACCGCCACCGGTTAGATTCCCCGACTGCGTCATCGCCAGGTA	+	MRA_3221	442.131	202.425	195.094	293.167	230.229	-0.941406	0.00255563	0.00513412
243359	243403	GAAACCACACCGCAAGGTCCAGCGCCGACCCCTGACCTGCGACCA	-		468.386	342.932	285.96	365.444	331.445	-0.498926	0.00442348	0.00803293
243760	243804	GAAACCGAGGCAGGCTACGTCGGCGATCCAGTTGAACAACGACCA	+	MRA_3054	282.964	745.401	817.793	726.827	763.34	1.43171	6.53478e-05	0.000348791
244947	244991	GAAACCGCTCAACAAGACCAGCGTCACCGCGACAGCGTGCGGCAG	-	MRA_3423	1067.68	595.368	628.044	557.099	593.503	-0.847149	2.07071e-05	0.000163072
245491	245535	GAAACCCGGCGACCACGGCACCGATCAACGGAATGAAGGCACCGA	-	MRA_2584	467.839	592.987	499.762	547.354	546.701	0.22474	0.0428049	0.0557397
245774	245818	GAAACGTCTGCCACGTCGGCGAACGGATTCCCGCCCAGCAGCACC	-	MRA_1199	567.204	357.221	342.083	350.014	349.773	-0.697451	9.77688e-07	2.61415e-05
247762	247806	GAAACCCTGCGGGAAGAGCAGCAGACCGATCGCCGACGCGACGAT	+	MRA_2774	684.073	319.117	318.031	246.878	294.675	-1.21502	8.30614e-05	0.000417912
248288	248332	GAAACGAAGGTGTACTTCTTGTCGGCGGTGGCCATGCCGGTCGCC	+	MRA_3390	373.214	283.395	307.341	302.912	297.883	-0.325257	0.000512433	0.00152422
250899	250943	GAAACCCCGCAACGGCTCGGTCGAGAGCGTCAAAGCCGTCGGGGT	-	MRA_2352	240.301	226.24	173.714	258.247	219.4	-0.131275	0.444104	0.47264
251679	251723	GAAACAACGAACACCACCGCCACCGGCGCATCGCCGGGTCCCAAC	-	MRA_0060	846.704	983.548	879.261	920.919	927.909	0.132125	0.0552638	0.0697631
251972	252016	GAAACAGCTCGCCGATCCGGCTGTCGCGCGGCGAAACATGTTGCG	+	MRA_0958	250.146	159.559	160.352	187.595	169.168	-0.564312	0.000925236	0.00235717
253618	253662	GAAACCGTCGTCGCCCATTTTCTCCAGCGCGGCCTTGCCCATCCG	-	MRA_3926	388.346	107.166	74.8307	148.614	110.204	-1.81717	0.000200482	0.000774747
253740	253784	GAAACCAAGTACATCACCCACTTCCCGGAGACCCGGGAGATCTGG	+	MRA_1470	248.323	1350.29	1400.4	1525.12	1425.27	2.52095	2.25284e-05	0.000173283
254280	254324	GAAACCAATGCGGCACACCCGAACTCCCGGTACTGCACACCGATG	+	MRA_1490	331.644	1686.08	1459.2	1149.12	1431.47	2.10979	0.00211517	0.00443657
255657	255701	GAAACGCGCTCCGAGGACCTGGGCAAAGTCCGCGTTGTAGGGCTC	+	MRA_2371	387.252	273.869	256.563	240.381	256.938	-0.591856	0.000175366	0.000707893
256254	256298	GAAACAGTCCGCCTGCTGCGGGCAACAAAGTATACGGTCGGCTTC	-	MRA_1121	139.294	138.125	120.264	158.359	138.916	-0.0039219	0.974233	0.976146
256333	256377	GAAACATAATGGTGCCCGGGATAACGTCAATGCCGAGCTGTTGCA	+		140.935	11821.6	11125.7	4486.03	9144.46	6.0198	0.0182842	0.0264808
257027	257071	GAAACAGTCATGCTGGCGCAGGATGCGCTCGTAGTTCAGTGTTGC	+	MRA_1110	423.899	609.657	579.938	676.477	622.024	0.553249	0.00226335	0.0046703
258297	258341	GAAACTCCCTGAAGCAGTTCGTAATTCGTATGACATGTCCAGCCT	+	MRA_0754	77.6693	4189.01	4182.5	3097.34	3822.95	5.6212	0.000496866	0.00149088
259436	259480	GAAACGGGTCGCATCCAAGTGGCCGCGCGGGCGCTGGGCGTGGCG	-	MRA_1560	1173.61	447.717	403.551	518.93	456.733	-1.36153	2.85726e-05	0.000200544
260034	260078	GAAACACATCGGCATCTACGGCCTGGCGATCGACGAACAGTACGG	-	MRA_0244	299.373	442.954	489.072	475.889	469.305	0.648582	0.000243844	0.000878245
260522	260566	GAAACCTGAGCCCGCGGTAGAACAGGTTGGCTTTGACCCGCTGAG	-	MRA_3681	136.377	519.161	422.259	338.645	426.688	1.64558	0.00510325	0.00902228
260759	260803	GAAACCCGGCGCTGTGCCAGGTGACGACTTGTCCAGGATCGGTGC	+	MRA_2593	678.603	464.387	539.85	618.818	541.019	-0.32689	0.0367186	0.0486377
261380	261424	GAAACCGTGGAAGGCGCCTTCGACTACTTCTACCTGGCATGGCAC	+	MRA_3959	222.251	1169.3	1248.07	771.493	1062.96	2.25782	0.00468202	0.00841266
262350	262394	GAAACCGGGTGAGCCGGTGCAACGCCGGCGGTGGATGCCGCTGCA	-	MRA_3738|MRA_3739	418.247	219.095	293.978	261.495	258.19	-0.695925	0.00179445	0.00389329
262814	262858	GAAACCCGCAATGAAGACCCAAGCCCCAAAATAGTGGCCGGTGTA	-	MRA_2460	138.93	323.88	435.622	516.494	425.332	1.61424	0.00684347	0.0115463
263589	263633	GAAACGCGTTGCAATGTCGAACATTTCACCTCTTGTGGAATTCGA	-		73.2935	3010.18	2878.31	1980.71	2623.07	5.16142	0.00139975	0.00323307
264425	264469	GAAACGATGCCGCGTAAGGCCGCGACGGAAACCTCCTGCGTGCTG	-	MRA_3017	653.26	1088.33	1023.58	664.296	925.402	0.502422	0.108025	0.128102
265285	265329	GAAACAGCGCGATCGCGTGTGCCGTCGGGCCGGTGCGAGCGCCGT	-	MRA_0915	647.062	433.428	390.189	466.144	429.92	-0.589834	0.000590807	0.00168395
265430	265474	GAAACGGCTCAGCGGCTGGGACGCGGTACTGCTTTACAGCGAGAC	+	MRA_1676	394.181	788.267	753.652	615.57	719.163	0.867462	0.00352352	0.0066682
265508	265552	GAAACGCGTCGACACCGAATTCCTGTCTGTCCGAATCCAATTCGA	-	MRA_2261	227.72	202.425	259.235	259.059	240.24	0.0772111	0.544084	0.570714
266841	266885	GAAACACCGGACGAGTATGAGGCCAGTATGAGCAGCGAAAGCGAC	+	MRA_0430	210.947	16977.5	16029.8	5452.42	12819.9	5.92536	0.0269414	0.0369688
268527	268571	GAAACACCGCTGACCGCAAACGCTTTGGCGGAGGTGTTCGCCGAG	-	MRA_0426	694.283	1612.26	1443.16	367.88	1141.1	0.71683	0.315462	0.344615
268642	268686	GAAACAGCGGGACGTTCCAGGCCACGATCGCGCCCACCACACCGA	+	MRA_0941	398.374	238.147	200.439	206.273	214.953	-0.890101	9.73059e-05	0.000468282
268686	268730	GAAACCCGCACCGGCTCCTATGGACAGAGCATTGTCAGCCGTGAG	-	MRA_2466	403.479	371.51	448.984	395.491	405.328	0.00659782	0.93951	0.943711
268788	268832	GAAACCGGCCAGCCGCCGACCATCATCGAGACGATGCACTGGATG	-	MRA_3530	642.686	1745.62	1648.95	1931.17	1775.25	1.46583	0.000165509	0.000679833
269202	269246	GAAACGAGAACGTGTTCCATTATTAGGGTGTGAGCACCAATACCA	+	MRA_3170	29.3539	654.905	598.646	617.194	623.582	4.40896	3.593e-06	5.35138e-05
273018	273062	GAAACTGCCCACGCAGCGCCCCGACTTCCCGCGCGAGCCGAGTGG	-	MRA_0364	892.103	3386.45	3308.59	3647.13	3447.39	1.95022	1.52904e-05	0.000133316
273350	273394	GAAACCGAACGCGCCAACCACTACTTCGCTCGTGACCCACTCAAA	-	MRA_2857	894.473	7092.02	6996.67	3116.83	5735.18	2.68073	0.0208955	0.0296733
273717	273761	GAAACGGGAACCGGTAAGACAGCCCGTCGTGCCGCAGCGGAATGG	+	MRA_1667	558.818	5358.31	5037.71	3718.59	4704.87	3.07371	0.00117031	0.0028218
273750	273794	GAAACCGCGGGGCCTCAATGACGAGAACCCGCCGACGGCCATTCC	-	MRA_3391	865.666	1778.96	1731.8	1429.29	1646.68	0.92768	0.00204627	0.00432538
275396	275440	GAAACACCATGGCCAGCGCGGCCAGATGCCAGATGAACAGGCCAT	-	MRA_0313	835.218	2062.35	1948.27	1041.92	1684.18	1.01182	0.0581936	0.0730836
275467	275511	GAAACCGAAGATCAGCGTCAACACCAGCACCGTCGGCATTCGCCC	-	MRA_2871	258.351	164.322	157.679	136.432	152.811	-0.757582	0.000232099	0.000849013
276211	276255	GAAACATCTCGTCGACATCGACGAGCAGGCTTTAAACATGGCTCG	-	MRA_1301	91.1611	190.518	232.51	229.824	217.617	1.2553	0.000738433	0.00198673
276604	276648	GAAACGGTGAGATCACGTCGACGCCGAACCGGTCCATCCCGAGGT	+	MRA_1459	538.215	681.101	662.786	869.756	737.881	0.455206	0.039224	0.0515791
278650	278694	GAAACGCACCTTACCCAAGCCCCCGGTGGGTCCCTGGGCAAACAG	-	MRA_2959	466.927	383.417	392.861	380.874	385.717	-0.275654	2.40706e-05	0.000179968
280221	280265	GAAACACCTGGGTGTGTTTGGCTTCCTCGAACGCGAACTGCGTCA	-	MRA_0531	135.648	123.837	203.112	152.674	159.874	0.237073	0.354698	0.384559
280627	280671	GAAACACGGATGAACGAGCTCATCCCGCTGGCGCTGCGCCTCATC	+	MRA_0605	438.85	583.461	457.002	568.468	536.31	0.289341	0.0709587	0.0875292
281839	281883	GAAACGTCGGCCTGCTCAAGCACGCGTCGAACGTGCCGCAATGCG	-	MRA_1253	661.1	290.54	323.376	246.066	286.66	-1.20553	7.5067e-05	0.000386344
282257	282301	GAAACAGTCAAGACATTCACTGCGGCGACCGATGACGAAGTCGAC	-	MRA_1105	370.296	490.583	448.984	488.071	475.879	0.361915	0.00142946	0.00328816
283368	283412	GAAACACAGCCCATGCCGGGCCCGTTGAGCTGGTTCTTCCATCAC	-	MRA_0221	416.424	547.739	545.195	584.71	559.215	0.425349	0.000364046	0.00117007
283508	283552	GAAACGAGCGCACCGCCCCGCCGATTCTGACGTTGTTGTTGGCGC	-	MRA_3133	588.901	435.809	304.668	512.434	417.637	-0.495775	0.0476686	0.0612213
284071	284115	GAAACCGAAATCAGTGCCAGCAGTTGCACACTGGCCCAGTTCCCG	+	MRA_2836	281.688	283.395	307.341	263.12	284.618	0.0149318	0.829877	0.84398
284617	284661	GAAACGGGTGCGTGGGGTCCCACCCACCGCGAAGTTCGGGTTCCC	-	MRA_1558	1046.35	354.839	291.305	266.368	304.171	-1.78241	9.43541e-06	9.73894e-05
285663	285707	GAAACCGGACGCATCGTATTGGGTGATGGCCAGATCGGTGATGCC	+	MRA_3483	135.648	121.455	128.281	173.789	141.175	0.0576204	0.753401	0.771679
285721	285765	GAAACCCCCTGGGTGCGGTTTACCGCGGCCGCCACCGACGACGGG	-	MRA_2335	573.95	152.414	133.626	127.499	137.847	-2.05786	5.22556e-07	1.79388e-05
286482	286526	GAAACCCGCCAGCGGATCAGGACCCACCGGCGCGCCGAACTCCGC	+	MRA_2475	1312.17	381.036	331.393	295.603	336.011	-1.96538	2.47686e-06	4.21172e-05
287486	287530	GAAACGGCGGACTGACCCCGTGCAGCTGCGTCAGCGCCATTACCC	+	MRA_1758	666.023	214.332	264.58	241.193	240.035	-1.47233	8.02951e-06	8.81878e-05
287740	287784	GAAACCTTGCCGATGATGCTGGCGCCGTGGGTGCTGCTGCCCACG	-	MRA_3477	673.498	928.774	887.279	1036.24	950.763	0.497412	0.00334728	0.0063972
288005	288049	GAAACAGATACCCGTAGGCCTGGTTCTGCGCCTGCCCGAACGGCA	+		177.946	173.847	152.334	155.111	160.431	-0.149493	0.0605185	0.0757325
288282	288326	GAAACCGCCACTCCCCGGGGGCGATCCGTCGTCATCAGTGCTCAA	-	MRA_3227	5924.38	335.788	315.358	92.5791	247.908	-4.57879	2.12412e-07	1.07309e-05
290605	290649	GAAACGGACCGAGTCGACGCGGCGTGGGCGGCTGCCAGGTGTCGG	-	MRA_1988	241.577	90.4959	90.8659	75.5251	85.629	-1.49631	6.56784e-06	7.93302e-05
290666	290710	GAAACGTGGCGCGAGCTCGCCAACGAGGCGTGAGTAGCCCGTGCT	+	MRA_1124	340.031	642.997	574.593	551.414	589.668	0.794238	0.000815406	0.00213849
291076	291120	GAAACATCAACGGCTTCACCGACTTCGGCTTCTCACGCGTGTGGG	+	MRA_1164|MRA_1165	220.975	1238.37	1036.94	633.436	969.581	2.13348	0.013594	0.0205409
291364	291408	GAAACTGTTCGGCTTCCCCACCGTCATCGCGCACGGGATGTTCAC	-	MRA_0140	207.847	271.488	355.446	246.878	291.27	0.486835	0.0640916	0.0798714
292162	292206	GAAACCCAGATGACGGCCGCCATCCCGCTGGCCACCCGTGAGGTA	-	MRA_2140	328.909	640.616	689.512	494.567	608.232	0.886931	0.00884039	0.0143299
292582	292626	GAAACCGCCAGCAAGGTGGGCGGCACCGCGCTGTGGCTCGACGTC	-	MRA_3228	212.041	147.651	117.591	218.454	161.232	-0.395201	0.164471	0.188317
293127	293171	GAAACAACCTGGGCGGGCGCTGGGCGGACTCGTTCGGCGGGCTGG	-	MRA_0060	247.594	130.981	128.281	137.244	132.169	-0.905591	1.67312e-06	3.46662e-05
294142	294186	GAAACCCCGGTCGTAGGCGTCGGCCATATTGCGATGGCTGGCGGC	-	MRA_2365	47.9507	157.177	85.5208	134.808	125.835	1.39191	0.0212105	0.0300446
294263	294307	GAAACTGGCCACGCTGCGTCCGGTCTTCGGAGTGAAGGCCGGTGA	+	MRA_0288	441.949	428.665	342.083	333.772	368.173	-0.263494	0.0718593	0.0884652
296228	296272	GAAACCGGCGAACCCGGCGAGCGCAATGGCGTGTTCGTCACCAAC	-	MRA_3563	497.01	459.624	395.534	340.269	398.476	-0.318785	0.0460587	0.0594875
297050	297094	GAAACCAAGTTACCCACCAGTAACACCGTCAAAATATATCCGTTG	+	MRA_1475|MRA_1474	46.8568	42.8665	50.778	58.471	50.7052	0.113874	0.441093	0.46988
297557	297601	GAAACTCACCGGCGTGCCGATGCTGGGCATCAGCGTGCTCGGCGA	+	MRA_0861	444.502	354.839	382.171	362.195	366.402	-0.278761	0.000667573	0.00183836
298067	298111	GAAACCGGTTCCGGCGGGTCGGCTCATCGCTTCATCCTGCGTCCT	-		385.065	50.0109	32.0703	74.713	52.2647	-2.88119	1.13161e-05	0.00010843
298503	298547	GAAACGACCCCGATCAGCGTCACATTGACCACCAATAGGATTCCA	-	MRA_3282	182.869	116.692	146.989	168.916	144.199	-0.34275	0.0630288	0.0786984
299400	299444	GAAACCTGAGGCAAGCCACGAACATCCACGGACTTGGCTGGAGCG	-	MRA_3681	171.201	2360.04	2242.25	1219.77	1940.69	3.50281	0.00811782	0.0133318
299485	299529	GAAACAGCTTGCTGCCCAGCCATACCACCGGATCATACTTGCGGT	+		163.725	2260.02	1980.34	1013.5	1751.29	3.41906	0.0136512	0.0206052
299941	299985	GAAACGTCCGCATTGGGGTGACCGTGACGATCTCGTCCTCGTCGA	+		325.627	207.188	307.341	344.329	286.286	-0.185765	0.391255	0.421184
300348	300392	GAAACCATGGGCACCGGTGGCAGCGGGTCCGGCGACTCCAACTGC	-	MRA_2011	756.273	1597.97	1755.85	1455.28	1603.03	1.08383	0.000618652	0.00174122
300795	300839	GAAACCGCTGGCCGGCTGCTCAGTGCCCGTACGTAATCCGCTGCG	+	MRA_3442	480.054	357.221	288.633	317.53	321.128	-0.58005	0.0013278	0.00311169
302184	302228	GAAACGATCCTTCAGCCAATAAATCTGAGATCTGTGATGCTGCCA	+	MRA_3063	20.4201	90.4959	138.971	120.19	116.553	2.51292	0.00242661	0.00493494
302538	302582	GAAACCCGGCTTCCGCTGATCGTCCAGAACACCCACCGGTATTTC	-	MRA_2596	291.898	150.033	144.316	146.178	146.842	-0.991197	1.08708e-07	6.86271e-06
303520	303564	GAAACTCAGGCGCAGCGCATCGCCATCACGAAGTAGTTCGCGATA	-	MRA_0826	291.716	126.218	138.971	172.165	145.785	-1.00072	0.000439166	0.0013549
306636	306680	GAAACGAACCGGGACAGCTTGTCCGGGTCCTCCAGCACGCCCTTC	-		510.32	392.943	285.96	223.327	300.743	-0.762869	0.0133458	0.0202149
307054	307098	GAAACGCGCGGATCGTCGAGGCACGAGCCATCGTCGAGCGCGAAA	-	MRA_2377	1018.63	1798.01	1501.96	1329.4	1543.12	0.599219	0.0185689	0.0268165
307275	307319	GAAACAGCACGCCCGAAGAATGGGATGGCACCACCCCGAGGCCGA	+	MRA_0775	417.336	400.087	419.587	486.446	435.373	0.0610456	0.528255	0.554835
307478	307522	GAAACGGCCGACGTCGCGACGGCTTTGTCCGAGGCACGAAGTCCC	-		320.887	326.262	275.27	231.448	277.66	-0.208747	0.18974	0.214884
308616	308660	GAAACTTATTGACCACAAACCCCGCGACCAGCGCCTGGTCCTCGG	+	MRA_0131	319.793	831.134	919.349	558.723	769.735	1.26722	0.0143117	0.0214695
309188	309232	GAAACCTTCGGGAGACGGATGTCGGGTCTGCTGGTCGCGGGTACG	-	MRA_3518	283.511	104.785	122.936	150.238	125.986	-1.17014	0.000283282	0.000980056
309376	309420	GAAACCCAGGGTTCCCGCTCCTTGAGGCGAACCCGTCGGGTCGTG	+	MRA_2194	547.696	888.289	946.074	305.349	713.237	0.381007	0.463889	0.492203
309380	309424	GAAACCGGCCACGACCCGACGGGTTCGCCTCAAGGAGCGGGAACC	-	MRA_3524	695.742	435.809	347.428	293.167	358.802	-0.955365	0.00125936	0.00298999
310580	310624	GAAACCGCGGCCACCGCCTACGGCACCGCCTTGGCCGCGATGCCA	-	MRA_3390	513.237	302.447	347.428	367.88	339.252	-0.597269	0.00084293	0.00219326
311413	311457	GAAACCGAGTTGTCGCGCTTAGCTGGGCACAGCGACCATCGCCGA	+		0	0	0	0	0
312874	312918	GAAACGTGGCTACCGTCTCGCCGTTGACAGCCGGCACGATGACGT	-	MRA_1121	819.174	8859.08	7333.41	4848.22	7013.57	3.09791	0.00608851	0.0104708
313517	313561	GAAACGTAACCCGCCCAGAAATTCCGGAAACGGGTCCCAGCTGTC	+	MRA_1381	335.291	104.785	77.5033	106.385	96.2243	-1.80094	1.40265e-05	0.000126216
313998	314042	GAAACCTCACAGGCCTAGACACGTCATATGGCCCAGGCACACTCG	-	MRA_3823	257.986	304.828	422.259	406.861	377.983	0.551028	0.0311782	0.0419419
318896	318940	GAAACCCCCGGCGGCGGCGGATACGGGCCAGCAAGTACCAGCGCC	-		832.666	793.03	914.004	830.776	845.937	0.0228124	0.729196	0.748388
319280	319324	GAAACCGTAGGATCGGGCTCCGGGGCCGGTGACGGGTACCACGGG	-	MRA_3864	292.992	288.158	208.457	217.642	238.086	-0.299379	0.0946523	0.113635
319391	319435	GAAACCTCGCAGGCGATCACCGGCGCGCTGTTCGCCGCGTTGGGT	-	MRA_3757	978.159	1045.47	1004.87	632.624	894.32	-0.129277	0.558063	0.584285
319901	319945	GAAACCCGGCGCCTGCTTACCGAGGCGCCGTTCGGTTCCCGCAAT	-	MRA_2593	761.378	2098.08	1857.41	570.905	1508.8	0.986713	0.190014	0.215106
320443	320487	GAAACCGGCCTCGAAACCGGCCCGAGTGGCCGCATCGGGCCGCGG	+	MRA_3555	387.252	307.21	336.738	338.645	327.531	-0.241643	0.00420862	0.00771259
320633	320677	GAAACCGTGCGGATCTATTCGAACGGATTGTGGCGCGACGCACCG	-	MRA_3963	757.913	3855.6	3722.83	2662.06	3413.5	2.17115	0.00215556	0.00450047
321876	321920	GAAACTGGTCCCGCGCGGGGATACCACCGTGGTCGACGCCTACTT	-	MRA_0229	399.468	1107.38	1240.05	1532.43	1293.29	1.69489	0.00205775	0.004346
322240	322284	GAAACCGCGGGTGATCACCAGCAGTGTGCGCTCACCCGTGCGCTC	+	MRA_3397	514.878	1776.58	1910.86	1808.54	1831.99	1.83111	5.32883e-06	6.95447e-05
323119	323163	GAAACCGGCGGTGGCCGCGATCACCACCAACACCGCGAACGGCAG	-	MRA_3633	590.359	150.033	114.919	98.2638	121.072	-2.28573	6.65745e-06	7.95353e-05
323626	323670	GAAACTGGCCGCGGTGATCCGCGCACCGCCGATCCGGTCGGCGAG	-	MRA_0274	637.034	464.387	539.85	532.736	512.324	-0.314312	0.00658809	0.0112131
323853	323897	GAAACGATGGTGAACATGCGCCGACAGGCCGCCGGAGCGCTGGGC	+	MRA_2990	632.293	1919.47	1785.25	1370.82	1691.84	1.41993	0.00303143	0.00589591
325310	325354	GAAACGACCAGCAAGGCGCGATCCGGGCATAGACGTGAAAGCCCC	+		532.199	321.499	328.721	247.69	299.303	-0.830358	0.000845521	0.00219796
325664	325708	GAAACACCGCCTCGGCGGAGATGCCCTTGACGAAACGCTTGAGAA	+	MRA_0408	233.372	438.191	336.738	368.692	381.207	0.707941	0.00783688	0.012931
326525	326569	GAAACGTTGGCCGAGCTGATTGCGCACAGCAGCACCGCGCCCGCC	+	MRA_0994	847.434	1740.86	1469.89	1038.67	1416.47	0.74113	0.0496557	0.0634829
327298	327342	GAAACACGTTCTCACCACCAGAGACGATCATCTCGTCGTCGCGGC	-	MRA_0654	330.915	1069.28	980.817	780.426	943.508	1.51157	0.00200406	0.00425758
327978	328022	GAAACGGTAATCGCGAACGAAGTCGACGAACTCGCCCAGGGTGGG	+	MRA_1545	175.029	164.322	155.007	153.486	157.605	-0.151285	0.00676944	0.0114489
329625	329669	GAAACCCTGGCCGCCGACCGACTCGGCCAGATGCACACCCTGCAA	+	MRA_2786	428.093	378.654	406.224	488.071	424.316	-0.012783	0.914033	0.920591
329803	329847	GAAACGTCCAACAGCATGGGAAGGCGAGCAATGTCGATCGCTATT	-	MRA_1318	150.051	5991.78	5834.12	3118.45	4981.45	5.05304	0.00660399	0.0112368
330693	330737	GAAACAGTGGTGTTGCTTGGCAATTCAGGTGGTGGCTCATTGATG	-	MRA_1144	29.3539	1352.68	1282.81	659.423	1098.3	5.22558	0.00833452	0.0136438
330821	330865	GAAACCACGGAATCGGGTGTTCCAGCCCAGAAACCCGATGCCGCG	+	MRA_1648	340.943	235.766	275.27	219.266	243.434	-0.485997	0.00421023	0.00771303
332046	332090	GAAACGCCAGATGGTTCATGGTGCTCACCGCGCTGGTGATGTCGC	-	MRA_2846	311.953	16587	15759.9	12175	14840.6	5.57208	0.000427592	0.00132502
333027	333071	GAAACACCTGTATCCTGATATTGGCCGGTATCGTGCCCGAGTGTC	-	MRA_0532	57.7961	321.499	339.411	341.893	334.268	2.53196	1.74318e-06	3.55208e-05
333807	333851	GAAACCGCTGCGGCAGGAAACCGGTGGTGATCAGCAGCGCGATAC	-	MRA_3439	308.489	178.61	125.609	121.815	142.011	-1.11921	0.000815224	0.00213849
337455	337499	GAAACGCCTGCGCTTGGGCGCTGAGCGCCTGATAGGCCTGGCCGT	+		0	0	0	0	0
339643	339687	GAAACGGCGGGCTGTTCGGCGCCGGCGGCACCGGTGGGCCCGGCG	-	MRA_1718	1183.64	371.51	411.569	366.256	383.112	-1.62739	6.11234e-07	1.98386e-05
339730	339774	GAAACGGCGGGCTGTTCGCCGACGGCGGGGTCGGTGGCGCCGGCG	-	MRA_1719	12534.5	807.319	972.8	813.722	864.613	-3.8577	2.77592e-09	1.03912e-06
340218	340262	GAAACGCCTGCGCTTGGGCGCTGAGCGCCTGATAGGCCTGGCCGT	+	MRA_2486	732.206	1193.12	758.997	601.764	851.293	0.217406	0.537582	0.564104
340968	341012	GAAACCAGCGCGGAAGCGGCCGCCCGGCACGAGACCGTGGCCGCG	+	MRA_1811	586.348	883.526	884.606	907.113	891.748	0.604879	2.40007e-06	4.1779e-05
341478	341522	GAAACGTTTGTTCAGGAACTGTTTGTCAATCCGGTGGAGGCATTT	+	MRA_0977	31.5417	1502.71	1453.85	1188.1	1381.55	5.45289	0.000159311	0.000662395
342816	342860	GAAACCACTGTCCCGCAAGGCTTGTGGCCAATCGTCACGCAGGTC	-	MRA_1694	163.361	140.507	152.334	151.05	147.964	-0.142818	0.0147393	0.0219817
343645	343689	GAAACCAGACCGGGCGGCAGCCAGGTCCGGCGGACGTTTACGCTG	-	MRA_1722	173.935	342.932	291.305	267.18	300.472	0.788681	0.00479248	0.00856999
344959	345003	GAAACGCGACCGAAGTCCCTCGTTGGTGTCCAGGAATTTGTCCAG	-		91.8904	371.51	347.428	289.919	336.286	1.8717	0.00054125	0.00158618
345793	345837	GAAACTGGTCCAACTCAGTACTTTTCACCGTCGTCGGGCTCACCG	-	MRA_0231	218.969	97.6403	125.609	104.761	109.337	-1.00195	0.000198162	0.000767895
345849	345893	GAAACCTGATCGGCATCCCGGGTGCGCCGGAGCGGATGGTGCAGA	+		940.783	3234.04	3482.3	2852.09	3189.48	1.76139	0.00025349	0.000903795
347584	347628	GAAACCTTGGTCAGGTCGATCCCGGTCGGCACGTCGCCAATGCTG	-	MRA_3466	1030.3	440.572	424.932	339.457	401.654	-1.35904	3.68459e-05	0.000236107
348203	348247	GAAACTCGCGCCGCGAGTGGCCGCCGAGCGCAGCCCGGCATGGGT	-	MRA_0618	1212.26	583.461	416.914	437.721	479.365	-1.3385	0.000151506	0.000643012
348509	348553	GAAACTGTCGGCGCCGGCCTCACCCTTGAAGTCGGCGTAGATGAC	-	MRA_0170	548.972	273.869	235.182	375.189	294.747	-0.897257	0.00367547	0.00690689
348819	348863	GAAACGAGCGACCCTTGCGGGCCACATAGTCGAACAGCTCCGCGT	-	MRA_3134	1095.57	554.883	545.195	451.526	517.201	-1.08289	6.19075e-05	0.000334426
348928	348972	GAAACGCTGGGGCTGGCCACTTTCAGCCCAATCCGATAGGCGGTG	-		211.129	111.929	173.714	133.184	139.609	-0.596732	0.0168688	0.0246855
349327	349371	GAAACGATCCCACTGAGCGCGGCGTTGGCCCGCGCCGGGGTGGGC	+	MRA_3077	1081.54	564.409	515.798	674.041	584.749	-0.887191	0.000445825	0.00137093
350905	350949	GAAACCGCGGCCGCATCGACCAGCGGGTTGATCAACTGCACGTAG	-	MRA_3390	206.936	50.0109	53.4505	24.3629	42.6081	-2.27998	5.71528e-05	0.000315194
350959	351003	GAAACCCAACAGAAGGGGAGTCAGTCATGACGTTGCGAGTGGTTC	+	MRA_2045	163.543	131050	119502	24670.7	91740.9	9.13175	0.0531294	0.0673869
351879	351923	GAAACCCGTGTAGGCGTTCCAGAGCTGTTGAAGCAACGCTAAGAG	-	MRA_2650	132.184	207.188	293.978	270.428	257.198	0.960337	0.00849544	0.0138387
352326	352370	GAAACTGGCGGTCGCGGGAGCTGCCGGGGCCGGCGCTGCGCCCGC	-	MRA_0268	838.135	547.739	555.885	574.153	559.259	-0.583667	3.67056e-06	5.43805e-05
352536	352580	GAAACCGCTATCGGAATCCATGTCCAAGAACTCGTCGCCGTAGTC	-	MRA_3422	310.677	707.297	753.652	363.82	608.256	0.969264	0.0727353	0.0894652
352990	353034	GAAACGCCGCCGACGACTCCCCCTGGTGAAACGCCTGAGCCGACA	-	MRA_2722	506.309	385.798	390.189	328.899	368.296	-0.459153	0.00220157	0.00456998
353567	353611	GAAACCATTGGGGCGGGGACCTTTCCGTGGGTGCTGGCGATCACG	+	MRA_2031	396.186	462.006	571.921	530.3	521.409	0.396236	0.017418	0.0253659
353865	353909	GAAACGGTGTTGTTGCGCTGCGTAATGCGCAGCTGGTCACGTTCA	+	MRA_1398	460.911	1302.67	1085.05	447.466	945.059	1.03592	0.132247	0.1539
354401	354445	GAAACCAGAAAGTGAGCACGATGTCCCAGGAACGGTCCCGCTGAT	+	MRA_1707	181.958	53614.1	48485	10178.8	37426	7.68429	0.053108	0.0673749
355755	355799	GAAACATCCAGCCCGGCGGCGACCAAACCCAGCAGCCGGCGCAGC	-	MRA_1190	232.096	347.695	315.358	250.126	304.393	0.391212	0.0653881	0.0813385
356568	356612	GAAACACCGGAGCGAGCGGATCGGTCAGCGCGTCGTGTGATTCCA	+	MRA_0432	620.078	750.164	598.646	584.71	644.507	0.0557457	0.668697	0.690717
356857	356901	GAAACTGGTGGCTCTCAGCGGCACCAGCTACGCGGCCGGCTATGT	+	MRA_0213	242.853	169.085	149.661	153.486	157.411	-0.62555	0.000135783	0.000593503
358076	358120	GAAACCACGTGCCAGCCCTGACAGCCTTGGATCCGCGATCCACCC	+	MRA_1673	330.732	7075.35	6943.22	2964.16	5660.91	4.0973	0.0167976	0.0246133
358522	358566	GAAACCATTCGTCGAACAGCTTGGCGGGCATGACGACGGGGCAGT	+	MRA_2020	470.027	242.91	328.721	384.122	318.584	-0.561067	0.02108	0.0298824
358757	358801	GAAACCGCTAAACGGCGAGAACTTTTCGGCCCGCTGGCCGTGAAA	+	MRA_3415	700.117	180.992	136.299	133.184	150.158	-2.22111	3.7109e-06	5.45463e-05
359430	359474	GAAACCTTCAGCGGTCAGCCACATTGGCGATTACCATCGACATTG	-	MRA_3537	112.675	100.022	80.1758	65.7799	81.9925	-0.458605	0.0365388	0.0484452
359783	359827	GAAACCAAAGCCCGACACCGATGTGGTGGTGAGCAACGCTGCGTT	+	MRA_1412	395.639	1390.78	1499.29	1291.23	1393.77	1.81673	7.6887e-05	0.000393905
360143	360187	GAAACTGCTGCCAGCTCTCATCGCTGAGCCGCTCACGCACTGGGA	-	MRA_0313	642.321	2495.78	2429.33	2562.17	2495.76	1.95811	1.0964e-06	2.78636e-05
361156	361200	GAAACGTATCTGCGGATCCACCGCAAGACGCCAACGGGCCGGTCA	-	MRA_1356	480.054	159.559	184.404	167.292	170.418	-1.49412	1.88828e-06	3.72025e-05
361984	362028	GAAACCCACCGGCCCTATCCGCATGAGCGCTACCGGCCGGCCGAC	-	MRA_2102	392.904	900.196	785.723	172.165	619.361	0.656603	0.373085	0.403093
364518	364562	GAAACGGGATTCGCCGCGGTCGTGTCATCGAGGCTGTAGTTGGCG	-	MRA_1648	366.832	264.343	253.89	341.081	286.438	-0.356897	0.0430388	0.0560183
365530	365574	GAAACTCCCGTCGCGCTATCTCCCCGCATTCGGCCGAGAACCCTA	-		332.556	128.599	160.352	199.776	162.909	-1.02953	0.00118259	0.00284086
366758	366802	GAAACTGCGCACGGACCGCACCGACGCGAGGTCCACCTCGAGAAC	-	MRA_0340	430.28	740.638	662.786	626.127	676.517	0.652849	0.0018788	0.00403575
366811	366855	GAAACCGTGCGGACCACGCCGCTGCCGCCGATTCGTGCCCTGGTG	+	MRA_3960	512.872	9261.54	7638.08	2418.43	6439.35	3.65024	0.0454296	0.0588166
367523	367567	GAAACCCGCCAGGTTGGTGCCAAAGTTACCGATGCCGGAAAGGAA	+		98.0893	464.387	398.206	203.024	355.206	1.85649	0.0305768	0.0413011
368093	368137	GAAACATCGGGTTCTTCAACTCGGGCACCGGCAACGTCGGCATCT	-	MRA_1286	286.246	345.313	350.101	371.941	355.785	0.313751	0.00105753	0.00260554
368897	368941	GAAACCCGACGACGGGCCGGTGGTCGAGTTGCCGAAACCCGGGGT	+	MRA_2418	324.898	242.91	221.82	180.286	215.005	-0.595616	0.00394576	0.00732774
369113	369157	GAAACCGGGAATGGTGAAACTGTTTGGCGTGGTGGCGACGACGGT	+	MRA_3676	193.991	1059.76	1039.61	833.212	977.527	2.33315	0.000413371	0.00128949
369563	369607	GAAACACCGGCACCGCAAACTTCGGCATCGCAAACTCGGGCAGCT	-	MRA_0447	473.126	180.992	128.281	248.502	185.925	-1.3475	0.00117489	0.00283012
369608	369652	GAAACGTAGGATTCTTCAACTCGGGCACCGGCAACGTGGGCATCG	-	MRA_1361	191.074	209.57	117.591	192.467	173.209	-0.141613	0.561409	0.58735
369890	369934	GAAACCGACATTGAAGATTCCGGTGTTCCCGATCCCGAAGTTAGA	+	MRA_2902	106.112	2264.78	2188.8	1149.93	1867.84	4.13771	0.00805084	0.0132296
370229	370273	GAAACTCGACCACCAGCCCGTCGTCAGGCTTCTTCAACACCGGCG	-	MRA_0666	420.435	331.025	291.305	346.766	323.032	-0.380206	0.00412178	0.0075931
370520	370564	GAAACTGCCGGTGATCGGTATGTCGATTGGGATATTGACGTCCAA	+	MRA_0356	209.671	976.403	1026.25	648.866	883.84	2.07566	0.00469463	0.00842992
370841	370885	GAAACTTCGGCATCGGCAACTCGGGCAGCACCAGCACGGGCTTGT	-	MRA_0103	490.811	235.766	208.457	211.145	218.456	-1.16783	6.17531e-06	7.66007e-05
370931	370975	GAAACATCGGCTTGTTCAACTCGGGCGACGGAAACATCGGCTTCT	-	MRA_1280	84.7798	169.085	189.749	165.668	174.834	1.04419	0.000279051	0.0009696
371102	371146	GAAACTTCGGCGACGACAACCTGGGCTTTGCCAACCTAGGCAGCT	-	MRA_0098	282.235	235.766	195.094	203.024	211.295	-0.417638	0.00468467	0.00841472
371336	371380	GAAACCCGAGACGGTGTGACCCACGTTAGTCACACCCGACCCCAG	+	MRA_2426	457.446	500.109	486.4	609.885	532.131	0.21818	0.12857	0.149901
371834	371878	GAAACACCGGCGATGTTGACACCGGCGCCTTCATCTCCGGCAGCT	-	MRA_0454	290.804	271.488	312.686	262.307	282.16	-0.0435318	0.606613	0.630882
371984	372028	GAAACACCGGCAGCACCAACACCGGCTTCTTCAACTCCGGCGACG	-	MRA_0450	412.231	295.303	283.288	316.718	298.436	-0.466029	0.000311448	0.00104382
372029	372073	GAAACGTTGGCATCGGCAACACCGGCACCGCAAACTTCGGGCTTG	-	MRA_0994	384.882	904.959	836.501	298.852	680.104	0.821338	0.198299	0.223674
372089	372133	GAAACATCGGCTTGTTCAACTCGGGCAGCGGAAACATCGGCTTTT	-	MRA_1280	89.1556	488.202	497.09	332.148	439.146	2.30031	0.00283384	0.00559297
372230	372274	GAAACTTGGGCAACGACAACCTGGGCTTCGCCAACACCGGCAGCA	-	MRA_0053	511.414	814.463	662.786	683.786	720.345	0.494198	0.0116604	0.0180566
372290	372334	GAAACTTCGGCGATGACAACCTGGGCTTCGGAAACCTCGGCAGCT	-	MRA_0096	334.561	559.646	379.499	400.364	446.503	0.416399	0.120495	0.141491
372788	372832	GAAACTCGACCACCAACCCGTCGTCAGGTTTCTTCAATACCGGCG	-	MRA_0673	212.952	326.262	245.872	246.066	272.733	0.35696	0.0892529	0.107799
372806	372850	GAAACCTGACGACGGGTTGGTGGTCGAGTTTCCGAAACCTGGCGC	+	MRA_3681	634.664	235.766	208.457	302.912	249.045	-1.34959	0.000162523	0.000671885
373148	373192	GAAACTACAGCAACGGGTTGTTCTTAAGCGGCGATTACCAGGGCC	-		76.393	59.5368	74.8307	101.512	78.6266	0.0415764	0.864354	0.876055
373367	373411	GAAACACCGGCAACACCAATACCGGCCTATTCAACTCCGGCGACG	-	MRA_0441	334.926	169.085	216.475	207.897	197.819	-0.759663	0.000712466	0.00192888
373472	373516	GAAACATCGGCCTGTTCAACTCGGGCAGCAACAACATCGGATTCT	-	MRA_1256	151.327	419.139	358.119	393.055	390.104	1.36619	0.000173818	0.000703667
373664	373708	GAAACCCAGATTGTCGTTGCCGACGTTGCCGAAGCCGATGTTGTA	+	MRA_2146	467.292	481.057	555.885	579.025	538.656	0.205041	0.0732452	0.0900135
373703	373747	GAAACCTTGGCGACGACAACCTGGGCTTCGGCAACTTCGGCAGCT	-	MRA_3467	282.964	247.673	192.422	207.897	215.997	-0.389606	0.0152295	0.0226166
374775	374819	GAAACTTCGGCATCGGGAACGCGGGCAGCACCAACACGGGCTTGT	-	MRA_0103|MRA_0102	272.389	221.477	229.837	264.744	238.686	-0.190557	0.0637402	0.0794983
374820	374864	GAAACGCGGGCACCGGAAACTGGGGCATCGGAAACTCGGGCGCCG	-	MRA_2315	557.906	462.006	475.71	422.291	453.335	-0.299443	0.00284407	0.00560725
374865	374909	GAAACATCGGATTGTTCAACTCGGGCAGCGGAAACTTCGGGATAG	-	MRA_1238	59.8017	954.97	748.307	376.001	693.093	3.53479	0.0201479	0.0287791
376080	376124	GAAACAGCGGCACCGGAAACTTCGGCCTCGGCAACACGGGCAGCA	-	MRA_0932	384.153	178.61	269.925	280.174	242.903	-0.6613	0.011917	0.018406
376125	376169	GAAACGTCGGGTTGTTCAACTCGGGCACCGGCAATTTCGGCATCG	-	MRA_1226	383.606	183.373	189.749	248.502	207.208	-0.888544	0.00104594	0.00258153
376386	376430	GAAACGTCGGCGTGTTCAACGTCGGCTTCGGCAATTTGGGCAGCT	-		349.694	276.251	189.749	265.556	243.852	-0.520087	0.0177296	0.0257639
377775	377819	GAAACTCGGGCACCGGCCCCAGGCACAAGATGGCCACCGGTTCGG	-	MRA_0585	1185.28	778.741	897.969	947.718	874.809	-0.438183	0.00345687	0.0065731
378456	378500	GAAACAGCGAGAAGCGCTTGCGGGCGAGTCATGCTCTAACTCCTA	-	MRA_0882	242.306	130.981	187.077	188.407	168.821	-0.521333	0.0177941	0.0258509
378535	378579	GAAACTATGCAGCCAACCCCAATCCTGGGAGTGCCCCACCCACAT	-	MRA_0910	214.411	4736.75	4634.16	2500.45	3957.12	4.206	0.00681734	0.0115091
378812	378856	GAAACGAAGTCGAATGGGCAGATACCAGCGCAGTCGCCGGTCGCG	-	MRA_3387	586.348	3374.55	3581.19	2166.68	3040.8	2.37462	0.00510935	0.00903021
379376	379420	GAAACCACCTGAGTGGCATTGCCGACCGAGTTCGCGAACCACGGG	-	MRA_1627	503.939	592.987	467.692	473.453	511.377	0.0211397	0.864327	0.876055
380805	380849	GAAACTCGCCGTGCCAGCGGTCGTGCAGGGTGAAACGGAAGTCCA	-	MRA_0622	539.491	595.368	505.107	502.688	534.388	-0.0137126	0.875223	0.885792
381106	381150	GAAACCAAAGCTGCCACCTGGGAATTAGACAACGTCGATGCGTCT	+	MRA_1415	55.9729	147.651	232.51	263.12	214.427	1.93768	0.0101228	0.016039
381294	381338	GAAACGGGCCAAAGCCGATGCTCAACTGGCCATTTCGGTGAACAC	+	MRA_1641	232.461	97.6403	136.299	154.299	129.413	-0.84501	0.00351371	0.00665751
381475	381519	GAAACGTCGCCGGACCGTCTGGTGGTGCACAACTCGCCAGCCCAC	+	MRA_1271	1073.15	809.7	780.378	916.858	835.645	-0.360887	0.00460543	0.00829361
382286	382330	GAAACCAGGCGCGGCGCCATGCCGCTGCGGACGAAGCCGACGTGC	-	MRA_1845	763.201	2014.73	1929.56	2462.28	2135.52	1.48445	0.00114739	0.00277458
383094	383138	GAAACGCGCCGGAGCTTCGCTTGGGAAGTCGGTCTGCGACCAGGC	-	MRA_2381	165.002	216.714	101.556	47.1017	121.791	-0.438078	0.436188	0.465273
384162	384206	GAAACGCAAAGTCCGCTTCCTGCCATACGGCATCGCGGTCAGCGT	+	MRA_2969	721.814	371.51	384.844	350.014	368.789	-0.96883	4.07134e-06	5.7605e-05
385700	385744	GAAACACCTTGTAGCCGGGGTCGTTGAACGGCCACTCGCGGATGG	-	MRA_0548	472.397	152.414	138.971	202.212	164.533	-1.52163	8.91036e-05	0.000440419
386174	386218	GAAACTCCGGACCCTTACCCGGCGCGATGGTTATCCCCTGGCCAA	-	MRA_0728	226.08	88.1145	53.4505	59.2831	66.9494	-1.75569	0.000119729	0.000540852
386468	386512	GAAACGGTCAGGGCATGCGGATCGGATCATCGGGATGCGGACTCA	-	MRA_1530	221.339	1374.11	1151.86	1013.5	1179.82	2.41424	0.000800105	0.00211026
387697	387741	GAAACGCCGGAGCGGCCATGGATGGCCGTGATGTTCTTTGCCGGA	-		350.059	369.128	366.136	435.284	390.183	0.156554	0.150037	0.17267
388359	388403	GAAACCGGGAGGTTGGCATCAGCAACGTCACAACGGCCGCCTCGT	-	MRA_3684	262.544	26284.3	23381.9	6749.34	18805.2	6.16243	0.0381462	0.0503739
388478	388522	GAAACGGGCATTGAAATAAGGAAGGAACAGCATGTCGAAGGTGCT	+	MRA_1641	52.6911	99659.8	93172.3	17867	70233	10.3804	0.0556006	0.0701094
390014	390058	GAAACAAGCAATCGAGCCGGACGTCGATGCTGGACGGCTGGACCA	-	MRA_0112	366.65	7768.36	7218.49	3835.54	6274.13	4.09694	0.00862014	0.0140093
391166	391210	GAAACGGCACGCCCGCTGCCAGCAGCGGCGCGTACAGCTCGCGGA	-	MRA_1918	1597.69	995.455	889.951	1128.82	1004.74	-0.669164	0.0010137	0.00252302
391357	391401	GAAACCCAAGCCCGCGTTGAGGCATTGGCGTCCGATCCGCGGGTC	-	MRA_2063	608.409	140.507	128.281	172.165	146.984	-2.04938	3.84821e-06	5.55468e-05
391701	391745	GAAACCGCATAGTTCAAGGTAGGGAACAGTCGGTGGGCGTTGTCC	-	MRA_3196	467.11	4612.91	4235.95	2480.15	3776.34	3.01515	0.00730469	0.0121781
392388	392432	GAAACCTCGGTGAGGTGCGCCGGGAGGAACTCGCCGCTGCGGCAC	-	MRA_3715	1525.85	1062.14	1135.82	1258.75	1152.24	-0.40518	0.00286552	0.00564162
393309	393353	GAAACGCCTCGACGACGGAATGCTCGAATGGCGATTGGCCGGACT	+	MRA_2523	363.55	192.899	243.2	381.686	272.595	-0.415397	0.182384	0.207054
394332	394376	GAAACTCTGTGGGTTTGGGGTGCGATACCTCGCTGGCGTGGGCCA	+	MRA_0500	250.693	133.362	189.749	270.428	197.847	-0.341539	0.25469	0.282793
395325	395369	GAAACCTCAGGTACAGCACGCTCTGCAGGTAGCGGGGTAGCCGCG	+	MRA_3819	228.814	173.847	261.908	232.26	222.672	-0.0392599	0.823969	0.838909
396190	396234	GAAACGGGCCGCCAGTGGTTGGTCATCGGATATCGATGTAAGGAC	+	MRA_1639	157.162	83.3515	157.679	175.413	138.815	-0.179091	0.55078	0.577199
398020	398064	GAAACGCCGCTTCGAACGGTGCGGCTGGGCATTTGAACGGCACCC	-	MRA_2663	400.015	597.749	550.54	206.273	451.521	0.174739	0.697775	0.718637
398626	398670	GAAACTCCCGCGACGGCGGGTACAGCGTCACCGAGGGCGCCGACG	-	MRA_0764	1023.74	92.8774	74.8307	43.0412	70.2498	-3.86521	3.26417e-07	1.39124e-05
398776	398820	GAAACACCAGACTGTGGATAACCGCTGTTGCGCAAGCCTGCTAGT	+	MRA_0293	93.7136	1069.28	972.8	808.037	950.039	3.34166	0.000358385	0.00115651
399127	399171	GAAACGCCGGTGTGGACCTTCCTCGGACCGCGCCCGGCGGGCTGG	+	MRA_2591	755.543	1231.22	1242.72	678.101	1050.68	0.47574	0.188358	0.213404
401208	401252	GAAACCAGCCGCCAGCATCTCGGATCAGCAACTTCCCGCCGAAGC	-	MRA_1768D	198.184	28.5777	56.123	73.9009	52.8672	-1.9064	0.000385197	0.00122335
403076	403120	GAAACCCCAAACAACCCCGAGGCAACAAGCACTAATCGGCCACTT	-	MRA_2269	113.404	107.166	229.837	166.48	167.828	0.565505	0.199204	0.22465
403443	403487	GAAACGCATACAGCGCGCCCGCCGGTTTGACGCACGACACCCCCG	+	MRA_2918	946.435	276.251	283.288	345.954	301.831	-1.64876	8.30681e-06	8.98704e-05
405392	405436	GAAACCGGAGTGACAGGGACCAGCCTCTTGTCGCGCACCAACCGA	+	MRA_3499	730.2	1990.91	1884.13	1564.1	1813.05	1.31205	0.00107731	0.00264268
405608	405652	GAAACCTGCAACGGCGACTCGGCGCGCCGCTCCGGCAACGAGTTC	-	MRA_3667	1293.03	583.461	558.558	697.592	613.203	-1.07632	9.18402e-05	0.000450015
406526	406570	GAAACCACAGCGCTGTTGCTGCACATCGGGGTCATGCTTGCGTTC	-	MRA_1525	472.397	309.591	352.773	557.099	406.488	-0.216787	0.436579	0.465513
408971	409015	GAAACCTCGCTGTTACGCTCACAACTCGATATCTCGCCGGTGTCG	-	MRA_3736	569.757	647.76	454.329	529.488	543.859	-0.0671135	0.669407	0.691323
409080	409124	GAAACGCCGCGGTGTGTGACGACTCGATCAGTCCGCTGGCGTGCG	+	MRA_2680	501.204	278.632	339.411	309.409	309.151	-0.697087	0.000395701	0.0012489
409307	409351	GAAACCGCATGAATGAGGAACGGCAGTCCCGCGGTGCAATCTCGC	+	MRA_3196	617.89	28675.3	25354.3	9432.51	21154	5.09744	0.0258638	0.0356556
411051	411095	GAAACCACCGCTTGACGCGGCGAGAGCCAGGCCACCCTGACCCAG	-	MRA_1587	375.401	2164.76	2049.83	2527.25	2247.28	2.58167	0.000201338	0.000777237
413026	413070	GAAACTTGACGATCGCCGGAAAGTTGGACTCTTCGTTGAGCTCTT	-	MRA_0074	134.007	16048.7	15498	6336.8	12627.8	6.55816	0.0165819	0.0243418
413620	413664	GAAACCGCTGCGCCGGGGCCATAAAATGATTATCGGCATGCGGGG	+	MRA_3437	259.627	195.281	197.767	123.439	172.162	-0.592671	0.0229884	0.0322297
413996	414040	GAAACCGAGCGGGACAATCGAATTCGGGAACTTCAGCGGCAATTG	+	MRA_3038	289.71	340.55	342.083	448.278	376.971	0.379842	0.0706532	0.0872098
414410	414454	GAAACTCAGCCCGCCCCGACGGGTGATCGGCACGTTGGCGCGTCG	-	MRA_0834	1130.94	471.531	566.576	557.911	532.006	-1.08801	3.88438e-05	0.000243696
415992	416036	GAAACCAAGTCCGGAATGACGCGTTGCCAGATCAATAGGGACAGC	-	MRA_1473	385.794	754.927	758.997	796.668	770.197	0.997398	8.49755e-06	9.10567e-05
417569	417613	GAAACAGCCGAACCGGCAAAGATCATGCCGCGCGCGATCAACTCT	-	MRA_0854	415.148	147.651	187.077	245.253	193.327	-1.10258	0.00144004	0.00329899
417798	417842	GAAACGTAACCAGCGCGATCACCTTGATCAATGAGGCCCAGAACT	+	MRA_1381	149.14	1936.14	2071.21	1686.73	1898.02	3.66976	0.000100362	0.000477976
417933	417977	GAAACGCCCGCCAGTAATGGCAATAGTGCGCGATCGCGGTGGTAT	+	MRA_2825	323.622	271.488	363.464	353.262	329.405	0.0255513	0.852215	0.865001
418439	418483	GAAACAATCGATCGGTCAACGGTGCTTTGTTGTCGTGCCGACCGT	+	MRA_0153	253.063	385.798	446.312	508.373	446.828	0.820221	0.00541331	0.00947498
419016	419060	GAAACGGGCGAACATACCGCACACTCACAGAAGAAGCTCGTTGCC	+	MRA_1629	120.697	297.684	315.358	267.992	293.678	1.28284	0.00023434	0.000855539
419039	419083	GAAACGTGATCGCGGTGCGGCGATCACGGGCAACGAGCTTCTTCT	-	MRA_1172	244.494	300.065	350.101	376.813	342.327	0.485574	0.0121633	0.0187269
419093	419137	GAAACTCCTCCCAGCCCGGGTAGTCGGTGACTTCGAGGGTCATGG	-	MRA_0700	208.577	128.599	96.2109	63.3436	96.0513	-1.1187	0.00394641	0.00732774
419387	419431	GAAACGGGGTTGACTGGATGACCGCGCCGCGCGCACCGGCGTACC	-	MRA_1564	1158.11	1343.15	1221.34	1163.74	1242.74	0.101755	0.184788	0.209613
419735	419779	GAAACCACCCCATCGACCTCGGTGTTCGACCGCGCCGATGTCACC	+	MRA_1560	352.793	228.621	229.837	346.766	268.408	-0.394396	0.0975683	0.116687
421682	421726	GAAACGTCGAAAGTGCCACCACCCAAGTCGAAGACCAGGATTCGC	-	MRA_1288	371.39	854.948	796.413	733.324	794.895	1.09783	0.00027114	0.000949159
423930	423974	GAAACCGCCTTGAACCGTTCGCCGGCGGCCGGGTTGCCCGGGTTC	-	MRA_3334	488.259	345.313	342.083	302.1	329.832	-0.565913	0.000337763	0.0011061
424029	424073	GAAACCCGCCGCCTGTTCGCCGGCGGCGGGTTCGGCGGCCGTCGG	+	MRA_2501	775.416	183.373	251.217	271.241	235.277	-1.72061	3.46637e-05	0.000226849
424060	424104	GAAACCGCCGAACCCGCCCCCAAAGCCGCTGTCGAACCGACGGCC	-	MRA_3263	547.696	119.074	101.556	146.99	122.54	-2.16013	5.5891e-06	7.22309e-05
424918	424962	GAAACCACTGGACCGCTCCGCCGCCGCATAGGCTTCCAGAGCTTC	-	MRA_1692	357.534	123.837	106.901	104.761	111.833	-1.67674	2.17317e-06	3.99852e-05
425365	425409	GAAACCGCGCCGGTGAGCGAGCGCGCGTAGCGGGGGAGCGAACGG	+	MRA_3384	339.666	16918	14394.2	3613.83	11642	5.09908	0.05031	0.0642462
425610	425654	GAAACCGGAGACGGTATTGCCTAGGTTCGCCCAGCCCGACAGCAG	+	MRA_3489	383.606	2941.12	2645.8	1401.68	2329.53	2.60234	0.0145483	0.0217488
425682	425726	GAAACGTCTTCACCGAGACTTCGGGCTTCTTCAATGCTGGCGGCG	-	MRA_1193	141.847	150.033	93.5384	95.0154	112.862	-0.32977	0.193973	0.219279
426176	426220	GAAACGGCGCTCTGGTAGGCGAAACCGCCTAGGCCCTGGTAGTCG	+	MRA_1764	300.832	302.447	422.259	380.062	368.256	0.291752	0.127032	0.148339
426481	426525	GAAACTCCGGTGACTACAACACCGGCATCGGCAACACCGGCAGCA	-	MRA_0702	441.402	295.303	301.995	386.558	327.952	-0.428608	0.0180977	0.026231
426628	426672	GAAACGGAAACATCGGCATCGGGCTGACCGGCGACACCATGACCG	-	MRA_2019	7102	1381.25	1341.61	504.313	1075.72	-2.72292	2.99597e-05	0.000206946
426688	426732	GAAACGGAAACATCGGCATCGGCAATACCGGCACCGGCAACATCG	-	MRA_2020	252.699	2017.11	1985.69	2209.72	2070.84	3.03472	1.30766e-05	0.000120369
427879	427923	GAAACAGCGGCAACTACAACACCGGCTTGCTCAACGCGGGCCTGG	-	MRA_0930	132.731	140.507	133.626	121.815	131.983	-0.00815304	0.897622	0.905362
428032	428076	GAAACTGCCCGAGTTGGTGCCGCCGATGCCCACCTGGCTGTCGCC	+	MRA_0364	799.118	738.256	681.494	626.939	682.23	-0.228151	0.0220184	0.0309935
428206	428250	GAAACCGGTGTTGCCGGCGCCGGAGTTCAGGGAGCTGAAGCCGGA	+	MRA_3840	558.088	345.313	478.382	489.695	437.797	-0.350232	0.0603713	0.0755819
428905	428949	GAAACTCTGGCTTGCAGAACTTCGGCTCGCTGCAATCCGGCTGGG	-	MRA_0503	333.103	581.079	684.167	739.821	668.356	1.00465	0.0019624	0.00418333
428959	429003	GAAACGTCGGCGCCAACAATTCGGGCTTCTGGAACACCGCTTTCG	-	MRA_1252	420.253	90.4959	90.8659	101.512	94.2913	-2.15606	9.03907e-08	6.30924e-06
429025	429069	GAAACTCGACCACCGGCCCCTCATCGGGCTTCTTCAACTCCGGCA	-	MRA_0666	296.456	3672.23	3287.21	318.342	2425.93	3.03265	0.114848	0.135478
429076	429120	GAAACCGGGGGCCGGCGGGATGTCCAGTAGCGGGATGACGACCGG	+	MRA_3729	604.398	8235.13	8228.71	4157.13	6873.65	3.50751	0.00991356	0.0157481
429751	429795	GAAACATCGGCATTGGCAACTCGGGCATCGGAAACACCGGGATCG	-	MRA_1250	168.648	1114.53	943.402	750.378	936.103	2.47265	0.00187598	0.00403309
430042	430086	GAAACCGGGGCTCATACAATATCGGCCCGGCGAACCTGGGTAACT	-	MRA_3722	154.609	47.6294	152.334	102.324	100.763	-0.617667	0.149528	0.172119
430102	430146	GAAACCTCGGCAACGCGAACGTCGGCCATGGCAACATCGGCAGCT	-	MRA_3734	485.342	130.981	173.714	133.184	145.96	-1.73343	1.66569e-05	0.000141014
430660	430704	GAAACTGAATGCATCGAGTGTGGCGGCATTGAACGGTATGCCGAT	+	MRA_0474	52.3265	283.395	299.323	271.241	284.653	2.44359	8.929e-06	9.38882e-05
430761	430805	GAAACTGCACGTGCCGATCTTCCTCGATATCCCGGTCACCGGCAC	-	MRA_0394	520.895	1176.45	1135.82	1179.98	1164.08	1.16013	1.40741e-06	3.22556e-05
431119	431163	GAAACTGGGGCATCGCCAACACCGGTGACACCAACACCGGCATCT	-	MRA_0244	817.533	802.556	820.466	678.101	767.041	-0.0919729	0.322464	0.351716
431449	431493	GAAACCAGGGCTCATACAACATCGGCCCGGCGAACCTGGGTAACT	-	MRA_1848	315.6	326.262	350.101	406.049	360.804	0.193118	0.128495	0.149844
431569	431613	GAAACATCGGCCAATTCAACGTCGGCTTCTCCAACGTAGGCGACA	-	MRA_1253	201.648	11085.8	10462.9	8058.44	9869.04	5.613	0.000469617	0.00142708
432124	432168	GAAACCGAAGTTGATTTGCTCAAGCGTTATGCCGCTGTAGACGGT	+	MRA_2885	61.4426	176.229	243.2	182.722	200.717	1.70785	0.00283888	0.00559898
432817	432861	GAAACCGATGTTGTAGTTACCCAGGTTCGCCGGACCGATATTGTA	+	MRA_3147	78.9455	411.995	467.692	350.826	410.171	2.3773	0.000604234	0.00171179
432856	432900	GAAACGTCGGCAGCTTCAACGTCTTCTCCGGAAACCAGGGCTCAT	-	MRA_1256	182.14	431.046	430.277	372.753	411.359	1.17535	0.000288071	0.000989109
433147	433191	GAAACCCGAATTCCCTATCGCGCTGCTCAAACCACTGTTCCAGAC	+	MRA_2402	183.781	119.074	64.1406	150.238	111.151	-0.725468	0.0447504	0.0580175
433888	433932	GAAACGTCGGCATCGCAAACTCGGGCACCGGGAACTGGGGTATCG	-	MRA_1256	484.977	1852.79	2204.83	1944.97	2000.86	2.04463	0.000135824	0.000593503
434158	434202	GAAACCTCGGGATCTACAACATCGGTTTTGGAAACGTCGGCGACT	-	MRA_3720	181.593	171.466	136.299	174.601	160.789	-0.175543	0.165437	0.189345
434218	434262	GAAACATCGGAGTATTCAATGTCGGTTCCGGAAGCCTGGGAAACT	-	MRA_1237	4.19341	885.908	895.296	178.661	653.288	7.28345	0.0521734	0.0663469
434314	434358	GAAACGTCGGTGACTTCAACATCCTTGGCAGCGGCAACCTCGGCA	-	MRA_1216	191.985	264.343	221.82	246.066	244.076	0.346336	0.0133742	0.0202471
435055	435099	GAAACGTCGGCATCGGCAACTCGGGTACCGGGAACTGGGGCATTG	-	MRA_1255A	156.797	180.992	173.714	127.499	160.735	0.0357863	0.825674	0.840493
435277	435321	GAAACCGATGTTGTTCAGCGCTGCGGTCAACCCAGGACCCACGTT	+	MRA_3147	270.384	804.938	863.226	696.78	788.314	1.54376	0.000444806	0.00136929
436479	436523	GAAACCGGCTAAACGACCCCCGCATCTCAACACCGTCGGTGCCGT	+	MRA_3639	615.52	176.229	232.51	230.636	213.125	-1.53011	2.61826e-05	0.000188139
436903	436947	GAAACCGGTGCTCCGGCAAGCTGTTCCAGTCGCAGCACATAATCA	+	MRA_3819	416.971	866.856	897.969	912.798	892.541	1.09797	3.91791e-06	5.62636e-05
437437	437481	GAAACGGTGCTGCTGGAAGGCTCTCAAGGCACCCTGCTCGATGTC	-	MRA_1436	152.057	521.542	555.885	497.004	524.81	1.78719	2.60593e-05	0.000187835
437541	437585	GAAACCCTCGGCCTGCTCCAGCAGCGCGTCGACCACCTGCGCGGG	+	MRA_2744	637.216	302.447	331.393	340.269	324.703	-0.972662	1.06014e-05	0.000105006
439043	439087	GAAACGCCAAGCGGTGAACGCGTGACCGAACTCGTGCAGGCACAG	-	MRA_2882|MRA_2883	355.711	185.755	146.989	190.843	174.529	-1.02724	0.000197027	0.000764023
439470	439514	GAAACACCAAAGCGAACTGCTTGGCCGGCGCCAGGGCGCGCTGCG	-	MRA_0256	435.932	97.6403	146.989	144.553	129.728	-1.74862	4.45712e-05	0.00026384
439592	439636	GAAACGGGCCAGCACGCTGCCCGCGGCGGCCAGCCGGTGCGACAC	-	MRA_1640	1407.16	762.071	633.389	819.406	738.289	-0.930532	0.000262351	0.000927645
439787	439831	GAAACCCCGGTTGGGCTGGTGGGAATACGGCACCGGGCCGAAGCC	+	MRA_2369	778.698	359.602	259.235	259.059	292.632	-1.41198	0.000130966	0.00057775
440307	440351	GAAACCGAGACCGTGGTGATCACCACCTCCGACAACGATGCCGCG	+	MRA_2984	605.31	388.18	318.031	433.66	379.957	-0.671838	0.00258111	0.00517604
440338	440382	GAAACGGCGTTCGCGCTGCGCTTCCGGTTGCGTAACCGCGGCATC	-	MRA_1693	616.067	226.24	267.253	272.053	255.182	-1.27156	1.56281e-05	0.000134795
440784	440828	GAAACCCGGCGATAGGTTTCGGCCCAATCACGCTCGTCATAATCC	-	MRA_2592	326.904	223.858	184.404	317.53	241.931	-0.434271	0.0977183	0.116838
440814	440858	GAAACCTATCGCCGGGTTTCGGCGGCCAAACAATATCCGGTCATC	+	MRA_3834	276.765	109.548	155.007	178.661	147.739	-0.905616	0.0031285	0.00604075
440921	440965	GAAACTGTAGGTCGAGGCTGCGGGTCGAGCGGACCTGGGGATCGA	-	MRA_0188	397.28	259.58	205.785	273.677	246.347	-0.689463	0.00187573	0.00403309
441111	441155	GAAACGAGCAACCGTAGCCGAAATGCGGCTGGATCCCGTCTGTGG	+		293.539	123.837	221.82	140.493	162.05	-0.857115	0.0122148	0.0187907
441659	441703	GAAACGCTGACCGTACGCCCGAACATGACGGTGTCGCAGGCCGTC	+	MRA_2187	311.771	164.322	179.059	200.588	181.323	-0.781925	0.000244073	0.000878508
442249	442293	GAAACCGGACCTGACCGGTGGCCATCGCGCGGACCAGAGTGGTGG	-	MRA_3477	491.905	371.51	416.914	467.768	418.731	-0.232358	0.0580664	0.0729566
442472	442516	GAAACGATGGCCGGGTCGATGCGCAACTTCTTCAGCAGCGGCGGA	-	MRA_3009	457.264	266.725	318.031	267.992	284.249	-0.685871	0.000512507	0.00152422
443519	443563	GAAACCGTCAACGCCGCGATCAAAGGTTTCGCCGACGCCGGCAGT	-	MRA_3870	619.713	404.85	395.534	323.215	374.533	-0.726508	0.000684332	0.00186984
443539	443583	GAAACCTTTGATCGCGGCGTTGACGGTTTCCGAGGAGGTGCAGTT	+	MRA_3455	244.312	2009.96	1921.55	893.307	1608.27	2.71872	0.019009	0.0273536
443662	443706	GAAACGTTCCTCCTGACGACTCCGATCCACCCAGTATCGCAACAC	+		207.118	764.452	726.927	213.582	568.32	1.45625	0.111874	0.132387
443840	443884	GAAACAGCAGACCGGTCTCGATGAAGACGATGATCAAAATCCCGG	-	MRA_0791	175.759	8085.1	8373.02	3818.48	6758.87	5.26511	0.0110697	0.0173121
444080	444124	GAAACACTATGTGACCGAGTCCCACGCGTTTTTTGAGAAGTACGG	+	MRA_0664	56.7022	1783.72	1697.05	1288.8	1589.86	4.80935	0.000551842	0.00160363
444859	444903	GAAACCGAGCTGGCGGTGCGCACCGGTCCGGCAGCCAGAGCGCGG	-	MRA_3043	449.06	381.036	376.826	350.826	369.563	-0.281088	0.00109158	0.00267535
445480	445524	GAAACCGCCGTCACGCAACGGCATCTGAGACGGCTTTGGGCGTTG	-	MRA_3302	289.163	164.322	181.732	180.286	175.446	-0.720853	3.41855e-05	0.000224505
450338	450382	GAAACCCCGATCGCCGACGCGTTGATCGAACTGTGCGGCCTGTTG	-	MRA_2349	416.606	73.8256	77.5033	60.0952	70.4747	-2.56351	3.28625e-07	1.39124e-05
451400	451444	GAAACCTCGAGCATGCCCGAGGCGATGATCTTGGCCTTGTCGCGC	+	MRA_3762|MRA_3761	613.697	631.09	665.459	721.955	672.835	0.132726	0.0893518	0.107872
451902	451946	GAAACTGGTTGGGCCGCAATAGATTCCGCAAGCGCAGCTCGGCTG	+	MRA_0202	187.063	321.499	355.446	370.316	349.087	0.900066	0.000359937	0.00115886
452486	452530	GAAACCTGTGGCGCGGTGGCCGATCTAGATCCGGTCACCGGAAAG	-	MRA_3562	540.95	431.046	494.417	302.1	409.188	-0.402731	0.0803698	0.098082
454020	454064	GAAACCGCGCTCGCCCACAACGAGGTCCTAATTGAGGTGCGGATT	-	MRA_3385	275.489	704.916	598.646	712.209	671.924	1.2863	0.000416567	0.00129658
455437	455481	GAAACGTGGCCCGCGATACGGGCTCGACGAAGACGTCGATGATGC	+	MRA_1129	646.15	595.368	678.822	778.801	684.33	0.082824	0.511321	0.538965
458702	458746	GAAACGCGGCCGGATAGGCCGCGGCAGTACCCGGGATCCGATCGC	+	MRA_2348	561.37	166.703	213.802	253.374	211.293	-1.40971	0.000152102	0.000644271
462308	462352	GAAACGGCGCTCGAGCGCGGCGTCCTTCTCGATGTGCTTGCGGTA	+	MRA_1764	436.479	116.692	133.626	134.808	128.376	-1.76554	7.78817e-07	2.34864e-05
463074	463118	GAAACCCAGCGCCTGCTCGACCGTTTGCCGCAGGCGACTGGAGCC	-	MRA_2169	481.695	209.57	197.767	238.757	215.364	-1.16134	2.59028e-05	0.000187362
463368	463412	GAAACGGCGGCGGATGCACAAGTGGGTAAAATTGAGCGGAACAGA	-	MRA_1737	35.5528	1636.07	1600.84	838.085	1358.33	5.25573	0.00707427	0.0118644
464020	464064	GAAACTCGATCCGCCCGTTCGGGTCGGCCGGAATGGCTGGGCTGA	-	MRA_0647	500.839	392.943	376.826	461.271	410.347	-0.287504	0.0249844	0.0345962
464117	464161	GAAACTCGGCCCGGTGACCGGTGGCGATTGTCCGGTCCGCACGGA	+	MRA_0592	372.667	1357.44	1501.96	1739.51	1532.97	2.04037	0.000479591	0.00145021
466004	466048	GAAACAAGGTACGTTCCGGCTCGGTCAATAGCGTGTACGACCAAT	-		141.3	326.262	342.083	389.807	352.717	1.31975	0.000378753	0.00120766
466371	466415	GAAACCGAGATCGACAACCTACGTGCCGCCTTTGTGTGGAACCGG	+	MRA_2988	186.151	273.869	229.837	197.34	233.682	0.328074	0.0987114	0.117904
470093	470137	GAAACCCAGCATGGACGGCCACCGCTTGAAGTTCGCCAAGGGATC	-	MRA_2152	369.567	8458.99	7493.76	2513.44	6155.4	4.05794	0.0348221	0.0464543
471647	471691	GAAACACGAGCCAAACAGGCTGCGCGCGGCAACCAGTCGGTCTCC	-	MRA_0571	750.985	626.327	905.986	731.7	754.671	0.00706357	0.966113	0.968874
474240	474284	GAAACATGTGGTAGTCGATTTCCCCGGCAGCAAACACCTGCCCGA	-	MRA_1349	272.025	1364.58	1216	756.063	1112.22	2.03163	0.01013	0.0160434
476506	476550	GAAACCCTTTGTCAGGGTTACGCAGTCGCGACGGGAACGAGGTTC	-	MRA_2821	210.035	97.6403	128.281	157.547	127.823	-0.716485	0.00894772	0.0144663
477600	477644	GAAACGGGATGGAGCAGGAGGGGCATACACATCACCCCAACCGAC	-	MRA_1648	554.806	4522.42	4348.2	2562.17	3810.93	2.78009	0.0065245	0.011115
477828	477872	GAAACTCTGGGGGAACCCCGGCCCGATATATTGCGAGCGCACGGC	+	MRA_0502	215.505	107.166	117.591	116.13	113.629	-0.923388	6.23977e-06	7.6735e-05
478208	478252	GAAACGGTGCTCTTGGCGACGACCAGCATCGCGCCTCCCCATTGC	+	MRA_1437	405.12	140.507	133.626	151.862	141.998	-1.51247	9.97594e-07	2.64637e-05
480448	480492	GAAACCCGGGGTGTCGGTGGGCACGATGAATCCGCGGATTCCGTC	+	MRA_2608	519.436	407.232	398.206	518.93	441.456	-0.234676	0.114993	0.13562
481330	481374	GAAACTCGCGGCCACACCCGCCGAACTGACCTTGCGTAACACCAT	-	MRA_0610	841.235	1178.83	1101.08	1011.06	1096.99	0.38297	0.00618605	0.0106157
482413	482457	GAAACTCTTCCTATCCCCCGATGGCACCTGCGCTCGATTCGTCAT	-	MRA_0496	2671.57	554.883	358.119	154.299	355.767	-2.90868	3.66999e-05	0.000236107
482825	482869	GAAACTTCTGAGGGGGCGCCAGAAGTCGTCGAAATCGGCGATTCG	+	MRA_0087	159.897	80.97	106.901	60.0952	82.6554	-0.951957	0.00466526	0.00838522
483079	483123	GAAACGGGATCGACGAGTGGTCGATCGGAGCCCCCAACGGTCTGG	+	MRA_1649	700.664	666.812	737.617	433.66	612.696	-0.193551	0.392302	0.422069
483403	483447	GAAACGGCGTTGGCGCCGGATCGGCACGGTCGTCGTGCGATGGCC	-	MRA_1690|MRA_1689	748.25	333.406	366.136	509.185	402.909	-0.893067	0.00306345	0.00593761
485193	485237	GAAACATGAGCGGCCCGACGGGAAATTCGATGCCCAGACAGCTCG	+	MRA_1316	296.456	47639	44412	10441.9	34164.3	6.84853	0.0465562	0.0599709
485652	485696	GAAACGCGGGTCAGGGCCACGATAGCTACACATGGGGCGTCTGTA	+	MRA_2305	243.036	895.433	900.641	341.081	712.385	1.55149	0.0648003	0.0806771
485880	485924	GAAACGACCGAGCTGGGCAACCTCGGCGCGCCGCCCTCATGGCGA	-	MRA_3268	754.632	400.087	331.393	352.45	361.31	-1.06253	4.19844e-05	0.000254857
486387	486431	GAAACTGAGCGTGCAACGCGTTTAATACGCTACCACAGCGACGAC	+	MRA_0425	265.279	476.294	438.294	497.816	470.801	0.827609	0.000294092	0.00100324
486729	486773	GAAACTACGGTCAAGGAGTTTACCGGTGGCCGGGTCGCGGCATTT	+	MRA_0940	235.196	78.5886	90.8659	119.378	96.2776	-1.28859	0.000326638	0.00108205
487036	487080	GAAACCATTTTTGAAGCTTATCCGCAGTGACCGAACCGTCTGTCA	-	MRA_2039	43.2104	476.294	451.657	224.951	384.301	3.15279	0.0130113	0.0198106
487488	487532	GAAACCCGCGACATCCTTTAAAAAGCCTCCGGACTCCGCGAAAGT	-	MRA_2510	304.296	531.068	553.213	657.799	580.693	0.932302	0.00210876	0.00442633
488585	488629	GAAACCGTGTCCGCCCCAACCGAACCAGCTTCCTCGACAATCACA	-	MRA_3933	580.696	192.899	269.925	331.336	264.72	-1.13332	0.00139545	0.00322713
489669	489713	GAAACGACTGGCACCGGCGCAGTGGGCACTACGAACACTGTCGCC	-	MRA_3184	296.456	535.831	606.663	730.888	624.461	1.07479	0.00452457	0.0081685
490688	490732	GAAACCGTATCTAACGCAATTATTGATGTGGTAGGCGGCAGCTGC	+	MRA_3866	133.095	264.343	277.943	405.237	315.841	1.24674	0.0151881	0.0225861
493003	493047	GAAACCGGCGCTGGTCATGTCCTGGTGCGTGAAATACCAGGTGGT	-	MRA_3609	108.482	64.2997	48.1055	77.9614	63.4555	-0.773634	0.00643619	0.011002
493865	493909	GAAACCCTTCGGCCGCATGGGCGCTAGCGACGGCCAACACCACGT	-	MRA_2801	464.557	97.6403	114.919	91.767	101.442	-2.1952	8.02493e-07	2.34864e-05
493932	493976	GAAACCAGGGCGGCGATCGCCGGATGCAACTGGAACCCGCCATTG	-	MRA_1847	29.9008	57.1553	34.7428	25.9871	39.2951	0.394163	0.36869	0.398651
495360	495404	GAAACTCCGTGCCGCCGTGGACCACCCGGTGTCCGACCGCCACCA	-	MRA_0701	622.813	8575.68	6991.33	1360.26	5642.42	3.17944	0.0836077	0.101592
495784	495828	GAAACGTCGATGGGCCTGACACCGCTTGAGGGCTTGGTGATGGGC	+	MRA_1277	171.565	16.6703	45.4329	51.1621	37.7551	-2.18401	0.000232745	0.000850269
495982	496026	GAAACCGGGGACAGGTCAGCACAATTGGCGTATGAGGTGTTCATC	+		129.084	1033.56	1034.27	758.499	942.108	2.86758	0.000897756	0.00230734
496506	496550	GAAACCGAGGATGTGGTTGGTGCTGGCCTTGTTGTCCTTCAGCCA	+	MRA_3051	327.815	5353.55	4773.13	2709.97	4278.88	3.70628	0.00789772	0.0130084
497837	497881	GAAACTGCCCGTCGCGGAGGCCATCGCCTACCTGCTGGAGATCCT	-	MRA_0364	836.677	400.087	371.481	506.749	426.106	-0.973459	0.000567395	0.00163801
499473	499517	GAAACGCTGGGGGTGGAGGCGACGCCGACGCTGCCGCTGCCCACA	-	MRA_2091	577.05	300.065	312.686	264.744	292.498	-0.980268	3.81316e-05	0.000241425
500288	500332	GAAACCACCGCGTCGACCCAGATCCCGGCCCCGGTGATCCTGGTG	-	MRA_1587	720.72	352.458	481.055	438.533	424.015	-0.765323	0.00142677	0.00328332
500963	501007	GAAACTCTATAAGCGAATTCTAAGAGAAGGTTCCGACAGATGGTG	+	MRA_0534	24.4312	795.412	924.694	551.414	757.173	4.95383	0.00258862	0.00518371
502834	502878	GAAACCCGTGCCGGATGCCTTGCGCCAGTAGGGGTTCGACGTCAC	-	MRA_2648	356.44	411.995	387.516	419.854	406.455	0.189437	0.00680833	0.011499
503411	503455	GAAACGAGTTCGGACACAATCTGTTCGGCAGTCCACGGCGCCAAT	-	MRA_3104	513.237	338.169	505.107	542.481	461.919	-0.151985	0.459768	0.488292
504394	504438	GAAACGCTTCTGGGCTCAGGCTTCCAGCCCGGCACGATAACCAAA	+	MRA_2051	208.759	104.785	109.574	131.56	115.306	-0.85637	0.000345184	0.0011236
504990	505034	GAAACTGCAGGACATCGCCAACGCCAACGACGGCACTCGCGCGGT	+	MRA_0374	752.444	6315.66	5435.92	3480.65	5077.41	2.75444	0.00668742	0.0113341
505499	505543	GAAACTTTGGGTGCTCGCCGTGAGCTTGACGGTGGTTGGCCCAGA	-	MRA_0002	311.224	288.158	350.101	283.422	307.227	-0.0186483	0.861441	0.873734
505681	505725	GAAACGGCAGTGCAGCTGGGGAACTCACCGCATGTGTCCAACGCG	+	MRA_1886	549.337	1464.61	1517.99	1413.86	1465.49	1.41562	6.90801e-06	8.15577e-05
505775	505819	GAAACTACGTCGAGTCGCTGGACATCGACGCGCTCAAAGGCATCG	+	MRA_0938	575.591	562.027	494.417	514.058	523.501	-0.136853	0.0604222	0.0756288
507706	507750	GAAACCGCTTCGTCGAGATCACCCGCGGTAAGTACGAGTTGCTGG	-	MRA_3449	266.555	178.61	195.094	145.365	173.023	-0.623466	0.00306907	0.00594646
507770	507814	GAAACCGGCCGGAACGCTGACACCGTCGGCGTCACTGGCGACCAT	-	MRA_3548	890.826	490.583	379.499	530.3	466.794	-0.932359	0.000714903	0.00193361
508136	508180	GAAACCACAGCGCCATCAGACCAATGACCGCCAGCAGCAGGCCAG	+		611.691	2362.42	2250.27	1832.9	2148.53	1.81248	0.000674304	0.00185145
509078	509122	GAAACAGCGGCGAAACGGGCCCGTGGCCGCGGCCCAGTGGATAGG	+	MRA_0936	313.959	161.94	125.609	116.13	134.56	-1.22233	0.000211448	0.000804392
510063	510107	GAAACCCTGCCGGCGGAGCCGGCCAAGACCGCGCACTTCTGCTCG	-	MRA_2767	366.832	345.313	382.171	312.658	346.714	-0.0813743	0.373065	0.403093
510179	510223	GAAACGCGCCGTGCTCAAAGCGTCGTCGCGCTCCTGGGCGCGCGG	+	MRA_2380	780.521	481.057	491.745	503.5	492.101	-0.665484	1.52479e-06	3.31849e-05
510933	510977	GAAACCCGCGAGTGGATCCTGCGCAATTCTCCCGTGCCGGTCGGC	-	MRA_2512	695.924	228.621	352.773	254.999	278.798	-1.31971	0.000381948	0.00121643
511423	511467	GAAACGGGACTTGGAGAGTAGCTCCGCTGCCGGGAGCCTCGATTT	+	MRA_1658	354.617	121.455	213.802	92.5791	142.612	-1.31416	0.00439707	0.00799532
513249	513293	GAAACCCCACCAGACTCAACTCGTCGCGGCACAATCTCGCGATCT	+	MRA_2278	564.105	311.973	350.101	274.489	312.188	-0.85355	0.000321892	0.00106822
514405	514449	GAAACTCTATTCTCGCGGCCAGCCAGCGGCTGCGTGCCGAAAGTC	-	MRA_0528|MRA_0527	667.482	1057.37	1109.1	264.744	810.405	0.279915	0.628561	0.651296
515240	515284	GAAACCAGGTCCGCCCCGGTGCGATGTGCCTCGGCAACCACCGCG	+	MRA_1859	261.268	300.065	328.721	340.269	323.018	0.306087	0.00666545	0.0113105
515716	515760	GAAACGCGCGACGCTGCGTTGGACAGGTTGCGTCGACCGTGCGGG	+	MRA_2380	962.844	378.654	459.674	496.192	444.84	-1.11401	0.000117708	0.00053368
516759	516803	GAAACTTGCGCCGGTGCCCGACAAGCCGGCTGCCGCAAAGGAAGC	-	MRA_0066	363.733	102.403	120.264	99.888	107.518	-1.7583	2.34648e-06	4.14734e-05
517421	517465	GAAACAGGGCATGCGCATCGACTTCATCCTCGGCTCGCCGGCGTT	-	MRA_1044	400.562	2479.11	2031.12	1577.91	2029.38	2.34094	0.00331996	0.00635363
517594	517638	GAAACGTGCGTGCAGCCGGCGAAGAATTCGGTGCTCCAGACATCA	+	MRA_1141	79.1278	793.03	753.652	473.453	673.378	3.08916	0.00411191	0.00758488
519212	519256	GAAACCGGGCACCTTGATGGATTCCTGTACCTGGACCGCCTCATC	-	MRA_3687	179.587	419.139	390.189	320.778	376.702	1.06874	0.00250559	0.00505171
520420	520464	GAAACAACAGCACCATCACCATGGCCCGCAGGGGAAGCCCGGAAG	-	MRA_0033	111.399	59.5368	66.8132	86.8944	71.0815	-0.648189	0.00788226	0.0129944
520641	520685	GAAACCGGCCGCCTTGAGCCGATCGGCCGTCCGCGCGGCGGCGCC	-	MRA_3547	646.15	576.316	483.727	636.684	565.576	-0.192148	0.144303	0.166824
520926	520970	GAAACAACGCGGACAGGACCGACGTGCTGACAGCTGCGTGATTGC	-		496.828	1166.92	991.507	329.712	829.38	0.739287	0.262037	0.290377
522213	522257	GAAACCTTCGAACTCCGCCCACCTCTGAAAGTGAAACGGCAGCCC	-		259.08	100.022	64.1406	86.8944	83.6856	-1.63035	7.47341e-05	0.000385337
522455	522499	GAAACGCTACCGACCATGCCTCCCTGGCACGTCCAGGAGAACAAG	+	MRA_2237	187.245	197.662	184.404	168.104	183.39	-0.0300098	0.675383	0.697109
523687	523731	GAAACCGTGCGCGCGTCGCTGGATCCGCTGCAGGTGGCGTCGCTG	-		542.044	328.643	454.329	449.09	410.687	-0.400369	0.0329037	0.044052
524631	524675	GAAACCCGGTGTGCGGGAGGCGATTTCGTCGAGGTTGAGGTCTCC	+	MRA_2620	279.5	361.984	352.773	372.753	362.503	0.375146	0.000136021	0.000593904
526257	526301	GAAACCGCGCCCGCCGGCGCGGGCATTCCGACGAAGAATTCATGC	+	MRA_3375	622.448	73.8256	64.1406	86.0823	74.6829	-3.0591	1.08161e-07	6.86271e-06
529258	529302	GAAACCGTCCTTGGTGACCTGCTTCGGCGTCCACATCACGCCGGC	+	MRA_3907	1388.02	907.341	662.786	583.086	717.738	-0.951499	0.00235031	0.00481466
529839	529883	GAAACGGGGGTCACCGGGTGACGGCAACCCCGCTACTTACGCTGG	-	MRA_1567	241.03	628.709	673.477	598.516	633.567	1.39428	5.56701e-05	0.000310107
532606	532650	GAAACATCGGCATCGGGAATTCGGGCTCCCTGAACAGCGGCATCG	-	MRA_1247	766.847	626.327	777.705	749.566	717.866	-0.0952245	0.351459	0.381341
532738	532782	GAAACCCATCTGGTGATCACCGGTGATCCCGAACCCGATATTCCC	+	MRA_2226	177.582	197.662	189.749	229.011	205.474	0.210474	0.0805461	0.0982547
535230	535274	GAAACTTCGACATACGTCAGCCCGCCGTAGTAGGCCAGTTCGATG	+	MRA_0108	390.17	978.785	954.092	1019.18	984.02	1.33459	6.20718e-06	7.66007e-05
535500	535544	GAAACCACCCAGGAGATCTATCTTGAGGTGTGGCGGAACGCGTCG	-	MRA_1559	198.731	204.807	168.369	198.964	190.713	-0.0594137	0.517102	0.544575
535817	535861	GAAACCGGGGCGACCCTTCAGGTATCTCTCAGTCAGCCGGGCTCC	+		417.518	1259.8	1114.44	458.023	944.088	1.17708	0.0996376	0.118833
536411	536455	GAAACCCAAGCCCCATACCACGTCGACGACGTTGTACCGGCCGAT	+	MRA_2063	280.412	202.425	269.925	302.1	258.15	-0.119335	0.490674	0.519248
536647	536691	GAAACCTAAATGCGCCAGCCCATCTCGCCGCTGCATAAATCGTTC	+	MRA_3860	266.19	533.45	670.804	745.505	649.92	1.2878	0.0034845	0.00662114
537327	537371	GAAACGCGGCGAACAGGTCGTTCGACAGGTCATAGTGCACGGCTA	+	MRA_2336	304.113	207.188	275.27	301.288	261.249	-0.219185	0.201255	0.226735
537758	537802	GAAACCAGCCAGACACCGTCGGCAGCAATCGATTCGGATCGCTGG	-	MRA_1757	836.859	564.409	505.107	181.91	417.142	-1.00445	0.0242017	0.0337202
538073	538117	GAAACGGCGAAACGTAGAAGTTCTTGGCCGTCACCACGGGCAGGT	+	MRA_1798	379.23	209.57	173.714	213.582	198.955	-0.930631	0.000141846	0.000613086
539057	539101	GAAACGCCGCGACGGCCCATCACCCGCGCCCACCAATACCCCGTC	+	MRA_2690	755.543	397.706	307.341	397.116	367.387	-1.04021	0.000206475	0.000791255
539901	539945	GAAACCCAGCCCGCGGGCCGGCCCTTGGCGATGAGCAGCGACCGC	-	MRA_2162	243.4	116.692	112.246	103.136	110.692	-1.13679	4.87174e-06	6.62345e-05
542543	542587	GAAACTGTCGGAATCGCCTTCCTTGAACACCATGCCGATACGTCC	+	MRA_0171	55.9729	485.82	374.154	341.893	400.622	2.83944	0.00138614	0.00321753
542843	542887	GAAACCCTCTCGGCCCTGACCTTGCCGTCTACCGTGATTCGGCAG	+	MRA_2752	797.842	512.016	574.593	581.462	556.024	-0.520956	0.000395741	0.0012489
547392	547436	GAAACTGATCGTCAACCAGGCCTACGAGAACATGGGCCTGGCCTC	-	MRA_0415	236.837	1767.05	1632.91	1279.87	1559.94	2.71953	0.00080655	0.0021232
548165	548209	GAAACCCTGCGCCCGGGTTGGCCGAAGCTTCGAACCAGCGGCGTT	-	MRA_2768	484.612	326.262	406.224	403.612	378.699	-0.355778	0.015631	0.0231212
548925	548969	GAAACTCAGCGCCGATTTGAATGCGATCTGTGCGTTGTCGGCTGC	+	MRA_0830	144.764	57.1553	45.4329	74.713	59.1004	-1.29246	0.000547371	0.00159579
551307	551351	GAAACCGGTCCGGGAAGCGCTGGCCGCCGATATCCCGTTGGCGGT	+	MRA_3772	157.162	40.485	56.123	90.1428	62.2503	-1.3361	0.00293203	0.00574751
551707	551751	GAAACCACCACGGGGCGGCTGATCATGCAATACGCCTCGCACAAC	+	MRA_1545	286.246	2886.34	2544.24	472.641	1967.74	2.78122	0.0896143	0.108142
551995	552039	GAAACCATGCTGGGTTCCCAGGCCTCCAACGACCAGCTGGAAAAG	+	MRA_1996	236.654	228.621	275.27	219.266	241.053	0.0265673	0.812062	0.827687
554907	554951	GAAACCATTGCCGGTGCAGAGACTTTGACGCTGGGCGACCATCGG	+	MRA_2024	311.406	416.758	432.949	377.625	409.111	0.393693	0.0040043	0.00742051
556154	556198	GAAACAACTATGACCGGTCAGAACGGCCAAGTCGCGCGTATCTCC	-	MRA_0095	333.65	5124.93	4949.52	4780.01	4951.48	3.89146	1.29318e-06	3.02912e-05
556495	556539	GAAACGTTTGCCAACCCGGGGAAGATCTTGGTGCAAATCGCCCAG	-	MRA_0983	244.129	597.749	804.43	506.749	636.31	1.38208	0.0112201	0.0175064
556575	556619	GAAACATGTCAAAACGTCAGTCGGCCACCGGCTTTCACTTCTCCT	-	MRA_1335	148.775	21211.8	19621.7	7510.28	16114.6	6.75909	0.0210155	0.029806
557637	557681	GAAACACCAATCGCAGCACGCTTGCTAACTCTGCGAATGGCGTCT	-	MRA_0274	90.4318	57.1553	58.7956	120.19	78.7138	-0.200214	0.602321	0.626552
558133	558177	GAAACCGAGATGCCGGCCCGCATTGCCGACGACTTCCTCGCGGGT	+	MRA_2997	294.268	519.161	603.991	418.23	513.794	0.804059	0.0149917	0.0223286
558628	558672	GAAACGGTTCAGTTTTTGGGCGACTTCGCAAAATTTGCAAAAAGT	+	MRA_1396	36.8291	61.9183	122.936	76.3372	87.0639	1.24123	0.0525375	0.0667567
561003	561047	GAAACCTCGACCCGATTTCTTTCCCAACTGGCCCGCCTCAACCAT	-	MRA_3765	324.169	869.237	991.507	860.823	907.189	1.48466	0.00015952	0.000662504
561223	561267	GAAACAGTGAGAAAAACTCGTCGGAAACGTCGTAAATCGATTGCG	-	MRA_1138	64.5421	712.06	815.12	457.211	661.464	3.35735	0.00495468	0.00881512
562943	562987	GAAACGTGCAAGCTCATTACGACCTCTCCGACGACTTTTTCCGGC	-	MRA_1158	152.421	2936.35	2672.53	1042.73	2217.2	3.8626	0.0251936	0.0348514
563280	563324	GAAACGCCGGTGGCGGCTGCTGGGGCCGCCGTCGCAGGAAATAGG	+	MRA_2592	166.278	78.5886	125.609	80.3976	94.865	-0.809648	0.00971213	0.0154837
563413	563457	GAAACGTGCGCGCGCACCGTGACACTGGCCATGATGGTCGGCTTC	-	MRA_1142	467.292	502.491	510.452	413.358	475.434	0.0249199	0.806549	0.822516
564082	564126	GAAACTTCTCCAACGATCCGCCGGCCTCGACGATGCCGCACAGTG	+	MRA_0087	447.054	264.343	243.2	335.396	280.98	-0.669983	0.00398911	0.00740213
564440	564484	GAAACCATCCATATCGGCCGACAGCGCAGCGATCATGTTGGGGAT	+	MRA_1919	104.106	795.412	694.857	247.69	579.319	2.47631	0.0476827	0.0612254
566922	566966	GAAACCTTCTGATCGTCGGGTCGGTTGTCGGTCGAGTTCGTAGAT	-	MRA_3495	150.234	78.5886	64.1406	93.3912	78.7068	-0.932646	0.0010646	0.00261836
569354	569398	GAAACCGTTCAGTCGACGCTGAACGAGTTCACCTCCAGCCTGACC	-	MRA_3909	461.275	402.469	366.136	456.399	408.335	-0.175876	0.113626	0.134205
569690	569734	GAAACCGCGGGCAATCAGATCCGCGATGCCAAGGGCATGCAGATA	-	MRA_3390	146.222	102.403	85.5208	102.324	96.7495	-0.595839	0.000915136	0.002341
571001	571045	GAAACACCACCAGCTGTGCGCCCGCGGTGGCGGCTTCGCCGGCGT	+	MRA_0278	1560.68	928.774	793.74	651.302	791.272	-0.979927	0.000656896	0.00181609
571673	571717	GAAACGCCGGTCGACGTCGCGACCCTTGAGTCGATACGCGTAGGT	-	MRA_2595	341.854	357.221	358.119	486.446	400.595	0.228764	0.243006	0.270461
571850	571894	GAAACGGAGCGGTGTCGGTTCGCTCTTTGCCGGTGCGCATATTGC	+	MRA_1949	517.977	307.21	267.253	382.498	318.987	-0.699392	0.00415503	0.00763682
572991	573035	GAAACAGCACACGAATGACCACAGAACGCCTGGCAACCAGCCCTA	-	MRA_0769	896.114	12081.2	12601	9675.33	11452.5	3.67584	0.000303734	0.00102554
573249	573293	GAAACCAGCCGTCACCGACCTCGACGCTGATCGGCGCGATCGGCA	-		922.915	1759.91	1900.17	2183.73	1947.93	1.07768	0.00119242	0.00285599
575011	575055	GAAACCCCTGGGCCGCAAGGGTTCTCGCGGTTGCCTCGCCGATAC	+	MRA_2377	424.993	352.458	312.686	479.95	381.698	-0.155009	0.43917	0.468009
575512	575556	GAAACCGCCAGGTCCGCCCGCTCACGCAGGAGGCCCGCTTCCAGC	-		973.236	702.534	558.558	566.844	609.312	-0.675608	0.00145938	0.00332701
576019	576063	GAAACCGTAGGCTATGCGCTGATGATCGGTGGGCGGGTGCACTGC	+	MRA_3865	344.407	347.695	304.668	277.737	310.033	-0.151689	0.166831	0.190823
576723	576767	GAAACATTCCGATTGGATGGCCCGGATGGGCCGCGCGAGCGGGTG	-	MRA_1364	1207.7	1728.95	1934.91	1762.25	1808.7	0.582691	0.000709262	0.00192206
577628	577672	GAAACAAGGTGGCCAGATCCGTGTGGGACTGCGGCGGCAGAAACG	-	MRA_0143	193.809	735.875	750.98	605.013	697.289	1.84712	0.000407424	0.00127643
580465	580509	GAAACCGCCGGCAGGTGGGATCTCAAACAATTACCCGCGGCCCTG	-	MRA_3294	660.736	238.147	339.411	288.295	288.618	-1.19491	0.000219405	0.000818576
580754	580798	GAAACCGTGATTCCCGACCACTCCGTGGCCACCCGTTGGCGCTGT	-	MRA_3946	174.482	804.938	742.962	176.225	574.708	1.71975	0.116024	0.136721
581228	581272	GAAACCGTTCGGCGGTTCGCCGAGAAGGTGCTCATTGAGGCCAAC	+	MRA_3899	309.218	238.147	272.598	271.241	260.662	-0.246447	0.0125387	0.0192206
581453	581497	GAAACCAGGTTTGCCAGTGCGGTAACCAGCAGAGTTTGGTCGCCC	-	MRA_1865	309.583	221.477	326.048	263.932	270.486	-0.194775	0.26733	0.295892
582126	582170	GAAACGCCAGCGGATCGGCCAGCGACTCCTCGTCCTCCACAATCA	-		361.91	231.003	275.27	292.355	266.209	-0.443068	0.0063623	0.0108816
583385	583429	GAAACTCGTGAACCGCCGCGCTCTGCAGCACCCCGCGCCACGCGA	+	MRA_0559	775.234	1012.13	911.331	778.801	900.753	0.216499	0.136744	0.15887
585005	585049	GAAACTCATGCTGGCGTCCCTTCCTTGATAGCCGGTGCCGCGGTT	+	MRA_0802	280.412	128.599	133.626	179.474	147.233	-0.929444	0.00118935	0.0028515
585464	585508	GAAACCACCCACCGCGTCGACAGCTGGCGCGGCAGTGTGGCCCAC	-	MRA_1556	393.634	400.087	374.154	341.893	372.045	-0.0813778	0.268915	0.29747
585603	585647	GAAACGTCCACAGTGGCGCCGCGGTGTCCTTCCAGGACAGCTCCC	+	MRA_1316	324.169	50.0109	42.7604	74.713	55.8281	-2.53768	1.00381e-05	0.00010101
585783	585827	GAAACCAGGTCACCCAGCCGTGCGCGTAGGGCCCGCCGGTCGTCG	+		984.905	893.052	740.29	888.435	840.592	-0.228578	0.0451704	0.058508
585902	585946	GAAACGCGGTCGGCGGCCTTGCCGCGGTGGCGCGGTGCAGCCGGG	-	MRA_2289	408.219	257.199	176.387	143.741	192.442	-1.08492	0.00306321	0.00593761
587002	587046	GAAACCCGATGTCTGCTGGCAGTTGCCGATCCGGCGCAGCCAGGA	-	MRA_2443	412.595	1478.89	1413.77	1084.96	1325.87	1.68415	0.00169843	0.00373548
588245	588289	GAAACGTCTTCGACGTTGCGACCGCCAGGTCGGGGCTGCCGGCTT	-	MRA_1191	594.37	364.365	414.242	364.632	381.08	-0.64127	0.000210585	0.000802195
588704	588748	GAAACAGAGAGCTCCGGTAACCGGCAGATCTCGGTGGCCGAGTTG	+		428.64	662.049	654.769	648.054	654.957	0.611636	6.08706e-07	1.98386e-05
589993	590037	GAAACATGTTTTCAACGGCCACCATCACGGTGCTGGCCGCTTCTA	-	MRA_1356	196.726	6439.5	5724.55	2825.29	4996.45	4.66665	0.0122189	0.0187912
592159	592203	GAAACCCGCCGCGTTCGAGTTCCCGCAGCGCAGCGGCGGTCGTAC	-	MRA_2503	1131.31	419.139	382.171	430.412	410.574	-1.46228	9.99163e-07	2.64637e-05
592870	592914	GAAACTGGGCAAATAGGTTGCGAGCAGACCCCGCCAGCTCGACCG	+	MRA_0255	311.589	219.095	195.094	244.441	219.544	-0.505134	0.00295582	0.00577888
592891	592935	GAAACGGCGGCGTTACAAGCGCGTGACGGTCGAGCTGGCGGGGTC	-	MRA_1730	151.51	450.098	422.259	702.464	524.941	1.79274	0.0138069	0.0208178
593015	593059	GAAACGGCAAGCACCGGTCACCAGCACAACTTTGGGGTACTGCGG	-	MRA_1923	667.846	590.605	657.441	526.239	591.429	-0.175312	0.113819	0.134405
593198	593242	GAAACCCATTCATCGCCAAGGTGATTCGCAATGGCGAGGTGGACA	+	MRA_2246	123.067	185.755	211.13	224.139	207.008	0.750235	0.00173611	0.00379746
593423	593467	GAAACCTTGGCTGAAAGGACGTCGACTGCTGCTGTCCTCGGTGAA	-	MRA_3467	93.5313	1336.01	1306.87	736.572	1126.48	3.59023	0.00611402	0.0105082
594118	594162	GAAACCAGAGCGAATGTCATTCCACTGCACACAAATCGGAGCCGG	+	MRA_1727	132.001	29980.4	28526.5	6612.91	21706.6	7.36144	0.0461924	0.059598
594435	594479	GAAACCATGACTTGAAGAAGAATCGCAGCAAGGGTCGTACGATGG	-	MRA_1971	26.0721	200.044	275.27	186.782	220.699	3.0815	0.00211888	0.00444103
594740	594784	GAAACGCTTACCCAGCCCCTTGTATCCCTCGGGGAACACCGCGGT	-	MRA_2075	125.438	54.7739	42.7604	83.646	60.3934	-1.05451	0.0058418	0.0101209
597689	597733	GAAACCATCATTACTCCTAATCGCGGTGCCTGCCCGGTGGCCGAT	+	MRA_1916	121.609	292.921	328.721	140.493	254.045	1.06283	0.0834061	0.101369
598097	598141	GAAACGCATGTGGTTGCTGCTGGCCATCGTCGTGGTGGCCGTTGT	+	MRA_2896	708.686	9025.78	7255.91	2256.82	6179.5	3.12427	0.0541367	0.0684942
598952	598996	GAAACCGAAGCGTATGACTCGGTCCACGCGGTGCGGCACATGGTG	+	MRA_2871	442.678	1105	1085.05	1019.99	1070.01	1.2733	1.66219e-05	0.000141014
599338	599382	GAAACATCGTGTAGAAGGCCGTTTCCCGATCCTCGCCGGCGTAGC	-	MRA_1290	208.577	64.2997	101.556	116.942	94.2659	-1.14577	0.00185825	0.00400386
599363	599407	GAAACGGCCTTCTACACGATGTTTCACGGGACCGCCCACGTGATC	+		450.883	435.809	515.798	533.548	495.052	0.134826	0.215685	0.241779
599474	599518	GAAACGCTCGGCGCGCCCATTGCTATCGGCATGCTGGTCGCGGTC	+	MRA_2196	276.765	114.311	155.007	126.687	132.001	-1.06811	0.000274729	0.000959665
600201	600245	GAAACAATGTTTTTCCCAGTAGAAGTAGCTGCGAATAGGCCGGAA	-	MRA_0159	14.2211	95.2589	50.778	96.6396	80.8922	2.50796	0.0114545	0.0178015
602212	602256	GAAACCGCCATTGACGCTGCCGGTGCCTCCGTGGTGTCGGTCGCC	+	MRA_3238	362.092	392.943	328.721	306.973	342.879	-0.0786572	0.497944	0.526149
605448	605492	GAAACGCTGGCCGAGGGACTGCGAGAGCGTGGCTGGGAGATCGAG	+		168.466	1078.81	831.156	720.33	876.764	2.37973	0.00260482	0.00521057
605536	605580	GAAACATACCGCGTCAAACCCGCCCGTCTTGATCATTTCCCGGGT	-	MRA_1155	322.346	97.6403	114.919	172.977	128.512	-1.32671	0.00104725	0.00258361
605605	605649	GAAACCTGGTCGGCATCGCCGGCAAGCCGCACGCGCGGACGATCA	+	MRA_3586	458.176	469.15	478.382	561.159	502.897	0.134362	0.201044	0.226543
609659	609703	GAAACGCCGGACGTGCTCGCTGATCTGCTCGACATTGGCGGCGTC	+	MRA_2659	550.613	866.856	750.98	767.432	795.089	0.530078	0.00250561	0.00505171
610165	610209	GAAACAGCACTACCCACACCGCCGCGACGATGCGCAATCCTGTCA	-	MRA_0790	533.657	566.79	526.488	548.166	547.148	0.0360178	0.311131	0.340214
610510	610554	GAAACCACAGCTGCACCAGCAGGATCTGGCGCACATAGCTGATCG	-	MRA_1530	130.36	133.362	224.492	179.474	179.109	0.458335	0.137504	0.15962
611300	611344	GAAACCCCTTCCAGCGCATCGTCGATTTGATAACGCGTGCTGCCT	-	MRA_2377	276.4	176.229	200.439	215.206	197.291	-0.486432	0.002236	0.00462606
611363	611407	GAAACCGATGTGAACTCGCGTCGACCCGCTGCAGCCCCACTCAAC	-	MRA_3143	961.75	302.447	358.119	328.899	329.822	-1.54398	2.5032e-06	4.22085e-05
612423	612467	GAAACATGTCCGTCCGAATTCAGCTGTCCTCAGCCACCGCCACGC	+	MRA_1337	579.42	3929.43	3530.41	2308.79	3256.21	2.49051	0.0053607	0.00940635
613477	613521	GAAACGGCTGGTACCGGAAGTCGGTATTCTTTGCGCGGCAGCTGC	+	MRA_1673	643.05	107.166	109.574	82.8339	99.8579	-2.68698	3.66029e-07	1.44977e-05
613887	613931	GAAACCGAGTGCCTGTGCGGCTTCACGCATAGAAGCGCATCGAGC	-	MRA_3077	395.822	319.117	475.71	484.822	426.55	0.107864	0.598326	0.622725
616459	616503	GAAACCCAACTAGCCGGCGAGATCATCGGCCGGGTAGCTCCCGTC	+	MRA_2059	373.761	216.714	224.492	180.286	207.164	-0.851341	0.0002569	0.000913322
617317	617361	GAAACACCGGTGACCGACTTCGCGTCCGCGCGGGCCAGCCAGACC	+	MRA_0491	1391.12	1647.98	1501.96	1709.47	1619.8	0.219571	0.020542	0.0292601
617541	617585	GAAACCCAAGTCCACGTGGTGCGCCACGGTGAGGTGCACAACCCT	+	MRA_2063	449.789	714.442	665.459	579.838	653.246	0.538378	0.00664012	0.0112744
618664	618708	GAAACACCGCCGCGACCCGGTGCTGACGGTCCAGCACCAGCGTGG	-	MRA_0404	433.38	471.531	384.844	439.345	431.907	-0.00491271	0.956356	0.96029
619510	619554	GAAACGAAGGCGTCGCGCAGCCACGACACGACGTCGTTCCACACC	-	MRA_3390	279.682	157.177	149.661	104.761	137.2	-1.02751	0.000958098	0.00242221
620177	620221	GAAACGAGTCGAACGCGGCCGGCGACGCCGAACAAAAACCGGGTC	-	MRA_3113	900.125	850.185	879.261	864.072	864.506	-0.0582488	0.01324	0.0200925
620638	620682	GAAACGCGACGACAGCAGGGTGCCGTCGAGCTGCTCGGTGGGAGC	-	MRA_2436	347.324	271.488	334.066	221.703	275.752	-0.33291	0.09247	0.111134
622345	622389	GAAACACCGACTAGGTCAGTTGCGGGATTCCGCACCCAGCGGCTC	+	MRA_0364	1221.74	1393.16	1469.89	1882.44	1581.83	0.372657	0.0768108	0.094066
624269	624313	GAAACGCCGCCGCCGCAGCGCTCAGCGCCTGATATTGCTGGGCGT	-	MRA_2719	399.103	407.232	336.738	377.625	373.865	-0.0942445	0.284426	0.313147
625878	625922	GAAACACCTCGGCGGCCTCCATTCCGCTCGCGATGGCCGAATTAC	-	MRA_0518	231.002	52.3924	80.1758	105.573	79.3803	-1.54105	0.000590464	0.00168395
626246	626290	GAAACGGTGTCTCGCCCACCACCACTGCGGCCGCGCCGTCGGCGA	+	MRA_1404	341.49	121.455	144.316	90.9549	118.909	-1.52199	0.000135154	0.000591958
627738	627782	GAAACTGGCCACCAGGGCATCCTGCCCTATGCACAACAATGGGCG	+	MRA_0288	255.616	211.951	267.253	220.078	233.094	-0.133065	0.261474	0.289924
629787	629831	GAAACGATCTTGCCCAGCAGATCACCAGCACCTTCGATGTGGTGC	-		136.195	281.014	352.773	309.409	314.399	1.20693	0.00103149	0.00255823
629911	629955	GAAACGGTGAATGTGCATAGCAATCCGCACAGCGACGAGATCAGC	+	MRA_1472	148.775	3169.74	3311.26	2809.86	3096.95	4.37965	3.87421e-05	0.00024333
630102	630146	GAAACGGCTTGCTGCTCATCGCCGTGTGGTGCCTGGGCTCGGTAG	-	MRA_1670	188.339	335.788	355.446	327.275	339.503	0.850093	5.45258e-05	0.000306469
630558	630602	GAAACCGGTGCTGAGGGCCGCACCCAACATAGACGCGTAGCCGAG	+	MRA_3824	493.546	2691.06	2456.05	2841.53	2662.88	2.43173	4.21303e-05	0.000255466
630930	630974	GAAACCGAAATACAGGTTCCATGGGAAAAACAGCGCACCGATGAG	+	MRA_2836	61.9896	97.6403	109.574	123.439	110.218	0.830257	0.00294037	0.0057607
632175	632219	GAAACCGATCACCGCAAAGGCCACGACAGCGTTGCCGATCAGCAG	-	MRA_3113	692.095	1231.22	1199.96	1148.31	1193.16	0.78575	3.2017e-05	0.000215585
635028	635072	GAAACCGCGATCCAGATCGCCGTCGGCGCCACCGCGACGAATGGT	+	MRA_3355	733.482	635.853	499.762	608.261	581.292	-0.335499	0.021503	0.0303823
636114	636158	GAAACCAGCCTGGCTCGGCGAACGGATCGGGCGAGACCGGGTTGC	+	MRA_1780	149.869	123.837	133.626	77.1493	111.537	-0.426173	0.0926703	0.111327
637172	637216	GAAACCGGTTCACGCTGTTATATCTTCCCGTCGGGGCCGTCGCCA	+		340.943	40.485	77.5033	69.0283	62.3389	-2.45133	1.54888e-05	0.000134006
637747	637791	GAAACCGAGGATCGCACCGGGGTAGCCACCGATGAAATGCACCAG	+		341.854	26922.5	25137.8	8979.36	20346.6	5.89526	0.0247758	0.0343922
638254	638298	GAAACCGCGTTCCGTACGCTTTTCGGCAACCCCGCGCGTCGTCCG	+	MRA_3413	1113.44	447.717	328.721	366.256	380.898	-1.54755	3.12276e-05	0.000212212
638641	638685	GAAACGCCATGGCGACCTCGATTGCCAGCGGCGCCCTGGCACCGC	-		554.442	800.175	871.244	683.786	785.068	0.501782	0.0134677	0.0203831
639558	639602	GAAACCGAGTGGGGTAGTCAGGGCGTGCATTCGACGACGCTGTAC	-	MRA_3083	652.896	497.728	558.558	700.84	585.709	-0.15667	0.326803	0.356241
640335	640379	GAAACGGGCTCCAGTCGGGGGGACGCTTCTGTAGGAAGGCGTCGC	+	MRA_1614	430.463	266.725	301.995	423.915	330.878	-0.379587	0.104682	0.1244
641565	641609	GAAACGGCAGGTCTGGTGTTGTTGACCACCGACGAAAGATTGGCA	-	MRA_1888	191.621	278.632	232.51	154.299	221.814	0.211094	0.452182	0.480507
642250	642294	GAAACCCGCTGTGAAGGTGGGTTATCCCGAGCATCGCCGGCATAT	+	MRA_2546	308.125	642.997	585.283	193.279	473.853	0.620927	0.305841	0.334821
643093	643137	GAAACCGTCTACTACGGCGCCTCGGCGATCAACCCGGTGCGACTA	-	MRA_3930	441.037	254.817	245.872	245.253	248.648	-0.826798	3.98592e-07	1.5207e-05
645724	645768	GAAACGTCGCCCGCACCGCCAGGTCGGCGATCTGCTCTGGCGGCA	-		536.392	233.384	224.492	274.489	244.122	-1.13569	4.53933e-05	0.000267453
645827	645871	GAAACGCACTCGCATCGGCAGGGCCACCACATACAGGCGGTCCAG	-	MRA_2953	257.439	140.507	157.679	198.964	165.717	-0.635512	0.00613887	0.0105477
646053	646097	GAAACCGGGCCAGCACCTCGCCCACCTGGGCGGCGGCAACGGCCG	-	MRA_3698	213.682	300.065	331.393	246.066	292.508	0.453014	0.0340805	0.0455515
646995	647039	GAAACCCTAGACATCGCCCCGGCGCGCGTTGTCGGGGTGTCGATG	+	MRA_2694	1034.5	578.698	644.079	638.309	620.362	-0.737747	3.82568e-05	0.000241425
647350	647394	GAAACCAATCACCAGCACCGGCGCGGCGATGTTGCGGTAGGCGGG	-	MRA_1476	579.967	178.61	264.58	304.537	249.242	-1.21842	0.000880091	0.00227101
649279	649323	GAAACCCCTGCTGCACATCCTGATTCATGGGCTCAGTGATGAACT	+	MRA_2373	72.7466	1569.39	1630.24	1233.58	1477.74	4.34437	0.000338724	0.00110771
650185	650229	GAAACCCGGAACATCGGTTTGGTAGACCGCGACCGTGGGCACCCC	-	MRA_2551	276.218	285.777	259.235	310.221	285.078	0.0455467	0.579777	0.604877
650359	650403	GAAACGTTGCACGTCCACCCCGCGTGCCCACCGGTGTACTCGCGG	-	MRA_1035	952.269	793.03	775.033	748.754	772.272	-0.30226	0.000150959	0.000641175
650422	650466	GAAACGAGGTGTTGAGGCGACGGTGGTCACCGGACGGCAAACCCA	+	MRA_3113	592.73	4555.76	4142.42	3095.72	3931.3	2.72956	0.0015429	0.00347211
651302	651346	GAAACTGATGGTGACCGCATCGAACACGTCGTCACCAAACGGCAG	-	MRA_0411	131.09	702.534	566.576	522.179	597.096	2.18741	0.00100941	0.00251515
651790	651834	GAAACGCTTGGCCCTGGGTGGTTCCGCGCGGCAGGTTGCGTTGCA	+	MRA_2038	560.276	397.706	368.809	362.195	376.237	-0.574498	7.22106e-05	0.000375081
653094	653138	GAAACCGGGCGGCTGGCCGCCGAACTGCTGGATTCGCGTGACCTG	-	MRA_3711	375.219	833.515	828.483	431.224	697.741	0.894958	0.0727531	0.0894675
653232	653276	GAAACCGCGCCGCCCATCGGCAACAGCGCCGACGACACCGCGCGC	+	MRA_3381	1463.32	1195.5	1154.53	1140.18	1163.41	-0.33089	5.48226e-05	0.000307377
654688	654732	GAAACGCGGTGCCCACCACGCCGCCGAGGCGGCTCAGCCGTTCGA	-	MRA_2287	504.668	712.06	566.576	655.363	644.666	0.353218	0.0297444	0.040332
655338	655382	GAAACCGGTTGCGCATGCATCGCCCGCAGCGCCAGCTTGTCGCTA	-	MRA_3852	2119.5	1200.26	1314.88	1474.77	1329.97	-0.672326	0.000580104	0.00166358
656498	656542	GAAACGTTCCCCGGACTGGCCGGTCTCGGCGACCTGATCGTCACC	-		365.191	100.022	133.626	99.888	111.179	-1.71577	2.25771e-05	0.00017342
656742	656786	GAAACATTGCTGATAGCCGGGTCGCCAGGTGCTGGTCGGGCATGG	+	MRA_1390	558.635	597.749	614.681	562.784	591.738	0.0830519	0.0961967	0.115273
656989	657033	GAAACCGTGCGAGGGCACCCCCATGACGACGACGTCGGCGCAGTT	+	MRA_3958	887.909	738.256	724.255	418.23	626.914	-0.502145	0.0668038	0.0828958
657435	657479	GAAACCGTCCTGGGACATTCAGGCCGGCTATGTGAAGCGGGCGCC	-	MRA_3905	253.793	80.97	77.5033	111.257	89.9102	-1.49709	0.000106801	0.000498243
657884	657928	GAAACCCACTTCACGCCGCGGTACAACCCGTGGGATCAGCGACTG	-	MRA_2119	434.656	250.055	213.802	270.428	244.762	-0.828497	0.000330053	0.00108823
658572	658616	GAAACGACAGCGTGAAGATGCTGCTGTCGGAGCGCACGCCGGGGT	+	MRA_3335	660.553	712.06	660.114	782.05	718.075	0.120459	0.178813	0.203295
660121	660165	GAAACGCTTTCCGTTCGAGCGCTACCGGCGTCTCTGTGACGTGGG	+	MRA_2029	424.264	145.27	197.767	235.508	192.848	-1.13749	0.000902314	0.00231687
662043	662087	GAAACGTCCCTGGTTGCCCGGACGCGGATGCGCGCGCCGCGGTGC	-	MRA_1302	1695.6	178.61	136.299	179.474	164.794	-3.36306	4.50267e-08	3.88961e-06
663302	663346	GAAACGACACCGGTCCGCTGGCCGTGCCGCCCGTGGAGGCCACCC	-	MRA_3342	1019.55	652.523	681.494	812.097	715.372	-0.511162	0.00344704	0.00655661
663620	663664	GAAACACCAGCCCGGGATCGCCACCGGCGTGCGCGGCTTTGCAGA	-	MRA_0298	275.671	642.997	614.681	343.517	533.732	0.953167	0.0539044	0.0682619
664613	664657	GAAACCGCTACTGGCGCAGGCTGACACGGAGTTCAGCGGCGGCTG	+	MRA_3419	548.608	883.526	740.29	400.364	674.727	0.298529	0.428436	0.4577
665509	665553	GAAACGCCACCACCTCGTCGTCGGAGGTCTGGGTGAAGTTGCGGT	+	MRA_2877	552.436	1528.9	1550.07	1335.09	1471.35	1.41326	0.000177638	0.00071457
666578	666622	GAAACGGGGCGCGCGGATTCTGGTCTTCACCGACGATCCCCGCAG	-	MRA_1576	463.645	492.965	382.171	432.036	435.724	-0.0896074	0.43264	0.461751
668276	668320	GAAACGCACTCCGGCCAGCCACCTCAGGAACTCGTCGGAAAACTG	+	MRA_2954	221.157	150.033	192.422	180.286	174.247	-0.343938	0.0204402	0.0291373
668362	668406	GAAACGCTTCGAGGAACTCGACCACATCGGCCAGCCCGGCGGCCA	+	MRA_2059	487.712	195.281	184.404	205.461	195.049	-1.3222	1.11408e-06	2.79313e-05
669986	670030	GAAACCACAGGCCGAATCGGGTTCGGGTGGCGAAAAACCAGATGA	+	MRA_1532	95.3545	642.997	726.927	366.256	578.727	2.60151	0.0113682	0.0176869
670654	670698	GAAACGATCTTCGACGACAGCATCGCCACCATCGACGAGCACCGC	-	MRA_3029	381.6	578.698	547.868	464.52	530.362	0.474914	0.0120418	0.0185589
671961	672005	GAAACGTCATATTCCGTACACGGTGTCTGCCTGGTCAGGTCAGAG	-	MRA_1323	64.5421	26.1962	29.3978	45.4775	33.6905	-0.937899	0.00664441	0.0112782
672102	672146	GAAACCCAGGTGGCCGACGCGGCGCAGGCCGTGATGGAAGCCTGG	+	MRA_2201	638.675	204.807	176.387	135.62	172.271	-1.8904	2.03539e-05	0.00016106
673698	673742	GAAACGGTGGCGTCGGCGGCAGTGGCGGCCTTGGCTCCGCCTTTG	-	MRA_1431	260.721	416.758	497.09	579.838	497.895	0.933336	0.0072933	0.0121736
674304	674348	GAAACGCCGGGCAGATTGGCAACGGCGGAGCGGGCGGCAATGGCG	-	MRA_2618	326.721	69.0627	50.778	87.7065	69.1824	-2.23958	1.7416e-05	0.00014509
675132	675176	GAAACGGTGGGGCCGGTGGATCCGGCGGCGCCTGGGCGGGCAACG	-	MRA_1411	818.08	723.967	660.114	734.136	706.073	-0.212425	0.00843072	0.0137652
676269	676313	GAAACGGCGGGAATGGTGGGGCTGGCGGGACCGGCGGGGTCGGCG	-	MRA_1729	460.911	935.918	991.507	1069.53	998.986	1.11598	0.000155983	0.000654372
677012	677056	GAAACGTCGCCACTTGGGCGCTGACGGTCTGATATTCCTGGGCGT	+	MRA_1276	461.093	47.6294	21.3802	20.3024	29.7707	-3.95309	1.10164e-06	2.78636e-05
678093	678137	GAAACCGCGGCCAGCTCACCATTGCATCGCAGACACCGGGATAGC	-	MRA_3390	165.731	147.651	189.749	201.4	179.6	0.115947	0.443411	0.471991
678600	678644	GAAACGACCGCACGGTCCCGGATGAGCTCGCCACGCATAGCGGTC	+	MRA_3264	3194.29	614.42	665.459	518.118	599.332	-2.41407	4.599e-07	1.6878e-05
680319	680363	GAAACTGCAGCCAGCCAGTGCCAGGCTCAGCGCCACCGTCGCGAC	+	MRA_0384	787.45	1574.15	1563.43	894.119	1343.9	0.771166	0.0686452	0.084918
681029	681073	GAAACAGCGCCGGCCACCCATTGCGGGGGTAGCGAAACCGGCCGA	-	MRA_0900	233.008	104.785	120.264	141.305	122.118	-0.932105	0.000468943	0.00142639
681272	681316	GAAACCCGACATACCCCCCGCTGTAACTCGAATTCATGCTGTGTG	-	MRA_2406	112.128	331.025	304.668	257.435	297.709	1.40875	0.000995248	0.00249182
681865	681909	GAAACCGTCAAGTCCGACACCGCCCTGGGTCGCTGCATTCACCAT	-	MRA_3870	840.141	180.992	237.855	288.295	235.714	-1.8336	4.07679e-05	0.000251
682120	682164	GAAACCGGCCGCGCTCCGGGGCGAGATATAGCCGGTGGTGGGATT	-	MRA_3548	121.609	28.5777	21.3802	25.175	25.0443	-2.27969	1.28455e-06	3.02912e-05
682348	682392	GAAACCGGGCTCGTTACCGGCCCACAGATAGGGTTCGTTGGGGCC	-	MRA_3715	488.624	300.065	296.65	333.772	310.163	-0.655698	0.000113132	0.000519835
682688	682732	GAAACGTCTGGTTGCTCGGTTGGCGGTCGATGGTCAGGCCGTCGA	-	MRA_1193	409.131	259.58	256.563	302.1	272.748	-0.584996	0.000751113	0.00201505
684086	684130	GAAACGATCACCCGGTTCAGCCGCGGCCAGCTCATTCAACTGGTG	-	MRA_3085	499.381	342.932	414.242	537.609	431.594	-0.210465	0.299117	0.328292
685161	685205	GAAACTGGGCCAGCAATGTGGCGAGCCGGTCGGAAAGGTCAAAGT	+	MRA_0251	126.896	452.48	398.206	214.394	355.027	1.48428	0.0339655	0.0454087
685304	685348	GAAACGATCAGGCCAATCAGGATCACGAACGGCAACGCCAAAATC	+	MRA_3080	158.256	252.436	237.855	244.441	244.911	0.629999	3.30873e-05	0.000220124
685550	685594	GAAACGCCGATGTCGCGTCCGTCAACTCGCATGTTCTAACGATCT	+	MRA_2744	386.523	88.1145	101.556	158.359	116.01	-1.73631	0.000230797	0.000846455
685580	685624	GAAACGGCACCAGACACCGCGGGCCCTGATTCGGAAGATCGTTAG	-	MRA_1920	323.622	69.0627	53.4505	100.7	74.4044	-2.12085	5.68586e-05	0.000314233
685943	685987	GAAACAACAATCGGGGCAACAGATCCAGGCCGGCGTGCCGCCGGA	-		608.774	390.561	462.347	605.825	486.244	-0.324225	0.124904	0.146185
686318	686362	GAAACTCGCGGATGCGATCTGCTCAGGTGATCCCACCGGAGCGAA	+	MRA_0614	419.341	538.213	448.984	427.975	471.724	0.169819	0.196047	0.221356
686907	686951	GAAACCACCAACCAGGCCAATGGTTATCACCGCGCCGTTAAGCAG	-		290.075	1533.67	1405.75	804.789	1248.07	2.1052	0.013017	0.0198106
687149	687193	GAAACCCTGGTGCTGTGCGTGATCGCGCTGTTCGCGACCAATGTG	+		321.616	283.395	181.732	227.387	230.838	-0.47846	0.0366501	0.0485584
687698	687742	GAAACGAAATCGACTTGATGCCCATCACTTCCAGCGCGTCGATCT	-	MRA_3432	135.648	592.987	654.769	689.471	645.742	2.25109	5.50451e-05	0.000307847
687991	688035	GAAACGCATCGATCGACCAACCGCCTGGCCGACCCCAACCGGGCC	-	MRA_2911	598.017	1405.07	1242.72	901.428	1183.07	0.984282	0.0169313	0.0247511
688189	688233	GAAACTGCTTGTACACCAATACGAGCACCAACGCGCCCACCAACA	-	MRA_0305	221.521	1386.02	1395.06	911.173	1230.75	2.47402	0.00321575	0.00618583
689721	689765	GAAACCCGCCGAGCAGAGCGTCGAGATCCAAGGCCGGATGGGTGT	-	MRA_2500A	410.225	133.362	165.697	177.849	158.969	-1.36767	4.59035e-05	0.000269893
690687	690731	GAAACCGTTGGGTTTCAACGGCTCCGAACCGCGGGGTTCGATCTC	-	MRA_3866	350.606	323.88	219.147	359.759	300.929	-0.220427	0.304211	0.333302
690721	690765	GAAACCCAACGGTTTCCTGCCGTTGGCGCAGACCACTACGCCATA	+	MRA_2057	203.472	1355.06	1226.69	471.829	1017.86	2.32264	0.0417266	0.0544492
691735	691779	GAAACGGCTCAAGCGGTTGGGTGCGTGCACCCGGCGGCGCGTTCG	-	MRA_1679	710.327	331.025	387.516	415.794	378.112	-0.909672	0.000182996	0.000724629
691848	691892	GAAACTGTCTGCAAAGGTAGTGGTCGTCGGCGGGTTGGTGGTGGT	+	MRA_0165	230.273	316.736	352.773	324.839	331.449	0.525444	0.000753452	0.00201843
691935	691979	GAAACTGACTACCACTACCGTGGTCGCGTATTTCTCTGAGGCGCT	+	MRA_0436	168.83	1290.76	1288.16	1473.14	1350.69	3.00005	4.24737e-05	0.000256224
692377	692421	GAAACGCTGAACAGTTTGTCGCAGGCGTTGACCGCGCTGAACGAG	+	MRA_2188	250.693	642.997	620.026	474.265	579.096	1.20788	0.0034096	0.00649861
692707	692751	GAAACCGCGTTGCACGTGTTGCCGACCTACGCCAGCAACTTCAAC	+	MRA_3415	248.505	300.065	296.65	386.558	327.758	0.399355	0.0544233	0.0688104
697336	697380	GAAACTGGTGGTCTCGGACAGTGGCCTGGCGTGTCACCTGCTCGG	-	MRA_0213	522.9	2119.51	1988.36	1641.25	1916.37	1.87377	0.000615759	0.00173656
697781	697825	GAAACCGTCCGCGATTCCGGCCCGCTCACCTTGCGAGAACGGCCA	+	MRA_3898	601.481	133.362	141.644	53.5984	109.535	-2.45713	6.22439e-05	0.000335735
697954	697998	GAAACAGCCCCGGCTCGAGCTGGGCTTCGTCGATGACGAGCGTGT	+	MRA_0840	409.678	109.548	227.165	281.798	206.17	-0.990655	0.0160704	0.0237086
698698	698742	GAAACCTACTCCGTGCTGACCCGCCTGCCGCGTGACCTACGACTG	-	MRA_3840	509.773	619.183	593.301	592.019	601.501	0.238712	0.000488857	0.00147339
698825	698869	GAAACCGCCGCTGGCAGTGGACACCAGCGTCGCGATTCCGTTGCT	-	MRA_3282	477.32	285.777	283.288	400.364	323.143	-0.562783	0.0162321	0.0239221
699757	699801	GAAACCCGCCGGCTCAGCGGACTGGCCGACCAACTGCTCACCCTG	-	MRA_2507	591.818	2529.12	2501.48	2960.91	2663.84	2.17028	0.000154032	0.000649079
700363	700407	GAAACCATTCGCGGTGCCGGATACCGGCTGCGCAAGGACGGAGGA	-	MRA_2017	279.5	264.343	280.615	170.54	238.5	-0.228861	0.298008	0.327139
701050	701094	GAAACGACGATGAGAGCTGGTCGCGGCCCGGGCCGGGCATGCGGC	-	MRA_3236	325.627	142.888	128.281	167.292	146.154	-1.15573	9.44163e-05	0.000459798
701144	701188	GAAACTCCGAACTGCACGATGCGATTCATCGCTTTCTCCTGATCT	-	MRA_0752	132.366	30.9591	37.4154	52.7863	40.3869	-1.71257	0.000142502	0.000614552
703534	703578	GAAACGCTGGAACACGGTGAAAGACGAGGTGTGTGTCAACGCCGA	+	MRA_2127	299.008	2833.95	2889	2056.23	2593.06	3.1164	0.00103571	0.00256078
704355	704399	GAAACTCTCCGAGCTGCTGGCCGATGTCGGACCCGGTCTGGTCGT	+	MRA_0524	654.537	197.662	227.165	237.132	220.653	-1.56869	3.32196e-06	5.10421e-05
704411	704455	GAAACGCGCCCACTCTTCGTTGTTTGGGCGAGCCCCGCCATTCGT	-	MRA_2402	489.717	145.27	128.281	185.97	153.174	-1.67678	3.94578e-05	0.000245899
705345	705389	GAAACCGCTGCGCCACAGTTGATTTGGCGGGAGTACAGACCCGGC	+	MRA_3436	274.03	700.153	889.951	868.944	819.683	1.58073	0.00081446	0.00213801
705667	705711	GAAACACCGTCGCCTGCTGCAAGCTGCCGACCTTGTGTCCTACCT	-	MRA_0500	390.534	473.913	414.242	246.066	378.073	-0.0467827	0.863941	0.875953
705721	705765	GAAACCGCGGCGGTGAGGAATAGCGGGCGTCGACGCACTGCATTT	-	MRA_3390	168.101	16.6703	21.3802	48.7258	28.9255	-2.53892	0.000154142	0.000649079
705901	705945	GAAACGCAGCGGCGCGTTCCAGACGACGGCCCCTTCGACGAGCTG	+	MRA_2937	438.303	400.087	310.013	407.673	372.591	-0.234334	0.104238	0.123898
706013	706057	GAAACTAGCGGCGGCGCCGTGGATTTCCTGGGCATCAAGCGCTGG	-	MRA_0927	315.964	159.559	155.007	193.279	169.281	-0.900338	0.000263145	0.000929282
707710	707754	GAAACGAATGAACCGCGAACAGTTCTTCCGCGCGGCGTCGGGGCT	+	MRA_3380	418.429	5289.25	4933.48	2411.93	4211.55	3.3313	0.0138258	0.0208351
707952	707996	GAAACGCCAGCGCGATCGTTCCCGCGGCGACACCCGCCGGTCCCC	-		737.129	264.343	211.13	401.988	292.487	-1.33354	0.00144396	0.00330661
708108	708152	GAAACCCGCCGCTGCCACCGGATCGTCGGAGCGGAAGTAGTCGTA	-		227.72	209.57	106.901	183.534	166.668	-0.450285	0.118625	0.139464
708322	708366	GAAACGTGTCCAGGAGCTTGATCAGGTCGGCGCGGCGGGTGGGGT	+	MRA_1097	115.045	821.608	652.096	551.414	675.039	2.55277	0.00207507	0.00437236
708597	708641	GAAACCAACAGCGAACCGCGGATGGATCGCGTGCTGGCCACGCTG	-	MRA_1434	447.236	271.488	293.978	398.74	321.402	-0.476659	0.0326129	0.0437044
709860	709904	GAAACCGGCTCCGACTCGTTGGTCGATCTGCTCGGCGACATTGGG	-		575.044	388.18	387.516	425.539	400.412	-0.522189	0.000155408	0.000652669
710078	710122	GAAACGCCAAGCGTCGAAATTGAATCCGCCAGGTGCTAGCCAGTC	+	MRA_2882	346.23	188.136	208.457	151.862	182.819	-0.921318	0.000590657	0.00168395
710634	710678	GAAACGGAATGGCCGGCAAGGCAGTTGGTCGACGATCGGTGGGTG	-	MRA_2000	315.235	2557.7	2472.09	1571.41	2200.4	2.80326	0.00394038	0.00732139
711139	711183	GAAACACCCAGCATCGACGACACCATCATCGGCAACGACAACCGC	+	MRA_0336	615.337	6325.19	5446.61	1019.18	4263.66	2.79264	0.0904159	0.108945
712172	712216	GAAACGGTCGCCGACCTCATGCGACGAGGCCTGGCCGCCAACCGC	+	MRA_1502	572.127	1102.62	962.109	655.363	906.698	0.664286	0.0644152	0.080251
713195	713239	GAAACCGGTTCTCGAAGACGACAACGTCGTAGTCGGGGGCGGGCA	-	MRA_3851	706.134	473.913	465.02	581.462	506.798	-0.478531	0.00597738	0.0103239
714047	714091	GAAACCCAGGTTGTAATCGGTGTGTTCGCCGATCAGGTTGACCCG	-	MRA_2202	222.251	252.436	256.563	254.999	254.666	0.196416	1.12706e-05	0.000108364
716562	716606	GAAACAGTCATCGGCGCCGAACCCGTTCGAGTCGCATCAGCGATT	-	MRA_1109	263.091	204.807	122.936	190.031	172.591	-0.608203	0.0229105	0.0321414
716638	716682	GAAACTCATGGCAGCGTCGTCACTTCCGGTACACCGTCGTGCCCT	-	MRA_0802|MRA_0801	193.444	1145.49	1071.68	859.199	1025.46	2.40628	0.000633443	0.00176922
716907	716951	GAAACACCAACGGCACCTGACTGATCCAGCTGCTGCTGACCAAGT	-	MRA_0258	248.687	231.003	256.563	170.54	219.369	-0.180977	0.314387	0.34364
716984	717028	GAAACGCCACCACGCCCGCAAGCGCCCACCACAGTCGACGGTGCC	-	MRA_2875	603.122	1247.89	1141.17	1204.34	1197.8	0.989866	4.34111e-05	0.000259172
717265	717309	GAAACTTCCAGTGACAGTTATGGTTTCCAGGATATGGAAGCCATC	-	MRA_0122	10.21	45.248	37.4154	52.7863	45.1499	2.14473	0.00140637	0.00324437
717288	717332	GAAACCATAACTGTCACTGGAAGTTTCACCCTCAAGGATGAATCG	+	MRA_1889	26.0721	397.706	446.312	381.686	408.568	3.97	3.92767e-05	0.000245323
718090	718134	GAAACGGCACTCGTGATAGAAGCCCGCTTCGGTGAACCGGGCGGA	+	MRA_1913	201.648	145.27	195.094	144.553	161.639	-0.319065	0.0750355	0.0920123
719798	719842	GAAACGTTGCCCGTCGACGACGATGCCGCCCGAATGTGGGCCCGA	+	MRA_1029	655.084	378.654	459.674	502.688	447.006	-0.551386	0.00461529	0.00830871
720154	720198	GAAACCGGCCAGCGGAATCCCGCCCAGCAGGTCCTCGATCGTCGA	+	MRA_3531	613.879	288.158	248.545	305.349	280.684	-1.12901	3.82951e-05	0.000241425
720653	720697	GAAACGCTGTGCGCGCCGGGCAGGCGCACGCCGACCAGCCCGGAG	+	MRA_2079	801.306	1309.81	1095.74	257.435	887.66	0.147654	0.801293	0.817381
720717	720761	GAAACAGCCGGGTGTCGCCCCGCCGACGCCCACCGCTCACCACCC	+	MRA_0869	685.532	1255.04	1039.61	579.838	958.162	0.483047	0.242791	0.270276
721199	721243	GAAACCCCGACTCCGATCCGCACACATCCATGATGCGCCGTCGCC	+	MRA_2346	655.631	454.861	494.417	531.112	493.463	-0.40994	0.00181029	0.00392311
722282	722326	GAAACCGCGCTCCCGGTTTGGCACCCAGCAGACGATGCAGCGTGA	+	MRA_3384	313.959	185.755	251.217	291.543	242.838	-0.370579	0.0822785	0.100172
724034	724078	GAAACCGGGTACGGGCACCGGCTTTTCGAGGGAACTGCGAGCACC	+	MRA_3734	455.988	254.817	435.622	398.74	363.06	-0.328789	0.16732	0.191189
724474	724518	GAAACTGCAGTCCCTTGGCCACGAAGACGGTCATGATCTGCACCG	+	MRA_0371	304.296	354.839	304.668	308.597	322.701	0.0847258	0.316959	0.346115
724735	724779	GAAACACCGCGGCCACACCGCGATGGCGTGCGTGGTCGGCCCACT	+	MRA_0423	1342.8	654.905	700.202	818.594	724.567	-0.890057	0.000223524	0.00082844
725212	725256	GAAACGGCGCCGGGCGCGGCGCCGAGGCCAGGCGGTGCCCGGCGT	+	MRA_1774	699.753	497.728	497.09	348.39	447.736	-0.644197	0.00711305	0.0119188
725530	725574	GAAACTCGTCCACCAGCACGATCCGCCAGCGTTCCCGCATCCGAT	+	MRA_0564	674.957	490.583	569.248	502.688	520.84	-0.373955	0.0032406	0.00622511
726153	726197	GAAACCGCCGCGACGCTCGACGAGATGTTGTTGATCACGTTCAAC	-	MRA_3280	620.625	1481.28	1662.31	1373.26	1505.61	1.27856	0.000466011	0.00142132
727653	727697	GAAACACGCCGTCGTCCAGACCCACCAGGCACACCACCCGGTGCG	+	MRA_0592	724.548	1152.63	1181.26	947.718	1093.87	0.594286	0.00737522	0.0122811
728270	728314	GAAACCCGGGCCACCGCCAGCCAACTGCTCAACCTCGCGCAGGCC	-	MRA_2603	1124.02	597.749	534.505	540.857	557.704	-1.01109	9.45449e-06	9.74072e-05
728729	728773	GAAACGCTGGGCCGCGACGTGCGCGAACTGCAGCGCGCGCTGCCC	-	MRA_2093	2178.2	1445.55	1202.64	1362.7	1336.96	-0.704179	0.000295251	0.00100597
730040	730084	GAAACCGCGCTGGCCGCCGGGTTTATCGACGAGATCGCCCTGCCG	-	MRA_3387	674.957	397.706	448.984	438.533	428.408	-0.655811	9.47164e-05	0.00046086
730257	730301	GAAACGCGCCCATGGCGATGGCGTGACCGGTGCACGCCATCACCA	+	MRA_2393	405.849	373.891	347.428	319.154	346.825	-0.226738	0.0202126	0.0288567
730691	730735	GAAACCCAGGACAGGTGGCGCGCTCGGCAGGTCGAGGTGCCCACC	-	MRA_2178	354.434	345.313	323.376	386.558	351.749	-0.0109716	0.891737	0.900072
732008	732052	GAAACCCACAGCGCTTCATGGGTGTTCACGTGCACGGGTACAGAT	+	MRA_2091	135.648	195.281	189.749	188.407	191.146	0.494807	1.22672e-05	0.000114419
732783	732827	GAAACGCTCTGCCGACTGAGCTAAGGGGGCCGCTCACCCGTAGCG	-	MRA_2191	642.503	1176.45	1087.72	1166.98	1143.72	0.831953	5.83182e-05	0.000320408
733520	733564	GAAACCGATCGTGGCGGGCGACAAGCTGTACTGCGACGTCTATGT	+	MRA_3129	403.479	1555.1	1742.49	1382.19	1559.93	1.95091	0.000372666	0.00119232
733748	733792	GAAACTCCGGCGTAGTTCACCAGATCCTGGCGGGTCAGCGGGTAG	-	MRA_0703	253.063	45.248	37.4154	56.8468	46.5034	-2.44409	3.32872e-06	5.10421e-05
734500	734544	GAAACCTCTGCACCAACGACGACGGTGAGCTGGTCATGGAGGCCT	+	MRA_3702	261.085	254.817	285.96	216.83	252.536	-0.0480331	0.690881	0.711798
735404	735448	GAAACGCCAGCACCACCGACGTGTAGGTAAGCATTTGTTTGCGGT	-	MRA_2845	238.295	38.1036	42.7604	43.0412	41.3017	-2.52848	2.61735e-08	2.77242e-06
735757	735801	GAAACCCGGGTGCAGAACCTTGATGTCGGCGACTACATCTTCCAG	+	MRA_2609	142.576	1447.93	1590.15	1582.78	1540.29	3.4334	7.12625e-06	8.30164e-05
735960	736004	GAAACTTCACCACGTCGTCGAGGGCGAGCGCTGACGGGCGAGATG	-	MRA_0127	545.143	435.809	366.136	402.8	401.582	-0.440941	0.00204106	0.00431822
736197	736241	GAAACTCAAGGTGCTGGTCTCCATCTTCGGCCGCGAAACACCGGT	+	MRA_0885	371.026	288.158	331.393	218.454	279.335	-0.409522	0.0494652	0.0632681
736301	736345	GAAACAAGGAAGGACATCGACACGTCATGGCCCCGAAGAAGAAGG	+	MRA_0125	20.4201	10488	9621.09	1942.54	7350.54	8.49172	0.0541333	0.0684942
737484	737528	GAAACTACTCCCCCGCGAAGTTGCGGGTGATGGATGGGTCGACCG	-	MRA_0936	279.682	109.548	163.024	162.419	144.997	-0.947765	0.00160959	0.00358537
737822	737866	GAAACCGGCCTTCTCGCCGTGTTCGACCATCATCTCGGTGGACGG	+	MRA_3563	602.94	152.414	109.574	156.735	139.574	-2.11098	6.63428e-06	7.94274e-05
737909	737953	GAAACGCGCCGTCTCGAAGCTCAGCTTCTTACCGCGGGCCGCCAT	+	MRA_2380	650.161	211.951	197.767	232.26	213.993	-1.60324	1.65825e-06	3.45185e-05
738017	738061	GAAACACCGCTTGAAGAAGTCGTCGTAGTTCTCGTGCCCGAAGTG	+	MRA_0429	107.388	116.692	128.281	129.936	124.97	0.218748	0.0134766	0.020391
738442	738486	GAAACCGATTAGCCCAACCAAGACACGGACACGCTTCGAAGACAT	-	MRA_3151	104.288	21864.3	20677.3	7214.67	16585.4	7.3132	0.0247121	0.0343122
738777	738821	GAAACCGGCCTTCGTCACATGCTCCTCGATCGTCTCGATCGTCGG	+	MRA_3562	172.659	269.106	245.872	259.059	258.013	0.579515	0.000222274	0.000825442
739005	739049	GAAACCGAAGTGCTCTATCGCTTCGATGGTTACGATGCGGTCCAC	+	MRA_2883	121.974	190.518	133.626	134.808	152.984	0.326813	0.173851	0.198207
739806	739850	GAAACCCGTCTTCGCCGACTGTTCCTCAACCATTTCAATCGTCGG	+	MRA_2642	1043.25	371.51	371.481	360.571	367.854	-1.50388	5.06876e-09	1.29116e-06
741982	742026	GAAACCGGTGATTGTTGCTGGAGAAGATGACCGCCAGGGTTTTCG	+	MRA_3812	67.4592	1083.57	1060.99	635.06	926.541	3.77977	0.00415785	0.0076395
744085	744129	GAAACCTGGTGCACGGCATCGGTTTTCAGCGTGACGTGCTGGGCG	+	MRA_3576	399.286	323.88	312.686	429.6	355.388	-0.168024	0.30389	0.333074
745612	745656	GAAACCCCGCCCGACGACGGCGTCCCCCACTTCGCTGATCGGCAT	-	MRA_2353	356.258	57.1553	64.1406	113.694	78.3299	-2.18529	9.8171e-05	0.000470096
746790	746834	GAAACGCCGCTCGCAATGGCAAGGGCGCGCAAGTCGTCCATCGAC	+		573.039	640.616	579.938	626.127	615.56	0.103268	0.0807686	0.0984833
750361	750405	GAAACGATCTCCCGGACCACCTTGATGACGCCGATCTTCTTGTCG	-	MRA_3031	1835.07	428.665	288.633	206.273	307.857	-2.57551	1.93512e-05	0.000157019
750836	750880	GAAACTGGGGTGCTGGTGTTCGATCTCGGCAACCTTGAGGGTCAA	+	MRA_0241	286.428	545.357	593.301	307.785	482.148	0.751301	0.0908945	0.109459
752393	752437	GAAACTCCTGCGCCCGATCGTCGCGGCATTCGGCGGTCACCGCAC	-	MRA_0694	810.787	331.025	368.809	471.829	390.554	-1.0538	0.000564721	0.00163249
752465	752509	GAAACCCACCCTCGATGCCGACGGTGTAGGCGAAGCGATGCGGCC	-	MRA_2095	189.433	135.744	106.901	142.117	128.254	-0.562682	0.00484318	0.00864688
752839	752883	GAAACCCTTCTGTCGACGCTCGTGGCTGCCACCGGCCCGTTGTGT	-	MRA_2806	804.406	261.962	267.253	338.645	289.286	-1.47542	3.13702e-05	0.000212734
752980	753024	GAAACACCGATTTGCCGGTACCCGATGGGCCCAGCAGCACGCTGA	-	MRA_0371	721.084	1502.71	1435.15	574.965	1170.94	0.699427	0.206428	0.232147
753103	753147	GAAACAGCACGCCGAACAATGTGCGGATCTCGTAAAGCTCCTTGG	-	MRA_0775	172.294	102.403	144.316	203.836	150.185	-0.198132	0.49426	0.522551
754282	754326	GAAACCGCTAGTCGTCGGCGCTGACGACCCTCCGCACTCTGATGT	+	MRA_3419	458.54	423.902	451.657	528.675	468.078	0.0297006	0.776052	0.793143
754802	754846	GAAACCGTTCGACGTAATCGCGCATCGCGAGGTTCACGGCTTCCT	+	MRA_3908	333.285	154.796	165.697	210.333	176.942	-0.913481	0.000774704	0.00206159
755427	755471	GAAACCGAACATCAACCCGAGCCGCAGTCCGCGCCACGACCAGCG	+	MRA_2856	835.583	1574.15	1622.22	1787.43	1661.27	0.99143	0.000215766	0.000810929
757642	757686	GAAACCGGTTGTACCGCAACCCGTTACCGGCAAGCAGTTCCGCCG	-	MRA_3856	332.556	712.06	633.389	362.195	569.215	0.775377	0.0892904	0.107821
757908	757952	GAAACCACCGCCGCCGCTGGGCCACGCGTCGAACGGCCCGACCGG	-	MRA_1585	2211.93	2302.88	2276.99	2488.27	2356.05	0.0910609	0.096226	0.115278
758249	758293	GAAACCTTCGCCCGGCAAAAGGAACTCGGGGTGATCCCGGCGGAC	+	MRA_3526	498.104	338.169	400.879	336.208	358.419	-0.474802	0.00276592	0.00547625
758725	758769	GAAACTGCCAGCGCATCTCCCCCTTGGCGGCAATTCCGTTGGGCC	-	MRA_0368	334.379	169.085	173.714	170.54	171.113	-0.966534	2.94566e-08	2.89891e-06
758943	758987	GAAACCGGGGCATCTACCACAAGGGTTGGACCGCGGTGACCAAGC	+	MRA_3717	544.232	542.976	665.459	597.704	602.046	0.145653	0.178007	0.202493
761020	761064	GAAACCGACAAAATTATCGCGGCGAACGGGCCCGTGGGCACCGCT	+	MRA_2889	323.987	116.692	171.042	107.197	131.644	-1.2993	0.000639653	0.00178069
761380	761424	GAAACGAGGGTCAGAGAACGACAACGACATCGACCCGGAGAAGTC	-	MRA_3114	214.776	292.921	280.615	282.61	285.382	0.410065	5.00656e-05	0.000289217
762189	762233	GAAACCGACGACATCGACCACTTCGGCAACCGCCGCCTGCGTACG	+	MRA_2959	794.013	1133.58	1007.54	1285.55	1142.22	0.524611	0.0123246	0.0189285
762552	762596	GAAACCCCTGAGGGGCCCAACATCGGTCTGATCGGCTCGCTGTCG	+	MRA_2370	351.882	152.414	152.334	205.461	170.07	-1.04897	0.000506026	0.00151174
762630	762674	GAAACGCCGTACCGCAAGGTGGTCGACGGCGTGGTTAGCGACGAG	+	MRA_2584	548.425	609.657	617.354	816.97	681.327	0.313052	0.12176	0.142881
763718	763762	GAAACGCAAGATCTCCGACGGTGACAAGCTGGCCGGCCGGCACGG	+	MRA_2966	137.106	100.022	109.574	211.957	140.518	0.0354561	0.928721	0.934331
765519	765563	GAAACGGCAAGGGGCAGAAGAAGCTTCGCGCCCTCAAGCGGCTGA	+		267.831	778.741	775.033	857.575	803.783	1.58548	3.7541e-05	0.000238724
767423	767467	GAAACCTCGGCCTACGCGCGGACCCTGGGCACCGACGCGGTCGAC	+	MRA_3727	398.009	921.63	775.033	444.217	713.627	0.842367	0.0890835	0.10764
768726	768770	GAAACCCATGCATGCGTTGGGGCACGACGCCGGCCTGGCCGCCAG	+	MRA_2232	472.579	592.987	566.576	342.705	500.756	0.083551	0.740584	0.759521
769793	769837	GAAACCCGTTCTGGGACAGACTATCCCGCGCCATGTACCGGCTGG	-	MRA_2680	474.949	490.583	491.745	669.168	550.499	0.212966	0.271891	0.300318
770237	770281	GAAACCCTTGTTGTCTCCGGAGATGAGGTGGTTGCGATTCGTCAT	+	MRA_2818	79.8571	10057	9703.94	3906.19	7889.03	6.62628	0.0173018	0.0252233
770326	770370	GAAACGCGTCGACCCGCATACCACGCTCGTGCGTATCGACCGGGG	-	MRA_2261	874.964	883.526	724.255	766.62	791.467	-0.144695	0.154444	0.177451
770466	770510	GAAACCTCGGCGGGCGCCACATCGGCATGCGCATGTTCCACCGAT	+	MRA_3720	473.491	147.651	184.404	191.655	174.57	-1.43953	2.55156e-05	0.000185651
770962	771006	GAAACGTATCCCACAAGGAGAAACACTTTATGCGCCGGGGCCCAC	+	MRA_1356	68.5532	74240	68251	12492.5	51661.2	9.55764	0.0585424	0.0735053
771457	771501	GAAACCGAGGTTCCCGTCTACCTGGAAAACACCGCCGGCGGCGAT	+	MRA_3069	308.489	152.414	163.024	175.413	163.617	-0.914896	2.62021e-05	0.000188139
771783	771827	GAAACGCGATGTCGTCCTTGCGACCTTGGTCGGCGGTTTCGCAGA	-	MRA_2405	199.278	569.172	478.382	367.88	471.811	1.24343	0.00942915	0.0150925
771793	771837	GAAACCGCCGACCAAGGTCGCAAGGACGACATCGCGTTTCTGCGG	+	MRA_3270	316.876	197.662	205.785	194.903	199.45	-0.667891	3.57137e-06	5.33331e-05
772346	772390	GAAACGACGCCGATCGCCGCGAAGATGCTGGTGTTGCAGGCCAGC	-	MRA_3231	408.402	381.036	288.633	303.724	324.464	-0.331929	0.0426896	0.0556154
774267	774311	GAAACGCCTCGGCGACGGCGGGATGTCCGTGGCGCACCAACAACG	-		723.637	283.395	355.446	238.757	292.533	-1.30667	0.000222652	0.000826298
775628	775672	GAAACTGGCACATGCTGATTGTCACCAGCATCGGCACCGATGCTC	+	MRA_0291	320.34	2090.93	2092.59	1172.67	1785.4	2.47857	0.00876222	0.0142155
775667	775711	GAAACGCTTGTGGTGCATGCAGGTTCGCAGTGCGGCCCGGGTACG	-	MRA_2030	287.887	550.12	531.833	397.116	493.023	0.776153	0.0131359	0.0199616
776052	776096	GAAACGACGCGATGCAACTCAACTCCTGGAGGTGACATGAGTGAT	+	MRA_3227	150.416	60387	55417.5	18313.6	44706	8.21537	0.0283938	0.0387157
778213	778257	GAAACTGACCGAGAAATACAACCAGGACCTGACGGCCAGGATGCT	-	MRA_0450	87.15	1209.79	1309.54	770.68	1096.67	3.65348	0.00365589	0.006877
779030	779074	GAAACCGAGGAAAGCCACGCCCCCGCGGGTGGCGAGCAGCCCGAG	+	MRA_3044	1123.29	788.267	777.705	865.696	810.556	-0.470743	0.000352636	0.00114388
779284	779328	GAAACTCGCGGGCAATCAGGGCGAGTCACTGGCCAACGAGTCCGT	-	MRA_0609	547.696	904.959	932.712	951.778	929.816	0.763571	9.52632e-06	9.79493e-05
779512	779556	GAAACACATCGGCAAGGTGTTCGAGGAGGGAGACTCCGACAGCGC	-	MRA_0244	132.184	183.373	112.246	138.057	144.559	0.129112	0.583696	0.60874
779577	779621	GAAACGGTCGGACAGATACAGGCGGTGTCGATGAGCCCCGACGCG	-	MRA_1501	249.599	342.932	304.668	297.228	314.943	0.335476	0.00991743	0.0157481
780029	780073	GAAACTTCGTACTCCACCACCTTGGGGTCGAACGGCTCCGGGTCA	+	MRA_0090	256.163	233.384	256.563	285.858	258.602	0.0136712	0.880158	0.890145
780288	780332	GAAACTTGTGAGCGTCAACGACGGGGTCGATCAGATGGGCGCCGA	+		147.863	459.624	403.551	378.437	413.871	1.48492	0.000376755	0.00120266
780954	780998	GAAACGGTGACCGTCGGTGGTGCGAACAACAAGATCGCCTTCGAC	-	MRA_1463	340.76	728.73	558.558	563.596	616.961	0.856423	0.00781298	0.0129067
781288	781332	GAAACCGTTGCGCGCCGATCGCGCTACCCACTCCCGGTTGGCGAC	-	MRA_3883	793.466	473.913	542.523	647.242	554.559	-0.516828	0.00903343	0.0145839
781387	781431	GAAACGGTGTTCTTCCGCAATGGTGATCCGTTCATCTGGGACCGT	-	MRA_1401	96.6308	121.455	90.8659	190.031	134.117	0.47294	0.270181	0.298694
784368	784412	GAAACTCGGCGAAACCTACGACACCGTGGAAATACCGGCCGACCT	+	MRA_0591	386.888	209.57	288.633	252.562	250.255	-0.628517	0.00393313	0.00731034
787207	787251	GAAACGCAGACCTTCGTCCATGGCGACGGGCTGGATCAACTTCAC	-		272.754	204.807	157.679	159.983	174.156	-0.647218	0.00301243	0.00586506
788320	788364	GAAACTGTAACGTGTTCTAACGTGCCCCAGATTCCCGCCCACCAG	-	MRA_0194	247.594	590.605	740.29	619.63	650.175	1.39285	0.000926206	0.00235857
789687	789731	GAAACCGGCCCCCACCACCACGGCGTGCCGTGCGGCGGATGCATG	-	MRA_3534	755.543	585.842	531.833	571.717	563.13	-0.424045	0.000285779	0.000986261
790763	790807	GAAACGCCCAGAGCTCAACAGATGCCGGCTCAGTGAAACGGCGAA	-		208.394	154.796	256.563	227.387	212.915	0.0309629	0.888451	0.897079
792616	792660	GAAACCATCCGACACCGCAAGCGCATGCGGGTCATCTTGCAAACT	-	MRA_1926	392.904	531.068	582.611	665.108	592.929	0.593681	0.00686673	0.0115786
792818	792862	GAAACAACGTTCTGCGGGCGATGCCGGCCGCCCGGGCGATGTCGT	+	MRA_0083	933.49	535.831	507.78	593.643	545.751	-0.77439	0.000105381	0.000493919
792879	792923	GAAACCGTGGGCAGCGAACAGTTCGATGGCAACATCGCTGATGTG	+	MRA_3941	149.504	538.213	606.663	634.248	593.041	1.98795	0.000100185	0.000477535
793071	793115	GAAACCGATACCGACACCGAGCTTGTCACCGAGACCCTGGTTGAA	+	MRA_3103	160.626	812.082	887.279	755.251	818.204	2.34876	6.70691e-05	0.000354332
794077	794121	GAAACCAGCCAGTCGTAAAGCTGCACCTGCTGGTCGGCGGTGGGG	-	MRA_1758	539.127	340.55	291.305	405.237	345.697	-0.641114	0.00422398	0.00773318
794300	794344	GAAACGTGTTGTCCGACGGCGGATTTCAAAATGTCTGGAAGAACT	+	MRA_1089	66.9123	1917.08	2081.9	1281.49	1760.16	4.71729	0.00226513	0.0046703
794307	794351	GAAACAGCGACGAGTTCTTCCAGACATTTTGAAATCCGCCGTCGG	-	MRA_0880	66.3653	102.403	80.1758	78.7735	87.1175	0.392534	0.0534581	0.0677578
794658	794702	GAAACGGTAGCCATCGCGCAGCAACGCGCGAAGCGGAGGCTGCCG	+	MRA_1534	508.679	264.343	261.908	274.489	266.913	-0.930384	3.86211e-07	1.48871e-05
794808	794852	GAAACTTCTTGCCCCATAACGGTCGTCGACAAGTCACGTTTATCT	-	MRA_0080	97.1777	381.036	360.791	364.632	368.819	1.92422	1.63087e-06	3.44261e-05
795402	795446	GAAACCCCGGCATCCACAGCTCTTTTGGCATCGTCGACCCGCATG	-	MRA_2359	247.958	209.57	208.457	209.521	209.183	-0.245334	4.60743e-08	3.9198e-06
796249	796293	GAAACGCTGGTGTTCGCCGCTGGCGCCGTAGGCAATGGCGGGCGC	-	MRA_2086	1074.61	442.954	475.71	459.647	459.437	-1.22587	3.34493e-07	1.39124e-05
796518	796562	GAAACATCCGTGCTGCTGCATCTTTCGCCGGCCGACGTGCGCACC	+	MRA_1201	692.46	1216.93	1130.48	1224.64	1190.68	0.781989	7.88991e-05	0.000401285
798671	798715	GAAACTTTCAGTGATGCCAGTCATTTCGTGTGTGCGGCGAACTGG	-	MRA_0035	51.4149	485.82	555.885	539.233	526.979	3.35749	2.30947e-05	0.000175238
799880	799924	GAAACCCTAAGCGACAACGACGTGCGCCTACTCAAACCAGAAGTC	-	MRA_2685	52.3265	109.548	149.661	136.432	131.881	1.33362	0.00252384	0.00507869
800101	800145	GAAACGACGCGCGAGCGCCCGCCCGGACCCCGAGTCATTGGGTCG	+	MRA_3225	670.034	245.292	264.58	212.77	240.88	-1.47592	9.16457e-06	9.4943e-05
801870	801914	GAAACCGTCGTCCGCACCGGTGCCAGCGTCGTAGGGCCGGTGCCG	+	MRA_3926	981.805	1343.15	1282.81	1197.03	1274.33	0.376232	0.00231312	0.0047506
802433	802477	GAAACCTTTGCCCTTGGAGGTACCCGTCACATCGACGTAGCTGCC	-	MRA_3454	220.61	331.025	299.323	270.428	300.259	0.444708	0.0104045	0.0163982
803382	803426	GAAACCTCCTCGGACGTCGTGGTGTTGGCCGCGATATAGGCATTC	-	MRA_3768	284.24	61.9183	56.123	54.4105	57.4839	-2.30588	6.03886e-08	4.70947e-06
804652	804696	GAAACTCCCTAGATCTGATTGCGCGGCTAACGCGAGTGCTTCTTG	-		154.427	52.3924	74.8307	73.0888	66.7706	-1.20964	0.000262205	0.000927645
806652	806696	GAAACCCGCATGGGTTCGGGCAAGGGCTCGCCGGAGTGGTGGGTA	+	MRA_2471	470.938	419.139	459.674	463.708	447.507	-0.0736275	0.175025	0.199465
806883	806927	GAAACGCAAGTTGAACAACTCTTCCTTGGACTCGCGCAACCGCTC	-	MRA_2965	240.301	2469.59	2415.96	1688.35	2191.3	3.18887	0.00149823	0.00339902
809070	809114	GAAACCGATGGACGGCGTGAGCTTCATAGCGGCCCTTGCCGACCC	+	MRA_3141	945.158	9633.05	8512	4773.51	7639.52	3.01485	0.010364	0.0163512
809395	809439	GAAACGATGACTCGGTCGCGGCCTTACCTGGTCAGCGAACGAGCC	+	MRA_3023	741.14	1455.08	1336.26	1148.31	1313.22	0.825287	0.00305051	0.00591965
810554	810598	GAAACCGGCCCTGCCAGGTGTTCGCCATGAGCATGCCCCCCGGCT	-	MRA_3541	477.137	1400.31	1253.41	1106.08	1253.27	1.39322	0.000795962	0.00210519
810611	810655	GAAACCTGCCCACCGGGGAGGTTCCCACCCAGCCCAATGCACCGT	-	MRA_3641|MRA_3640	695.012	438.191	523.815	456.399	472.802	-0.555804	0.00103533	0.00256078
810694	810738	GAAACGTTTGGGAGTGGACCACCACCGAGTTCTATCCACACCATC	+	MRA_0978	97.3601	221.477	299.323	295.603	272.134	1.48292	0.00232096	0.00476149
812186	812230	GAAACCCTCCGGACGCGTCGACAGAAGCCATCTGACGCCCGCCTT	-	MRA_2718	531.469	221.477	267.253	247.69	245.473	-1.11442	2.73387e-05	0.00019443
815057	815101	GAAACGGTGAACTTCGTCGGTGCCTGGACGGCGAACGTGATTCCT	-	MRA_1476	44.4866	85.733	29.3978	24.3629	46.4979	0.0637941	0.923483	0.929609
815212	815256	GAAACTGATTGCGCCATGGCTACTTACCTGTCTTTCCGACCTTGC	-	MRA_0408	172.294	2067.12	2100.61	1596.58	1921.44	3.47924	0.000424519	0.0013184
815561	815605	GAAACTCAATCCGTTCTCGCGTGCGGCGTCGGCCAGCGCGGCGAT	-	MRA_0882|MRA_0883	251.422	109.548	144.316	199.776	151.213	-0.733527	0.0188751	0.0271893
816656	816700	GAAACCGGTTACGGAAGCCCTTGAGCTTGGGCAGCCGCATGTGGA	-		237.93	314.354	312.686	287.483	304.841	0.357516	0.00153252	0.00345404
816704	816748	GAAACAGCCGGTTGATGTCGCCGACGTTGACAATTTCGTATTCGG	-	MRA_0870	306.301	288.158	269.925	292.355	283.479	-0.111707	0.0295184	0.0400642
816890	816934	GAAACTAGAGCTCGGTGGCTGAACCGCCCGCTGCGGTGATCTTCG	-	MRA_0929	590.177	357.221	430.277	380.874	389.457	-0.599683	0.000735732	0.00198136
817388	817432	GAAACTTATCCGGGCACCCTGTCCTACTATCTGGCTTCGGCGTTC	+	MRA_0131	131.09	223.858	163.024	221.703	202.862	0.629942	0.0227283	0.0319211
817969	818013	GAAACTGGGGCCCACCACGACCGTTGACGATCGGGCCTTCCAGGG	-	MRA_0243	552.436	347.695	526.488	427.975	434.053	-0.347938	0.0838835	0.101861
819045	819089	GAAACGAATCCGCCATTTCTCGTACCCGGCCTGCGTCGAAATCCA	+	MRA_3384	218.24	61.9183	53.4505	82.0218	65.7969	-1.72982	5.60959e-05	0.000311518
819955	819999	GAAACACAGACAGTACCCAGCACACCGCAAGCCAGCACCTTCGTG	-	MRA_0219	458.176	809.7	855.208	810.473	825.127	0.848716	1.67535e-05	0.000141014
820193	820237	GAAACCGTATGCGCGCCAACGATTGGCGAGGATCGTCATGCGCTC	+	MRA_3868	297.55	1452.7	1397.73	918.482	1256.3	2.07798	0.00483012	0.00862905
822082	822126	GAAACACCGCACCGTCGCGCATGGCCGCGAACTGCTGGGCACCGA	+	MRA_0382	984.722	471.531	542.523	514.87	509.641	-0.950235	2.11888e-05	0.000166166
823138	823182	GAAACTCGGCGGTCTCACCCACCGACGGCACCGACTGCGCCCGTG	-	MRA_0586	580.514	954.97	847.191	726.827	842.996	0.538195	0.0163535	0.0240695
824960	825004	GAAACACCAAGACACACGCTGATTAAGCCAGTTGGGATCCGGCGG	-	MRA_0265	338.755	228.621	251.217	298.852	259.564	-0.384153	0.018684	0.0269555
827003	827047	GAAACAGCTGGTGGGACAAATTCGTCGGCACGTACCTGTCCGACC	+		399.65	671.575	734.945	680.538	695.686	0.799698	0.000116554	0.00053164
827717	827761	GAAACTCCAGCACCGCGTCGATGTCGGTCCCCCGGCGTTCGAGCA	-	MRA_0786	472.397	314.354	251.217	276.925	280.832	-0.75029	0.000473725	0.00143549
828130	828174	GAAACGACGGGGTGGCGCCGGATTCGCGGATCACCGACTCGGCGA	-	MRA_3192	507.403	95.2589	112.246	121.003	109.502	-2.21217	7.7881e-07	2.34864e-05
828461	828505	GAAACGGGTACCCGTGCCGCCGAGCTCCGTTATGGACGCTCGTTC	+	MRA_1563	406.579	211.951	187.077	288.295	229.107	-0.827509	0.00431859	0.00787574
830630	830674	GAAACTCAGGTCATAGGGGCGCAGCGCCGTCTCGACGCGGGCCAG	-	MRA_0825	327.086	233.384	200.439	237.945	223.923	-0.546669	0.000947901	0.00240075
830977	831021	GAAACGTTGCGGCGCAACGCCGGCGACTTTTGAGGGCGGGCAGAC	+	MRA_1008	143.852	50.0109	72.1582	71.4646	64.5446	-1.15622	0.000400854	0.00126095
831231	831275	GAAACCCACTGCGTGGTCAACGATTTCAGGACAAGCTGTTAGCAG	+	MRA_2115	118.874	204.807	232.51	252.562	229.96	0.951946	0.00130911	0.00307687
832336	832380	GAAACCGGGAGAAGTTACGGGCACCGGCCGGGGTGTCAAGGCCCA	-	MRA_3684	435.385	269.106	224.492	180.286	224.628	-0.954755	0.00119409	0.00285798
833111	833155	GAAACCGCCGAAGAGTTCTGGGACAACTCGCTGTGGTGCAGCTGG	+	MRA_3268	4869.1	464.387	539.85	412.546	472.261	-3.366	2.99443e-08	2.89891e-06
833147	833191	GAAACCGTGACGGTGCGGGTGTATCCCGTTTCTCGGTCGCCCCAG	-	MRA_3938	207.118	66.6812	66.8132	65.7799	66.4248	-1.64066	1.70145e-10	1.36481e-07
833165	833209	GAAACGGGATACACCCGCACCGTCACGGTTTCGATCTGCCAGGTG	+	MRA_1651	333.467	88.1145	109.574	125.875	107.854	-1.62846	3.25915e-05	0.000218118
833749	833793	GAAACCAAGGGGAGCGAGCAACGACGTGCGCAATGCGAGGTTGTG	+	MRA_1468	138.93	15924.9	14129.6	4538	11530.8	6.375	0.0321901	0.0432101
834453	834497	GAAACGTCGCCGCCTGCGCGCTGAGCGCCTGATAGGCCTGGCCGT	-	MRA_1273	1126.02	321.499	347.428	484.01	384.312	-1.55088	0.00012415	0.000555904
835216	835260	GAAACCGACCCGCGTATCGGTCAACGCATTGCGGCCTGGCTGAAC	-	MRA_2922	200.919	157.177	101.556	114.506	124.413	-0.691478	0.0103934	0.0163883
835364	835408	GAAACCACGCTTTCTGGAACCGCACGACCTCGCGGTGGCGAAACT	-	MRA_1648	328.362	140.507	176.387	223.327	180.073	-0.866703	0.00347447	0.00660432
836702	836746	GAAACCGGCTCCACCCGGATAGCCGTCATACACAAAGACACTTGG	-	MRA_3649A	409.678	571.553	617.354	724.391	637.766	0.638537	0.00729918	0.0121761
838098	838142	GAAACCGGTGACGGGGGTGTCGGCGGGGCCGGCGGCAAGGCCGGG	+		213.499	161.94	165.697	116.942	148.193	-0.526755	0.0140373	0.0211161
838370	838414	GAAACAACAGGCGCTGGCCGCGATCAACGCGCCGACCCAGACACT	+	MRA_0036|MRA_0037	441.949	209.57	219.147	230.636	219.784	-1.00779	3.37003e-06	5.10421e-05
839023	839067	GAAACCAAATCCGCCGGCGCCGCCGGCGCCGCCGCTGCCGAACAG	-	MRA_1419	975.242	400.087	387.516	249.314	345.639	-1.49649	0.000199891	0.000772996
839495	839539	GAAACCCGCACCGCCCGGATAGCCGTCGTCACGACGACCCGCGAC	-	MRA_2464	1077.71	573.935	620.026	723.579	639.18	-0.753671	0.000581836	0.00166599
839629	839673	GAAACGTGTGGAAGCGCTGCATGCGGTGCCGGATCGCGATATCGT	+	MRA_1092	286.246	3345.97	3044.01	1902.74	2764.24	3.27156	0.00486981	0.00868399
839726	839770	GAAACCATCACCCATGACATCGCATGCCTCCCAACCCCTCACGGC	-	MRA_1911	334.926	1028.8	1135.82	767.432	977.351	1.54503	0.00420229	0.00770603
840309	840353	GAAACGCCGGCATGCTGTTCGGCGCCGCCGGGGTCGGCGGCGTCG	+	MRA_2637	614.061	273.869	360.791	376.813	337.158	-0.864958	0.000978847	0.00245983
841053	841097	GAAACGGCGGGCAGGGAACGATCGGCGGCGTCAACGGCGGGGCCG	+	MRA_1725	323.804	381.036	368.809	362.195	370.68	0.195052	0.00105332	0.00259746
841559	841603	GAAACTCCGGCGGCGGTGCTATGGCTGCCGGCGCCGCCGGTGCCG	-	MRA_0705	278.224	130.981	149.661	150.238	143.627	-0.95392	2.8835e-05	0.000201629
843245	843289	GAAACGGCACCGGATCCGGAGGCGGCTCCTGAGGTTTGGGGCCGA	-	MRA_1919	596.011	743.019	817.793	773.117	777.976	0.384387	0.00111071	0.00270569
844392	844436	GAAACACCGCGACACCGTGCGCGGCGGCGCCGGACGCCGCCGTGG	+	MRA_0410	466.563	471.531	411.569	453.962	445.688	-0.0660375	0.305906	0.334827
845132	845176	GAAACTCAGCCCCGGTGTGCCCTTTTCGACGATGAACGCCGACAC	+	MRA_0835	334.014	200.044	197.767	263.12	220.31	-0.600375	0.00604784	0.0104104
846515	846559	GAAACACTGCGCCCGCTTGCCGGTGGCGGCGGCACCAGCGTAGAT	+	MRA_0676	548.608	252.436	269.925	302.1	274.82	-0.997285	4.68965e-05	0.000274441
847743	847787	GAAACGGACGCGGGCGCCGAGCCCAGCGCCCCCCGGAGCGACGTC	-	MRA_1971	957.739	521.542	614.681	704.901	613.708	-0.64208	0.00289111	0.00567805
849480	849524	GAAACCCGATGTGGCGCTGTTGTTGTCGGGATTGGCTTCAAGATT	+	MRA_2451	129.813	2074.26	2052.5	1027.3	1718.02	3.72624	0.0100464	0.0159261
849603	849647	GAAACCCGATGTTACACTAACCGAATTGTTGTAACCCGTTACCGA	+	MRA_2451	55.9729	442.954	523.815	458.023	474.931	3.08492	7.22807e-05	0.000375098
849660	849704	GAAACTCCGGCGCCCAAAACGTTGGTAATTTACAAATCTCGGGCT	-	MRA_0709	150.78	102.403	98.8835	176.225	125.837	-0.26089	0.378544	0.408519
849705	849749	GAAACGCCGGCAGTGGAAATTCGGGTTTCAATAATTCTGGTAGGG	-	MRA_2643	60.531	83.3515	96.2109	89.3307	89.6311	0.566325	0.00143463	0.00329331
849726	849770	GAAACCCGAATTTCCACTGCCGGCGTTTCCGAATCCCGAGTTTTC	+	MRA_2402	247.594	61.9183	90.8659	95.0154	82.5999	-1.58376	9.26054e-05	0.000452944
849795	849839	GAAACCGGTGTTCAGGTTGCCCGCGTTAAAGCCGCCCGTGTTGAT	+	MRA_3839	135.83	521.542	547.868	450.714	506.708	1.89935	0.000215731	0.000810929
849885	849929	GAAACCAGAATTAGCGTCTCCTCCGTTGAAGCTGCCTGAGTTGAA	+	MRA_1709	653.807	635.853	684.167	82.0218	467.347	-0.484371	0.389067	0.418989
850044	850088	GAAACTCCGGCTTTATCAACACCGGCTTCGGGAACGCGTTAAGCG	-	MRA_0702	149.687	45.248	58.7956	43.8533	49.2989	-1.60232	3.00135e-05	0.000207034
850320	850364	GAAACGTAGGCGACGGCAACGTTGGCTTCGGGAACAGCGGCAGCT	-	MRA_1360	563.376	952.589	1010.21	943.657	968.82	0.782132	4.12886e-05	0.000252408
850365	850409	GAAACTTCGGCGGTGGTAACACGGGCAACGCAAATATCGGTCTGG	-	MRA_0094	232.825	490.583	451.657	630.188	524.143	1.17071	0.00578857	0.0100441
850584	850628	GAAACGGAAACGTTGGCATCGGACCGTCCAGCTTTAACGTGGGTA	-	MRA_2013	134.736	152.414	104.229	172.165	142.936	0.0852307	0.705247	0.725788
850695	850739	GAAACCTCGGTAACGCCAACTTTGGCGGCGGAAACGGAAGCGCCT	-		497.922	290.54	331.393	294.791	305.575	-0.704394	0.000120277	0.00054289
851334	851378	GAAACCGACCATCACGGCCCCCTCACACCATTGACAAACCAGGAC	+	MRA_2907	267.102	252.436	261.908	203.024	239.123	-0.15964	0.200122	0.225548
851429	851473	GAAACACCGAGGCTGGCGGGGAAAGGCCGGCGGCCAGTGCACGCG	-	MRA_0366	533.657	435.809	483.727	456.399	458.645	-0.218535	0.00567324	0.00986535
851879	851923	GAAACATCGTCAGGCATCACCCGAACCCAAAACGTCAAGCATCAG	+	MRA_1288	169.195	3969.91	3840.42	2122.82	3311.05	4.29053	0.00617909	0.0106135
853096	853140	GAAACCCGGCCGGACGCGGTGATCCTCGATGTGATGATGCCCGGG	+	MRA_2581	200.919	252.436	269.925	188.407	236.923	0.237801	0.219867	0.246074
855243	855287	GAAACACGTGGATGTGTAGGTGGGGCACTTCCAGCCCGGCAATGA	+	MRA_0653	123.25	571.553	502.435	378.437	484.142	1.97384	0.00308184	0.00596914
855484	855528	GAAACGGCCGGGCAGTTCACGGTTGATGATCTTGGTGAAGATCGA	+	MRA_1815	306.666	1145.49	1125.13	1168.61	1146.41	1.90238	2.99691e-07	1.34621e-05
855524	855568	GAAACCTGGGGGGGGGCCGTTGCGACGTCATATGCTCAACGGGTG	-	MRA_3592	221.157	500.109	550.54	434.472	495.041	1.16248	0.001233	0.00293237
856417	856461	GAAACGTGATCAGGCTCTGAAATTCGGTGCCACCCACGTCTACCC	-	MRA_1172	199.096	407.232	363.464	407.673	392.789	0.980293	0.000189769	0.00074358
857363	857407	GAAACATGACCGAAGTCGAAGAAATCGCGTTGCCAGTTCCATTTC	+	MRA_1305	87.5147	27098.8	25244.7	8414.95	20252.8	7.85438	0.027452	0.0375645
857469	857513	GAAACAGGGCGAGGTGGTTGGGTTCTGGAAACAGGTTGCCACCGA	-	MRA_1048	202.56	931.156	986.162	710.585	875.968	2.11253	0.00132546	0.00310749
857743	857787	GAAACGGGAGAGTAACCGTGGCCGGCTATCCTCGCGACGAACTCG	-	MRA_1657	226.262	421.521	414.242	413.358	416.373	0.879884	2.05248e-07	1.05731e-05
858449	858493	GAAACTCACCGATCGGCCGTCGCCGTACAGCTCGTCGAGTTCGTC	+	MRA_0870	757.913	376.273	384.844	369.504	376.874	-1.00795	1.10342e-07	6.88411e-06
859314	859358	GAAACCCGGGGTAGTGCAACAGCGCTCATTAGCCCGGCATCCCCT	+	MRA_2608	448.695	342.932	288.633	320.778	317.448	-0.499216	0.00113684	0.00275427
859409	859453	GAAACGCCGCGCGGGTGTGTCGTGGTGAACATGGAGATTCAACCG	-	MRA_2685	333.467	1007.36	1098.41	1434.98	1180.25	1.82347	0.00287137	0.00564521
860064	860108	GAAACCCGCGGCCGGCGAGTTCGGTTGCGGTGGCCGCGCCGATGC	+	MRA_2529	192.897	42.8665	40.0879	87.7065	56.887	-1.76166	0.000914171	0.00233959
860349	860393	GAAACTGACTAGTTTGCAGCCGATTTCGCGGCCGATGCGATAGTC	+	MRA_0434	238.477	150.033	125.609	177.037	150.893	-0.660328	0.00413652	0.00761278
860497	860541	GAAACCCTGCGCTACGACACGTCCAGCCAGATTCTGGCCCGCACC	-	MRA_2769	692.46	607.275	590.628	801.54	666.481	-0.0551659	0.720704	0.740486
860675	860719	GAAACAGGAACGCCATGATTTCCTGGTCGGAAAGCCGGTCGCCGT	+	MRA_0995	155.885	616.801	692.184	692.719	667.235	2.09771	3.49193e-05	0.000227991
860976	861020	GAAACTTTCGGTTTGCAGGGCCGAATCCAGGTGAATGCGGGCAAG	+	MRA_0020	57.2492	92.8774	90.8659	55.2226	79.6553	0.476516	0.140893	0.163251
863283	863327	GAAACCGACCTCTCTATCCGCCGGCCGCGCGCCACCGCATGCGAA	-	MRA_2947	571.58	202.425	152.334	131.56	162.106	-1.81802	4.10402e-05	0.000251848
865085	865129	GAAACTGGCGCGCAACATGTTGACTTTCGTCTCTTATGCCGCCGC	+	MRA_0274	195.996	147.651	152.334	90.1428	130.043	-0.591842	0.0299784	0.0406101
865918	865962	GAAACCTGCGGGTCTTTGCCGAGCGCCAGCAATAGCGCATGTTCG	-	MRA_3631	206.753	447.717	382.171	186.782	338.89	0.712907	0.167072	0.190944
866111	866155	GAAACACACGATGCCGGCCGCGCGCACGGCGTCGGCCACCCCGAG	-	MRA_0210	1238.33	895.433	855.208	911.985	887.542	-0.480511	3.15184e-05	0.000213481
866953	866997	GAAACGATCGCGCCATCGTCGCGCCGCGTGGTTCCGGCGTGCAGC	-	MRA_3048	709.598	457.243	379.499	575.777	470.839	-0.591767	0.0138754	0.0209044
867327	867371	GAAACTGACCCGCATACCGTTCACCCAGCGGAACCGAGGGCCGTC	+	MRA_0452	308.307	335.788	275.27	256.623	289.227	-0.0921655	0.4693	0.497609
868148	868192	GAAACCCGGTGAGCTGTTTACCTTTCCTGACCACGCGGCGACGCT	-	MRA_2617	203.107	2031.4	1852.06	1054.1	1645.85	3.01852	0.00862781	0.0140136
868294	868338	GAAACACTCTTCGAGCCCGCCATCTCGTACGGCCGCAACGGCTTT	-	MRA_0673	539.491	754.927	705.547	288.295	582.923	0.111705	0.783773	0.800307
869113	869157	GAAACGCTACCCGGGAGGTGTCCAGCCGCTGGGTGTCCAATAGCG	+		312.865	335.788	358.119	331.336	341.747	0.12739	0.0252204	0.0348799
870663	870707	GAAACAGCGCCACCGTAGCCGGGTGCGGATAGACCTCGATGGCCC	+		119.968	66.6812	48.1055	52.7863	55.8577	-1.10282	0.000327131	0.0010824
871985	872029	GAAACCACGTCGTGGTCCAATGAACGCGGATACACCTGCCCCACG	-	MRA_1673	391.81	607.275	622.699	492.943	574.306	0.551663	0.0111659	0.0174351
872073	872117	GAAACCCTCGGTGGCGAGCTCGTGGCCGGCCATCAATCGAATCGT	-	MRA_2749	191.985	152.414	109.574	119.378	127.122	-0.594782	0.0074625	0.0124007
872910	872954	GAAACCCTTGAGGTGTTACGTGATCCGGTGACCTATTCGTCGGTC	+	MRA_2814	379.413	440.572	507.78	549.79	499.381	0.396373	0.0195745	0.0280316
873501	873545	GAAACCACCCGTAACTCCATTGCCGGCGGGCTGCTGGCGCTGGCC	+	MRA_1565	585.254	83.3515	93.5384	109.633	95.5077	-2.61537	3.5671e-07	1.43927e-05
873754	873798	GAAACCCAGGTGCGGATTGGGTTTTCGGGTGATATCGAACTCGTC	-	MRA_2199	78.5809	14.2888	10.6901	46.2896	23.7562	-1.72588	0.00836646	0.0136881
875766	875810	GAAACCGACTTATCGGTGCCGACGCGACGTGGCAACTGGTGGTAC	+	MRA_2983	562.099	635.853	518.47	647.242	600.522	0.0953909	0.403387	0.432668
876393	876437	GAAACCGGTCCTGGCCAGCTATGACCGCATGCTCCACCGAGTACT	-		226.627	1650.36	1627.57	1784.99	1687.64	2.89662	7.60732e-06	8.52597e-05
876641	876685	GAAACTATGGTGAGCCCGAAGAGATCTCGTTCGACTCCGAGCTGA	+	MRA_0910	67.2769	314.354	374.154	355.699	348.069	2.37119	9.18463e-05	0.000450015
877560	877604	GAAACGCGGTCTCCTTCCAGCGCTCGTAGCGGCCACTGATCCCAC	-	MRA_2288A	601.116	419.139	360.791	243.629	341.186	-0.817084	0.00729782	0.0121761
877664	877708	GAAACGACCTCGATGGCGCTGCGCCAGCATAGCCGGTGGGATCGG	+	MRA_3253	829.201	583.461	649.424	652.114	628.333	-0.400193	0.000863	0.00223353
877874	877918	GAAACGATGGCGATGAGGTGGCCGCGCAGGGGCGGCGTGAAGTGA	+	MRA_3007	149.504	502.491	486.4	345.954	444.948	1.57345	0.00402119	0.00744445
878119	878163	GAAACAGCAGGCTAGTCATCGAAGAGCACCGTTGCTATCCGCATG	-	MRA_0801	116.322	292.921	310.013	458.023	353.652	1.60421	0.0105963	0.0166615
879317	879361	GAAACCCTGGACAACACGAAATATGATGAGCAGCAAGATGTTTGG	+	MRA_2777	31.9064	3843.7	3634.64	1430.1	2969.48	6.54022	0.0190233	0.0273536
879898	879942	GAAACCTGGAATCGGCAGACTGCAAGCGTGTCTGGAAAACTGCTC	+	MRA_3622	38.2877	164.322	195.094	134.808	164.741	2.10525	0.00190596	0.00408315
880364	880408	GAAACCCTCGCCGATGCCCAGCACGCGGGCACGCACGGTGGTGAG	-	MRA_2736	555.171	316.736	347.428	350.826	338.33	-0.714501	3.68773e-05	0.000236107
881066	881110	GAAACGGGGCACCGAGTTGCCGTGCCCCTGCGCGTCGTAACCACC	-	MRA_1587	620.26	235.766	232.51	270.428	246.235	-1.33284	6.59827e-06	7.93384e-05
881280	881324	GAAACTCGAATTTCCCCACAGACTTTCGCGACGAAGGCGCGCCGC	-	MRA_0679	629.559	250.055	272.598	246.878	256.51	-1.29533	1.32679e-06	3.07848e-05
881595	881639	GAAACAACGGTACCGGCAACCGCTTGCCCGCGGCATCCAGCCATA	-	MRA_0074	414.965	192.899	243.2	228.199	221.433	-0.906122	0.000203234	0.000781614
882154	882198	GAAACTGACTTAGATGCTCGGGTGCTCAAGGCCGACGGTACGCCA	+	MRA_0431	563.923	314.354	264.58	354.074	311.003	-0.858569	0.000615099	0.00173557
883000	883044	GAAACGCCCCCATAAGGGCACAATCGTAAACATGCAACTCACGCA	-		206.753	1995.67	1977.67	1633.94	1869.09	3.17636	0.000145842	0.000624164
883136	883180	GAAACCTGCCCGCCGATATGCGACCAGATTCCTGCTACCGCGTGG	+	MRA_3638	298.826	1105	1103.75	881.126	1029.96	1.78521	0.000601819	0.00170754
883224	883268	GAAACGTGGTGTCGCCCTGGTCACCGCCACTGCCGCGCCGGCCAT	-	MRA_1103	770.494	1409.83	1207.98	1157.24	1258.35	0.707679	0.00319925	0.00615621
884046	884090	GAAACGTGACGACACCGATGCGCGCCGTCACTGCGGGTCCCGGCT	-	MRA_1177	565.563	333.406	427.604	387.37	382.794	-0.563122	0.00258543	0.005181
884408	884452	GAAACGCGATGTCCACGCCGTCGACGTCGACGCTACCCGCAGCCA	-	MRA_2406	783.986	4096.13	3420.83	1983.14	3166.7	2.01408	0.0187107	0.0269871
885757	885801	GAAACTCCTTATCGGGGGCGTCGATCGTCTGGAACGCGATACGGG	+	MRA_0688	271.478	66.6812	114.919	196.528	126.042	-1.10692	0.0184916	0.0267329
886704	886748	GAAACCAGCCGGCGCCCAATCCCAGATCGAGACGTCCCTGGGAAA	+	MRA_1768D	188.157	83.3515	96.2109	99.0759	92.8794	-1.0185	3.9124e-05	0.00024518
886877	886921	GAAACCGGCGGGGCGGGCCAGTGCGCCCCTTCGAGGTCGCTGCCC	-	MRA_3632	811.334	762.071	630.716	659.423	684.07	-0.246151	0.0331568	0.0443698
887111	887155	GAAACGAGATTTCGCATGAACGCCAAAGACGACCCGCACTTCGGA	-	MRA_3156	344.407	2717.26	2453.38	1512.94	2227.86	2.69347	0.00672925	0.0113947
887377	887421	GAAACCACATATGCGATGTGGGAGCGGCGACTGGGTGTACGCATT	-	MRA_1534	618.802	1438.41	1424.46	1591.71	1484.86	1.26278	8.56843e-05	0.000429569
889835	889879	GAAACGTATGACGTCGTCGTGCTCGGCGCGGGACCCGTTGGACAG	-	MRA_1354	1072.05	2064.74	1819.99	1896.25	1926.99	0.845972	0.000292858	0.00100024
892029	892073	GAAACCGACCTACCCCTGGCCACCCACGACGAGACGTCGCGGGAG	+	MRA_2939	0	0	0	0	0
893753	893797	GAAACATGTTGCGCAGCATCTGCTCGGTCACCGTTGGCGTGCGCG	+	MRA_1356	184.692	16498.8	15086.4	6729.04	12771.4	6.11165	0.0145091	0.0217075
894631	894675	GAAACGGCGACGGGGACGCGTCGATGAATTCGCACAGGCCGTGTG	-	MRA_1792	515.243	1719.42	1571.45	472.641	1254.5	1.28379	0.133307	0.155037
895849	895893	GAAACGCTTGCAGTGCCGCCGAATAGGCGGCTACGTCGTGAGCGC	-	MRA_2047	476.408	538.213	553.213	592.831	561.419	0.23688	0.00643661	0.011002
898734	898778	GAAACTCACGTTGCCACCGGTCACCGGAATCCCGAGGTCCGCACA	-	MRA_0845	781.433	1145.49	1280.14	1244.13	1223.25	0.64653	0.000391292	0.0012392
898895	898939	GAAACGTTGATGCTGTTGGGCGACACCCGCGACGAGTTCGACGGT	+	MRA_1035	448.33	1798.01	1568.77	1434.16	1600.32	1.83572	0.000410038	0.00128051
899123	899167	GAAACCGGTTGCCGCATAGTGCTTCCCGAAGGGGCTGACCCGTTT	+	MRA_3851	285.881	364.365	352.773	332.96	350.033	0.292075	0.00219605	0.00456696
899188	899232	GAAACCGGCTCTCCTCGGTGCGTGGCACCGCGACCAGCACCCGAC	-	MRA_3660	626.459	523.924	518.47	555.475	532.623	-0.234106	0.00124178	0.00295198
899679	899723	GAAACGCGGCCTCCTCGGCCCACACCGTGCCGCCAGGTATGTGCC	-	MRA_2340	804.041	469.15	499.762	548.166	505.693	-0.669008	0.00020384	0.00078341
900943	900987	GAAACGGTCGGCACCTTTGTCTCACCCGGGCAGGCGCGACGCAAA	+	MRA_1497	366.103	221.477	203.112	237.945	220.844	-0.729219	0.00013374	0.000587664
901145	901189	GAAACTGACGACTCGTTCTGCGCGCTGCGCTGCGGGGACTTCAGG	+	MRA_0437	654.901	69.0627	106.901	176.225	117.396	-2.47989	6.8119e-05	0.000358453
902078	902122	GAAACGAAATAACGCCGACAAATGTCAAACTCTACGGGTACAAAT	-	MRA_3433	43.575	385.798	489.072	348.39	407.754	3.22612	0.000979632	0.00246003
902399	902443	GAAACCACAAGAACCGGCCGGTGCTTGCCATCAACATCGAACTAC	-	MRA_1511	151.874	1069.28	1178.58	720.33	989.398	2.70367	0.00374133	0.00700719
902807	902851	GAAACCTGGTTGTTGCGGCCGCGCCATGTCAAGTTCAGTTCGGAA	+	MRA_3572	272.389	704.916	758.997	635.872	699.928	1.36154	0.000276497	0.000963642
903015	903059	GAAACGTTGCCAGCACCCGACACCGACGTGTTGGCGGCGGCGGTT	+	MRA_1032	308.672	516.779	406.224	427.975	450.326	0.544898	0.013816	0.020826
904118	904162	GAAACGGCCGCACTCGACATCGTCGGCGCCTCGTTCGTCCGTGAT	+	MRA_1833	976.7	473.913	446.312	469.392	463.206	-1.07626	4.59714e-07	1.6878e-05
905780	905824	GAAACCCGTGTCCGGACGTTTTGCCACGTCACCGGCGGCGGGCTC	+	MRA_2651	610.232	676.338	598.646	576.589	617.191	0.0163582	0.829355	0.843782
909682	909726	GAAACGGTGATCACCGGCCGCGTAGTGGACGGTGACGGCCAGGCC	-	MRA_1457	1692.86	2040.92	1844.04	924.979	1603.31	-0.0784067	0.807418	0.823103
909893	909937	GAAACGATTGCCTACTGCCGAATCGGGGAACGGTCCTCGCACACC	-	MRA_2977	877.334	3727	3364.71	1915.74	3002.48	1.77496	0.018451	0.026681
910726	910770	GAAACGGCGGGCGACACGCTACGGTGGGGCTCCTAGGCTGCTCTA	+	MRA_1722	496.099	350.076	374.154	326.463	350.231	-0.50232	0.000449103	0.00138009
910885	910929	GAAACCACTGTTGGCTTGAGCACTATGCGATTGGGTAAGCTGTCC	-	MRA_1697	66.5476	407.232	473.037	350.826	410.365	2.62445	0.000623285	0.001749
911187	911231	GAAACGACACCGGCGGCTCCGGCGCGCACCGCGGAACTGGGCCTG	-	MRA_3349	860.743	1919.47	1726.45	2351.02	1998.98	1.21561	0.00351431	0.00665751
912398	912442	GAAACGCAGACGCTGTGCTCGTCGACGCGCGCAACGACCTGTCGT	+		911.611	900.196	831.156	947.718	893.023	-0.0297207	0.612025	0.635452
913651	913695	GAAACCCAGCAACCGGCCAGGCCGTTCACGTGGCGAATCACCGAA	-	MRA_2146	609.685	602.512	587.956	546.542	579.003	-0.0744937	0.141223	0.163599
914255	914299	GAAACACCATCCCGATTGCCCGGCGGACACCGACCGGGTCGATAC	-	MRA_0313	470.938	142.888	192.422	289.919	208.41	-1.17612	0.00370189	0.00694956
916558	916602	GAAACCGACGAAGTCAATCGCGATGAACCGGTTGATGCTCAAGCC	+	MRA_2958	212.223	209.57	291.305	241.193	247.356	0.221007	0.213869	0.239839
916563	916607	GAAACTGTCGGGCTTGAGCATCAACCGGTTCATCGCGATTGACTT	-		155.885	1033.56	1010.21	969.644	1004.47	2.68788	1.4021e-06	3.22556e-05
918462	918506	GAAACTTGACCGTCACCGGTATATCGGTGCCTTCGGTGGCGCGCA	+	MRA_0075	556.812	1645.6	1566.1	1251.44	1487.71	1.41783	0.00150429	0.00341138
919561	919605	GAAACTGACATAGAGGACGGAGTCGGTGAGGCTCTCCGCGAAATA	+		73.2935	233.384	237.855	293.979	255.073	1.79915	0.000736488	0.00198245
919617	919661	GAAACTTCGCCTCGAGGTAGTCAACCGGGGCTTCAGCCCAGGCCA	-	MRA_0106	290.622	242.91	173.714	232.26	216.295	-0.426143	0.0259292	0.0357232
920363	920407	GAAACTGGTCGCCACCAGCTTGATCGGCGCTCTTACCGGTCTGTT	-	MRA_0228	379.413	433.428	542.523	492.131	489.361	0.367131	0.0251726	0.034831
921508	921552	GAAACTCCTCCCAGGTCGCCGGCACCGGCCGCATGCTCATGCCGT	-		454.894	85.733	122.936	180.286	129.652	-1.81089	0.000292604	0.000999981
921802	921846	GAAACCGGAATGGCACCAAGGCAAAGACGAGCCGGACGATGTCGC	-		433.198	1205.02	1234.71	1034.61	1158.11	1.41868	0.00031263	0.00104614
924246	924290	GAAACACGACCTGGGCCGGACCGTACAGGTCCTGGAATGTCGACA	+	MRA_0564	331.279	307.21	440.967	270.428	339.535	0.0355118	0.881133	0.89081
924526	924570	GAAACGCTGCGGCCCGAGCAGCTGCTCGTCGATCCAGTTGCTCCA	+	MRA_2141	424.081	300.065	267.253	287.483	284.934	-0.573716	0.000129451	0.000573876
924793	924837	GAAACGATCCGCGACCGGGGTGGGGGCTCCACCGGGCGCCGTCAT	+	MRA_3067	870.224	64.2997	157.679	126.687	116.222	-2.9045	1.04616e-05	0.000104709
926423	926467	GAAACGCTGCCGCCCGCGCGCTGAGCGCCTGAAAATCCCGCCCGT	-	MRA_2157	626.641	121.455	165.697	156.735	147.962	-2.08241	3.7799e-06	5.51277e-05
931574	931618	GAAACGCCGCCGCCTGCGCGCTCATCGCCTGATACTGCTGACCGT	+	MRA_2709	432.104	107.166	98.8835	123.439	109.83	-1.97611	1.50019e-06	3.30337e-05
932070	932114	GAAACCGCTCCGCCGACGCCGTTGCCGCCATCGTACGGGCGACTG	-	MRA_3428A|MRA_3428	841.782	1235.98	1248.07	1629.07	1371.04	0.703753	0.0148427	0.0221242
932284	932328	GAAACGAGCATGCCGTGGTCGCGATGGCCGCACAGCAGACGATGA	-		332.556	924.011	887.279	857.575	889.622	1.4196	8.42519e-06	9.04539e-05
935026	935070	GAAACGCTGCGGGCTCGCGGACTCTGGTACATCGACGGAGCTGGG	-	MRA_2139	187.245	316.736	261.908	209.521	262.721	0.488608	0.0713287	0.0878891
935542	935586	GAAACCTCGTCTGCAGTCGAGGGGTGGTCAGCACGCGCCGGGCCA	+	MRA_3707	1069.14	719.205	593.301	709.773	674.093	-0.665428	0.000618075	0.00174047
935748	935792	GAAACGTCGACATGATCGGCATCAGCTACTTCGTTATGACCCAAC	-	MRA_1286	71.835	1633.69	1237.38	797.48	1222.85	4.08942	0.00886566	0.0143543
937444	937488	GAAACACCAGACACTGGCCGTCGGCGTGACGTCGTCGAATCCTGC	-	MRA_0289	200.372	102.403	58.7956	139.681	100.293	-0.998458	0.0128298	0.0195866
937918	937962	GAAACGGCCCACCACCAGCAAGGTCGGCACCGCGATGTCGGCCAA	+	MRA_1868	458.176	488.202	601.318	553.038	547.52	0.257009	0.0526402	0.0668569
939282	939326	GAAACGATGACGAAAGCCCCTTCCCCCGATCGGAGGACACCCGGG	-	MRA_3024	416.242	452.48	494.417	490.507	479.135	0.20301	0.00929316	0.0148919
940111	940155	GAAACCCATCAGCGTCGTGAGCGTTGCCAGACCCGAGACGGCCAA	-	MRA_2214	770.858	1836.11	1940.25	1746.01	1840.79	1.25579	4.46005e-05	0.00026384
940339	940383	GAAACCGACCGTGGTGCGGGCGAGCCCGGCAGCCGCCATACAAAG	-	MRA_2938	608.956	211.951	141.644	145.365	166.32	-1.87238	4.17959e-05	0.000254524
940561	940605	GAAACCAACCGTCACCGTGGTGGCCGCCAGCACTAGGCGCCCACC	-	MRA_1440	532.563	471.531	424.932	388.183	428.215	-0.314617	0.0123809	0.0190046
941448	941492	GAAACTGCTCGGATCCGGCCAGGTCGCGATAGCCGCCGCGGTCAG	-	MRA_0313	709.233	738.256	678.822	677.289	698.122	-0.0227805	0.609363	0.633072
943763	943807	GAAACGGTGAATGGCCGTTGTTGCCGGTCAACCGATGTGCCGGTG	+	MRA_1472	276.036	126.218	114.919	188.407	143.181	-0.947015	0.00435342	0.00792878
944422	944466	GAAACTGCGGGTCGGGTGGGCTGCCGGCGCCGGTAGACAGCAGCG	+	MRA_0315	448.33	176.229	195.094	162.419	177.914	-1.33338	8.95116e-06	9.39453e-05
947951	947995	GAAACGGACGGTTGCGAACGACGACCCGCCAGTCCTGCAGGATCG	-	MRA_1970	521.988	423.902	392.861	373.565	396.776	-0.395693	0.001032	0.00255836
948299	948343	GAAACAACGCTGCCGAGGCAACCGCCAGCAGACTCGCCGACAGCA	-		941.147	3791.3	3832.4	4137.64	3920.45	2.05853	1.07486e-05	0.000105513
949157	949201	GAAACCAATCTGGTTGCCAACTCTGAACGAATCCGAGGCGCGGCT	-	MRA_1487	457.993	302.447	243.2	414.982	320.21	-0.51631	0.052174	0.0663469
949761	949805	GAAACCCGTCCACAGCACGCAACCCTATTTCAGGCAGTCACCCGC	+	MRA_2636	699.753	395.324	451.657	514.87	453.95	-0.624311	0.00205806	0.004346
951215	951259	GAAACGTGGTGCTCGCCGACCAGGGGACGTCGTTCTACGGCATGG	-	MRA_1104	397.645	3474.57	3562.48	2208.09	3081.71	2.95418	0.00357931	0.00675557
952850	952894	GAAACGTGCGATCAAAGGGACGATCGACACGGCCACCGAGGCGTT	+	MRA_1150	416.971	1836.11	1795.94	1236.01	1622.69	1.96037	0.00339085	0.00646946
953145	953189	GAAACAGTCCAGCAGCACATCGGCCTTGGCGGCCAGCTCCAGCAT	-	MRA_1117	573.768	345.313	432.949	434.472	404.245	-0.505238	0.00452801	0.00816991
953624	953668	GAAACGTCCGACGGCAAGTACATGGCCGTTGGGGCAATCGAGCCG	+	MRA_1298	238.66	52.3924	77.5033	47.9138	59.2698	-2.00959	4.09279e-05	0.000251709
954360	954404	GAAACCTGAGGGTGTCGATAGGGCCCGGGTGCGCTTCGACATCAC	+	MRA_3680	582.337	390.561	539.85	652.114	527.509	-0.14266	0.509278	0.537215
954518	954562	GAAACGCGAAATCGTGACGATGTGACGGGTCCGCGTAGCGGATCG	+	MRA_2475	706.863	390.561	451.657	366.256	402.825	-0.811279	0.000279327	0.000969957
955418	955462	GAAACGGTGCGCCGCCCACATAGCTCAGGTACTGTTTTGCGGCGC	+	MRA_1439	321.434	538.213	454.329	375.189	455.91	0.504227	0.0460644	0.0594875
955575	955619	GAAACCCGCCAGCGGCAGGTGTCTGGCGTGGTCAAACACTAGGTG	+	MRA_2482	228.997	145.27	219.147	179.474	181.297	-0.336973	0.0891543	0.107703
957034	957078	GAAACCGCCCAGCGCGGCCAGGCCTTCGAAGGCCGGCTTCAGCTT	-	MRA_3250	481.695	328.643	269.925	312.658	303.742	-0.665275	0.00052986	0.00155944
959533	959577	GAAACCCAGAAGTGCCTCGACGAGGGGGTGCTGACGTCGACGGCC	+	MRA_2122	533.475	5775.07	5860.85	6173.56	5936.49	3.47612	1.50884e-06	3.30942e-05
960039	960083	GAAACCTGTACCGCCACGGCGGCTTCCGGCAAGTCGATGGAGAAG	+	MRA_3572	495.916	3958.01	3452.9	1029.74	2813.55	2.50422	0.062342	0.0778928
960718	960762	GAAACGAGAGCTGGTCGCGCGCACCTCGCTCACCGAGAATGAGAT	-	MRA_3166	323.622	440.572	384.844	458.023	427.813	0.402671	0.00916134	0.0147443
963223	963267	GAAACTACCGGGTCCGGCGCGGTCAACTCCATCGGACCGGGTTGT	+	MRA_0948	491.905	381.036	395.534	358.947	378.505	-0.378066	0.000438483	0.00135354
963265	963309	GAAACGGTGATCTTGCCCCGCCACGTCGGGCAGGTGCTGCGCGGC	-	MRA_1454	280.229	154.796	146.989	80.3976	127.394	-1.13731	0.00293261	0.00574751
963935	963979	GAAACCATTCTGACAGGTCTTGCACCCGCCCACGCCACAAGGCTG	-	MRA_2020	502.662	662.049	705.547	789.359	718.985	0.516372	0.00442188	0.00803262
965687	965731	GAAACGCCCCAAGTCTCGAACATCGCCTATACGAAGAAGCTGTGG	-		50.3209	16.6703	26.7253	26.7992	23.3983	-1.10476	0.00132197	0.00310079
967119	967163	GAAACGCCGACTTTTCTTAAACGTGACGGAATCGCCTGAAACCGC	-	MRA_2752	182.687	152.414	144.316	155.923	150.884	-0.275929	0.000758188	0.00202725
968672	968716	GAAACTGATCCCGGTGTCGCTGGTGCCGCTGGGCAAGGACATCGT	-	MRA_0418	357.169	335.788	320.703	302.1	319.53	-0.160655	0.0180943	0.026231
971333	971377	GAAACGCGGCCGCCTGCGTGCCGAGTGTCTGATAGGCCTGGGCGT	+	MRA_2348	261.268	40.485	53.4505	64.1557	52.6971	-2.30973	6.90469e-06	8.15577e-05
971581	971625	GAAACTGGAGACGCCGACCCGCGTTCGCGCTAACGTTAGTAACAG	-	MRA_0293	396.551	1738.47	1675.67	1451.22	1621.79	2.03201	0.00014881	0.000633967
971941	971985	GAAACGCCTCGGTTCGGGCCTCCTCGGCGTCCGACGGCTTGGGAA	-	MRA_2515	365.738	88.1145	85.5208	152.674	108.77	-1.74953	0.000305276	0.0010295
972048	972092	GAAACAGCCCAGCTCGGCCAGGCCTTTCACGTACTCGTCGGGGAT	-	MRA_0834	559.729	645.379	668.132	764.184	692.565	0.30722	0.0217976	0.0307501
972715	972759	GAAACAGGCGCTGAAGATAGCGCGGGAATGGTCCGTCGAGCGAGT	+	MRA_1036	177.4	107.166	90.8659	116.942	104.991	-0.756731	0.000679619	0.00186225
973753	973797	GAAACTTTAGGGCGCCCGCGTGGCCGGTCACGTCCGCGGGGGACC	+	MRA_0035	429.551	376.273	352.773	448.278	392.441	-0.130353	0.266059	0.294646
975269	975313	GAAACAAGGTGCTGGTGGTGTTGGCGGGGTCCTGGTATACCTGCA	+	MRA_0142	163.908	1057.37	1125.13	933.1	1038.54	2.6636	9.97356e-05	0.000476609
975585	975629	GAAACCACCCGTCGTGGTGCGGCGGTGGCGCCGCAGTGAAGCGCG	-	MRA_1574	1343.17	5667.9	4711.66	1041.92	3807.16	1.50308	0.155446	0.17842
977165	977209	GAAACGGATCGGTCAACGGGCACCCTGGCATGGCCAACTACCCTC	-	MRA_1932	1316.18	1278.85	1274.79	844.581	1132.74	-0.216542	0.271925	0.300318
977918	977962	GAAACCGCAGTCGCGGCAGACGCGTTTCGTCGACCGCGCCATAGC	-	MRA_3194	532.928	247.673	259.235	322.403	276.437	-0.94699	0.000382153	0.00121643
977940	977984	GAAACGCGTCTGCCGCGACTGCGGTTTCTTCCTGCCGCTGGCCGG	+	MRA_2248|MRA_2249	301.743	150.033	101.556	139.681	130.423	-1.21012	0.00031314	0.00104713
978224	978268	GAAACCCGACTGATTATCACCCGTATTGAACACTCCCGAGCTGTT	+	MRA_2424	100.277	345.313	293.978	255.811	298.367	1.5731	0.00157716	0.00353382
978358	978402	GAAACGCGAGCGACACTAGCTCCGGCTTCCAGAATGCAGGCACCG	-	MRA_2426	105.565	100.022	112.246	124.251	112.173	0.0875992	0.398255	0.4279
978607	978651	GAAACGAAGGTTCTGGAAACCTCGGCTTCGGAAACGCCGGCGACG	-	MRA_3387	264.914	261.962	205.785	266.368	244.705	-0.114483	0.358602	0.388602
978697	978741	GAAACGCCGGCTTCTTCAACTTCGGCAACGGAAACGACGGCAACA	-	MRA_2625	138.2	176.229	211.13	197.34	194.899	0.49597	0.0050346	0.00893184
979761	979805	GAAACCTATCTCGACCCGAAATAGCCACGGCCGGTTGCCTGCCCG	-	MRA_3834	762.654	631.09	652.096	625.315	636.167	-0.261622	9.99968e-05	0.000477045
980153	980197	GAAACGGCGAACGACGATTTCGGTTCCACCCATTGCCGGCCGACG	-	MRA_1795	780.704	178.61	163.024	229.824	190.486	-2.03509	8.13092e-06	8.88232e-05
980266	980310	GAAACCGCAGTTGGCGGGAGAGCCGCATGACCGCCAATGACAAGT	-	MRA_3195	108.664	347.695	390.189	324.027	353.97	1.70375	0.000223206	0.000827807
982775	982819	GAAACCAGCTGCGGGTCGCGATGTTCCCCGCGGTCGAGCCGGACG	-	MRA_1829	768.853	1155.01	889.951	898.992	981.319	0.352015	0.0708008	0.0873728
983511	983555	GAAACGGCGGAAGCGAACTTCGCGCTGAACTCGCCGTAAGTCAAG	+	MRA_1761	334.379	138.125	112.246	179.474	143.282	-1.22263	0.000617107	0.00173861
984500	984544	GAAACCCACCGCAGCCGCCGTGGCAGCCCCGGAACGTCCGCGCCG	-	MRA_2098	1479.54	669.194	620.026	586.334	625.185	-1.2428	3.75265e-06	5.48728e-05
987545	987589	GAAACTTTCTGCACGCAACCCATGCCGACCATGTCCGCGCCACCC	+	MRA_0017	1004.23	1426.5	1159.88	685.41	1090.6	0.119026	0.710611	0.730918
987695	987739	GAAACCTGCCTCCCATTCGCACTAGCAAAAGACTGTCGACAAGCG	+	MRA_3637	230.273	788.267	785.723	629.376	734.455	1.67333	0.000659348	0.00181928
988409	988453	GAAACCGTGAGCCTAGCCGATGATCTCCTGGCATTGGTCGGACTG	+	MRA_3941	376.678	2057.59	2156.73	966.396	1726.91	2.19679	0.0239954	0.0334576
989005	989049	GAAACCCGGATCGGCTGTGTAGATGAAGCTGGCCGTTCGTTGGTC	-	MRA_2554	245.406	219.095	245.872	267.18	244.049	-0.00799614	0.927014	0.932996
990390	990434	GAAACTGATGGGGTTCGGGCACCGGGTCTACCGCGCCGAGGACCC	-	MRA_0413	290.257	450.098	454.329	430.412	444.946	0.616301	3.04422e-05	0.00020922
990718	990762	GAAACGTGCTGTGACCGTCGAGCATTCATCGATGATTCGCTGCGG	+		456.535	1052.61	1047.63	1136.94	1079.06	1.24098	2.77547e-05	0.000196771
992971	993015	GAAACGGTGCGTCGGTACGCGCTGGAAAAACTGGGCGACTCCGGC	-	MRA_1438	524.359	152.414	181.732	223.327	185.824	-1.49662	7.98527e-05	0.000404669
993188	993232	GAAACAAGATTTGCTCGGTCTCGGTCAGCAGTGCATGCGACCAAT	+	MRA_0112	127.261	257.199	301.995	380.062	313.085	1.29877	0.0066226	0.0112548
993297	993341	GAAACAGTCGTCCAGACCGTCGGCAATCTCGAGCGGTGACATCGA	+	MRA_1128A	345.683	321.499	334.066	362.195	339.253	-0.0270864	0.621375	0.644564
993993	994037	GAAACTTTTCGCGAATGTCGGGGTGGCACAACTGCATGACCCATT	+	MRA_0002	216.599	13733.9	12878.9	6031.45	10881.4	5.6507	0.0119188	0.018406
994864	994908	GAAACAGGCCTCTCGCAGCGATGTTCATTACCGCCCAAAGAGATT	+	MRA_1032	29.7185	297.684	240.527	239.569	259.26	3.12497	0.000281291	0.000974097
995578	995622	GAAACACCGTCCCCCTGAAGTCGTCCAAACCAGCGATCGGCGGTA	-	MRA_0497	743.875	283.395	280.615	316.718	293.576	-1.34132	2.6295e-06	4.36823e-05
995876	995920	GAAACGTTCGCGGTTGCGCTCAGCAATCCAGGTTTGCACCGAAAG	+	MRA_1056	339.849	571.553	545.195	505.937	540.895	0.670457	0.00045728	0.00139849
996321	996365	GAAACTTCCCGCTGACAGCGGTCGCCGAATCTCAGGCTGAACACA	+	MRA_0118	610.05	202.425	272.598	294.791	256.605	-1.24938	0.00022162	0.000824103
999433	999477	GAAACCAACGCCCACAGCTCGGCGGTACCGGCCCGTGGCGGCAAT	-		658.183	231.003	245.872	251.75	242.875	-1.43827	2.92599e-07	1.32532e-05
1000015	1000059	GAAACCGGCACCATCGCTATCAGCGGCGCACCCGGTAACGCTCCC	-	MRA_3513	283.329	219.095	275.27	261.495	251.954	-0.169318	0.137013	0.159117
1000229	1000273	GAAACCAGGCGCTGGCTATGAGCGCATTGGGCGCCGCCCCGCTCG	+	MRA_1846	709.598	295.303	253.89	317.53	288.908	-1.29639	2.28621e-05	0.000173944
1001649	1001693	GAAACCCATCAATTTGACCCCGGCCTCGCGGTTCTTGACCTTGCG	-	MRA_2210	291.716	171.466	138.971	123.439	144.625	-1.01224	0.000483568	0.00146137
1006971	1007015	GAAACCCGCGGCCTCGTCGAGCCGGCGGTCCAGCCGCTCCTTGCG	+	MRA_2531	927.838	833.515	628.044	690.283	717.281	-0.371335	0.0257863	0.035575
1007408	1007452	GAAACCATCACGGTGGGCCCGCTGGAGGTGGACATCCCCGGCCGG	-	MRA_1911	274.577	2264.78	2458.72	2862.64	2528.72	3.20312	0.000214687	0.000810515
1007490	1007534	GAAACCGTTCGTGCTGGCCGAGCTGGTGGCACGGGTGAAGGCGCT	-	MRA_3899	352.793	547.739	432.949	451.526	477.405	0.436389	0.0248304	0.0344593
1009132	1009176	GAAACGCGACCGTGCCTTCTTGCATGCGGGTGCCTCCCGAGCTTG	+	MRA_2445	502.48	676.338	676.149	680.538	677.675	0.431527	2.68001e-08	2.77242e-06
1009827	1009871	GAAACTGGAAGAAGGCATCGGGCGCGACAACCCGCAGGTCGCATT	-	MRA_0303	523.447	693.008	758.997	642.369	698.125	0.415442	0.00663651	0.0112716
1012009	1012053	GAAACGGTGCCAGCGGCAGGTATTTCAGCCGCTGCAGTACCTGTC	-	MRA_1441	292.263	469.15	494.417	441.781	468.449	0.680629	0.000316412	0.00105502
1013340	1013384	GAAACCGTTGGTGCGCAGGCAATCCGGAACGCGCACGCGGTCGAC	+	MRA_3865	532.928	1083.57	1109.1	1048.42	1080.36	1.0195	6.35223e-06	7.78773e-05
1013504	1013548	GAAACTGCCCGACATCACGGTATCGCCAGCGTCTTTGGCAATCGG	-	MRA_0364	310.859	342.932	497.09	484.01	441.344	0.505641	0.0573383	0.0721224
1014370	1014414	GAAACATTCTGAACAGCAAAATAATCCAGCGTTTCACGGGCGTCG	-	MRA_1369	78.2162	1974.24	1822.66	1171.04	1655.98	4.40408	0.0030545	0.00592436
1014385	1014429	GAAACGCTGGATTATTTTGCTGTTCAGAATGTTTCGGTCAAGGTG	+	MRA_2114	34.8235	145.27	120.264	235.508	167.014	2.26183	0.0194879	0.02795
1015410	1015454	GAAACCGAGAGTGTGGCGATAACCGCGAATCGCCGCGCATTAGCG	+	MRA_2984	260.903	326.262	269.925	309.409	301.865	0.210391	0.0701716	0.0866536
1015976	1016020	GAAACGGTACGCATGGGAATCCTGGACAAGGTAAAGAACCTGCTG	+	MRA_1539	34.2766	283.395	320.703	197.34	267.146	2.96233	0.00310512	0.00600026
1016178	1016222	GAAACTGTCCGGATCCATCGACGTACCGCTGCCACCGGAGGAAGC	+	MRA_0174	348.418	564.409	510.452	479.138	518	0.572133	0.00243033	0.00493716
1016589	1016633	GAAACTCATCGACACCGATCACGTTCGCCGGTCAGCCGGCAAACA	-	MRA_0813	199.46	1066.9	1002.2	492.131	853.743	2.0977	0.0227673	0.0319676
1016857	1016901	GAAACTCGGGCCGATTGGCCATCAGGCCGGCGACCGGGTGACCGC	-	MRA_0585	154.062	88.1145	114.919	97.4517	100.162	-0.621184	0.00236228	0.00483566
1018194	1018238	GAAACAGACCATCACGAACAGCTGTGCCGGTATTGCTCGGACAAG	-	MRA_0740	112.493	662.049	614.681	649.678	642.136	2.51305	3.07181e-06	4.85866e-05
1018408	1018452	GAAACGGAGTAGCGGTGGACAACGAAAAGCGCCGCCGAACAACGC	-	MRA_1944	495.005	37034.3	33497.4	7718.99	26083.6	5.71955	0.0503485	0.0642589
1019039	1019083	GAAACAGCTTCTCCCACTTCGTTCCTCCGGTGTCAAGTGGCTGCG	+	MRA_0982	112.31	123.837	122.936	91.767	112.847	0.00687019	0.961884	0.964977
1019501	1019545	GAAACCTTCCGTGCCAGCTCTCCTTGCCGAGCGTATTGGCCGAGT	+	MRA_3530	483.883	319.117	465.02	484.01	422.716	-0.194971	0.305415	0.334485
1020061	1020105	GAAACTGACCGTGGTGGCCGTGCTGCCACCGAAATTCAGCGTGCC	+	MRA_0438	338.755	92.8774	229.837	99.0759	140.597	-1.26868	0.0113566	0.0176738
1020429	1020473	GAAACTGGACCGCGTCGCCCAGGGCGACTCGGCCCCCTACCTACT	-	MRA_0295	587.624	673.957	646.751	341.893	554.2	-0.084487	0.76921	0.786724
1021332	1021376	GAAACCCCCCGCGGTAAAAGTCCGGCAACCGTTCGTCGCCGCGCG	-	MRA_2316	1212.26	416.758	513.125	463.708	464.53	-1.38386	1.13952e-05	0.000109002
1023376	1023420	GAAACGGAGCTTGAAGATATGTCAGCGAAAGAACGCGGTGACCAG	+	MRA_1948	125.802	13672	12977.8	5469.48	10706.4	6.41118	0.0157469	0.0232804
1023457	1023501	GAAACGACGATCATGGCGACGATGACCACTGAAGCCGGAATGAAG	-	MRA_3237	160.626	354.839	387.516	295.603	345.986	1.10701	0.00232502	0.00476808
1024982	1025026	GAAACCGGCGACGCCACGATATCTCGGCGACGCTGTCGGGGCTCA	+	MRA_3572	818.444	261.962	376.826	479.138	372.642	-1.13509	0.00207097	0.00436998
1025153	1025197	GAAACACAACATCATCGAGATGATGTGTTATCGACCTGCCGGGTC	+	MRA_0170	118.145	238.147	256.563	320.778	271.829	1.20215	0.0035752	0.00675235
1026079	1026123	GAAACAGCGCGACCCTCCCTGCACATGGTTGGCCAACGCCCGCTT	-	MRA_0915	244.676	88.1145	133.626	119.378	113.706	-1.10556	0.000621244	0.00174646
1026736	1026780	GAAACGCCACTTACACCGAATATCGGACAGTCCCGGCCGGCGCGG	-	MRA_2849	696.289	347.695	406.224	501.064	418.328	-0.735052	0.00340042	0.00648332
1027812	1027856	GAAACTCACGCAACGGATCTCGTAACAAGAAGGTGATAACCGATG	-	MRA_0851	21.1494	4274.74	4198.54	1660.74	3378.01	7.31941	0.0174195	0.0253659
1028425	1028469	GAAACCAGCGATAAGCGGTATGTCGATTCACCCCCACCGACTCCG	-	MRA_1784	1344.26	1207.41	1232.03	498.628	979.356	-0.456908	0.203751	0.229363
1028739	1028783	GAAACGCGCCAGCCGATCCCGATGCTCCACAACGATCACTCTCGC	-	MRA_2402	535.48	466.769	526.488	577.401	523.552	-0.0324994	0.728013	0.747311
1029072	1029116	GAAACCCGATGGGACACCGACGTTCTCCCGGTATGTGGAGATCGG	+	MRA_2442	443.59	2698.21	2883.66	2013.19	2531.68	2.5128	0.00139676	0.00322882
1029109	1029153	GAAACCGACTCCACCACCGGCCGGTGCGCCTCAAAATCCACGCCG	-	MRA_2979	543.32	138.125	173.714	142.117	151.319	-1.84421	4.05767e-06	5.7605e-05
1030149	1030193	GAAACGCCCGCCGGCGCATGCTGCGTTTCATCGCGGCCACGTCGA	-	MRA_2824	489.717	473.913	414.242	406.049	431.401	-0.18292	0.0526212	0.066848
1030170	1030214	GAAACGCAGCATGCGCCGGCGGGCGTTTCGCCGATCGGTCTCCGA	+	MRA_2938	748.98	497.728	462.347	400.364	453.48	-0.723889	0.000485417	0.00146591
1030424	1030468	GAAACGCTGCTTTGAATCTCCGTGACTGGCCGGATAACGCCAGTC	+	MRA_2127	156.979	123.837	69.4857	72.2767	88.533	-0.826289	0.0179391	0.0260347
1031672	1031716	GAAACAAGGTGCATGGCGTGCTATGGCAGCTCTCCGAGCGCGACC	-	MRA_0139	577.597	4496.22	3974.05	2101.71	3523.99	2.60908	0.0154357	0.0228806
1032611	1032655	GAAACTGGCGGTGAAGCCGATGGCAATCACCAGCAGCAAGGCGGT	+	MRA_0268	238.295	423.902	523.815	417.418	455.045	0.93326	0.00325537	0.0062492
1033464	1033508	GAAACGAGGACGGCGTCAAGCATTGCGCGATGAATGTGCTCTATA	-	MRA_3122	69.4648	383.417	360.791	556.287	433.498	2.64167	0.00413869	0.00761427
1033562	1033606	GAAACGGGTTATCGAGCGCCTGTACGCATGCTCGAGCCTGCTCAA	-	MRA_1555	253.793	228.621	248.545	264.744	247.303	-0.0373678	0.568114	0.593591
1034665	1034709	GAAACCCGGATCGATGCCGTTCACGTACAGACTTGAATTTCCTGC	+	MRA_2553	98.8186	414.376	459.674	427.975	434.009	2.13487	1.52534e-05	0.000133316
1035468	1035512	GAAACCCCGCGCCGCCAGCCGGCCCATGGTGGAGCTGATGTTGAT	+	MRA_2357	300.285	471.531	486.4	371.129	443.02	0.561041	0.0169192	0.02474
1035965	1036009	GAAACGGTAACAAGCTTGCTGCAGCTTCCTGTGACTGCTCCCGAA	+	MRA_1545	124.161	223.858	288.633	192.467	234.986	0.920358	0.0173307	0.0252562
1036212	1036256	GAAACTCAACCGATTTGGTGCCGCCGTAGGTGTCCTGGCTGCGGG	+	MRA_0898	322.528	297.684	334.066	392.243	341.331	0.0817468	0.532221	0.558792
1036588	1036632	GAAACGCTGTTGAGGTTGTAGGTAACCGCGATCGGGCCGAACACC	-	MRA_2076	242.853	476.294	566.576	619.63	554.167	1.19024	0.00174246	0.00380252
1037751	1037795	GAAACCTCGCGATCGGCTCGAGCTTGGGCGCCAGCACAAAGATCC	-	MRA_3746	206.389	50.0109	74.8307	54.4105	59.7507	-1.78834	4.35633e-05	0.000259394
1038082	1038126	GAAACCGTGGCCGTGCTGGTCATCCTGCGCTCGGCCGCGCGGCCG	+	MRA_3949	550.066	311.973	331.393	346.766	330.044	-0.736947	2.59271e-05	0.000187362
1038314	1038358	GAAACACCACCGGCTTTACCGGCTGGTCGAGCGCCTCGATGCTCA	-	MRA_0280	205.295	180.992	227.165	188.407	198.854	-0.0459847	0.676105	0.697474
1038993	1039037	GAAACCGCACCGGTTCTGGTGCTGGTCGGGTACAGCCACTCCATC	+	MRA_3164	736.035	283.395	235.182	228.199	248.926	-1.56406	9.58087e-06	9.79901e-05
1039193	1039237	GAAACTCACGTCATAACGGGAGTCACCGCCGTCGGGTTGCGACGA	-		369.932	154.796	187.077	191.655	177.843	-1.05666	7.78629e-05	0.000398178
1040861	1040905	GAAACAGTATGGTCCGCTGACCCCGGCCCGAGCTGTGGCCATCGT	-	MRA_1102	423.899	483.439	545.195	495.379	508.005	0.26112	0.0112715	0.0175608
1041053	1041097	GAAACACCGCATTGTCGGAGTACTGCGGCGAGATCAACTTCAGCG	+	MRA_0385	154.792	66.6812	128.281	96.6396	97.2007	-0.671288	0.0317268	0.0426238
1041664	1041708	GAAACGTTCAACGGGGGCGTCGGCGTCGGCGCCAGCGGGAACAAC	-	MRA_1086	546.784	288.158	232.51	256.623	259.097	-1.07748	5.78126e-05	0.000317941
1042024	1042068	GAAACCGATTTCGCCGGCTCGGATGTCCCGTTGAATCCGTCGACC	-		338.025	235.766	243.2	302.912	260.626	-0.375151	0.0219256	0.0308784
1042082	1042126	GAAACTGGGTCACCCCGGCACCGGACCCGTTGGCGTTGTAGTCCA	+	MRA_0236	542.591	133.362	176.387	199.776	169.842	-1.67567	4.3677e-05	0.00025952
1042614	1042658	GAAACCCAGGGTGAGGTTCACCGCCGCCATCGCCGGCGCAGCGGC	-	MRA_2194	243.036	295.303	344.756	155.111	265.056	0.125132	0.717974	0.737816
1042819	1042863	GAAACTCCAGCACGTCGCGGTAGTTGAAGATGCTGCGTCCGCCCA	-	MRA_0786	352.064	385.798	537.178	534.36	485.779	0.464461	0.0555474	0.0700581
1043008	1043052	GAAACGGTGAATCGCTGAGCCGATCCTTGACCGCGTCCCAGAGGC	-	MRA_1473	125.073	88.1145	122.936	134.808	115.286	-0.11755	0.523355	0.550616
1043339	1043383	GAAACCGCCCGATACGTCGCCGGACTGTCGGGGGACGTCAAGGAC	+	MRA_3255	713.791	628.709	561.23	773.929	654.623	-0.124839	0.399127	0.428591
1043499	1043543	GAAACCACCGAGCGGTTCGCCTGAAACGGGCGCCGGCGCCGGTAC	+	MRA_1577	582.337	188.136	146.989	136.432	157.186	-1.88938	1.12615e-05	0.000108364
1044801	1044845	GAAACCGTTGTCACCGACGGCGTCGCCCATCCGGTCGGCGCCTAC	+	MRA_3865	900.125	442.954	526.488	581.462	516.968	-0.800051	0.000680905	0.00186411
1044956	1045000	GAAACGGTTGGCCGAGGCTGTGGGAATAGTCCTGGAATTGCTCGC	+	MRA_1392	165.549	626.327	692.184	523.803	614.105	1.89123	0.000789859	0.002093
1048390	1048434	GAAACCCGTTACCGGAGACGGCAATACGTTCGTCATCCAGGAGCA	+	MRA_2658	68.3708	80.97	72.1582	73.9009	75.6764	0.146462	0.0534508	0.0677578
1049186	1049230	GAAACCCTAGCTAACGCAACCAGTCTCACCGTTCCCGAGCTGCTG	+	MRA_2698	243.4	214.332	269.925	305.349	263.202	0.112841	0.49627	0.524479
1049695	1049739	GAAACCCAGTGAGGTGGTGCGCGAATGAAGTGGGTGACGTATCGA	+	MRA_2207	170.289	10083.2	9754.72	3912.69	7916.85	5.53887	0.0180714	0.0262063
1051996	1052040	GAAACCGACGATGACGTCCGTCACCCCTTTGTCCTCGAGCCGCTT	+	MRA_2966	197.09	295.303	267.253	258.247	273.601	0.473215	0.00236817	0.00484595
1052056	1052100	GAAACCGTCCAGGGAGATCACGTGGATTTCGAACGGGCTGGTTTT	+	MRA_3892	166.643	1428.88	1039.61	825.903	1098.13	2.72022	0.00618127	0.010614
1052528	1052572	GAAACCTTTGTCCTGACAGCAGCATTGGGCGCAGTCACGACGAGG	-	MRA_3443	570.486	578.698	566.576	692.719	612.664	0.102904	0.353082	0.383029
1052954	1052998	GAAACGTCGATGCCCTTCGGTGGGGACGCCAGCCGAACCGCCGGA	+		592.183	321.499	323.376	199.776	281.55	-1.07265	0.00161096	0.00358558
1053014	1053058	GAAACCGCGATGGTTGCCGTTGGGCCATCGCTTTCGATCCGCATC	+	MRA_3356	666.57	314.354	227.165	451.526	331.015	-1.00986	0.00679797	0.0114898
1053033	1053077	GAAACACACCGGAAGCGACCCGGTGATGCGGATCGAAAGCGATGG	-	MRA_0206	263.091	78.5886	96.2109	85.2702	86.6899	-1.60163	4.28884e-06	5.97564e-05
1053699	1053743	GAAACGGCGGGACGCCATGAACCGGCATTCCGGTCCCATCCTGTC	+	MRA_1726	566.84	376.273	312.686	252.562	313.84	-0.852911	0.00209678	0.00441282
1053704	1053748	GAAACCGGACGACAGGATGGGACCGGAATGCCGGTTCATGGCGTC	-	MRA_3480	524.541	250.055	315.358	358.947	308.12	-0.767564	0.00239074	0.00487967
1053817	1053861	GAAACCCTATCTTTTGATGATCGCGCCGTCCGGCGCAGCACCCAT	+	MRA_2698	556.447	176.229	232.51	285.858	231.532	-1.26503	0.000507736	0.00151554
1054516	1054560	GAAACCGTGAACGGCGACGCCGAGGTAGGGCTCCATGCCATCGTC	+	MRA_3933|MRA_3934	409.131	795.412	804.43	683.786	761.209	0.89573	0.000817547	0.0021421
1054990	1055034	GAAACGCACCAACTTTCTGTGACCGCGACGCTCGGCCTCGCTGAC	+	MRA_2963	1006.97	738.256	823.138	869.756	810.384	-0.313338	0.00694871	0.0116922
1055380	1055424	GAAACGTTCTGGGCTTCGAGTACATGCGCGCACCGGGTTACCCTG	+	MRA_1037	353.887	642.997	577.266	639.933	620.065	0.80913	0.000241029	0.000870901
1055896	1055940	GAAACCAACCTGGTCGCCGCACTCGTGCAGATCGAAACGGCACTG	+	MRA_1440	819.721	626.327	694.857	740.633	687.272	-0.254251	0.0162965	0.024004
1057867	1057911	GAAACACCCATCTTCGCCAGTTCTTCGCCGACGATCCGGGTCGCG	-	MRA_0341	466.927	130.981	120.264	154.299	135.181	-1.7883	5.01664e-06	6.72277e-05
1058181	1058225	GAAACCCACACCTGGGCGTACTGGCGTGCGCCATTGCAGGCCATG	-	MRA_2082	814.98	783.504	652.096	706.525	714.042	-0.190757	0.0571058	0.0718622
1058702	1058746	GAAACTCCACCTTGATTAGGCGATGCATCGACCGCGACGGGACCA	+	MRA_0792	286.793	6839.59	5991.8	2753.01	5194.8	4.17899	0.0169371	0.0247531
1058862	1058906	GAAACTCCAGCTGCCTTTGCTGCATCCATTTCGGCGGAAATTCAG	+	MRA_0781	128.902	228.621	280.615	340.269	283.168	1.13539	0.0087582	0.0142131
1059110	1059154	GAAACCTCAGCGCGTCGCTTGACTAACGCGAGGATTTCGGCGTCT	+	MRA_3819	269.472	121.455	173.714	172.165	155.778	-0.790645	0.00269597	0.00536044
1059827	1059871	GAAACGTCGACACCCACATGTACCGGGCCTTCTCCCCAACCAGGC	-	MRA_1286	506.126	912.104	836.501	709.773	819.459	0.695174	0.00605281	0.0104125
1060984	1061028	GAAACCCGCGATCGCCTTCTCCGCCCGGGTATTCAGCATCGGTAC	-	MRA_2515	373.943	104.785	90.8659	112.069	102.573	-1.86616	1.65026e-06	3.45185e-05
1061531	1061575	GAAACCGCGACTCCGGGTTGAGCATCGGCTGGCCCCAAGACGAAC	-	MRA_3351	479.872	154.796	181.732	144.553	160.36	-1.58133	8.63025e-06	9.14318e-05
1062320	1062364	GAAACTCGACGTGAAGATGCCCTTCGTCGGCATGACATACAGCGG	+	MRA_0663	219.516	962.115	871.244	885.186	906.181	2.04547	1.70078e-05	0.000142536
1062510	1062554	GAAACCCCACGCACCGAGACCGTGCTGACCGCTCATGCATCGGCG	-	MRA_2278	487.53	180.992	146.989	164.856	164.279	-1.56934	5.079e-06	6.76345e-05
1063068	1063112	GAAACGTGATCCAACTCACAATCACAGCCGAATTCCGCGCTGAAG	-	MRA_1172	356.075	28310.9	26455.3	10617.4	21794.5	5.93564	0.0188007	0.0270959
1063528	1063572	GAAACTGCTGGTCGCTGAGGCTAGCGATATCGCCGAGGAGTACTA	+	MRA_0313	57.2492	38.1036	42.7604	34.1081	38.324	-0.579006	0.00163283	0.00362241
1066185	1066229	GAAACCCGTGGCTTTCAGCAAGTCTGGCGGCCGCGGCCGGGGTGA	+	MRA_2648	469.662	290.54	368.809	266.368	308.572	-0.606016	0.0064691	0.0110423
1069102	1069146	GAAACGACGAGGTCGGGCTCATGGGCTGCGGTGGCGGCGGTGATG	-	MRA_3238	666.205	1233.6	1186.6	816.97	1079.06	0.695734	0.0350587	0.0467366
1070009	1070053	GAAACGCTAACGACGCCAGCCTTTTGCGCTCGGCGAGGGTGAATC	-	MRA_2238	223.892	61.9183	64.1406	58.471	61.51	-1.86391	6.38211e-08	4.90898e-06
1070349	1070393	GAAACGGACGAGATTGCGATGCCGCACGGGTTGGCGTGCTTGATG	-	MRA_1978	583.613	1085.95	1031.6	916.046	1011.2	0.79298	0.0010341	0.00256018
1070949	1070993	GAAACGTTGGCCGCCGCGGGGGTCACCGCGGTCGTCCACCCCGGT	+	MRA_0994	901.036	359.602	229.837	352.45	313.963	-1.52099	0.000153575	0.000648434
1071126	1071170	GAAACGCGTCGTGACATTCACTCTCGTGGCCAGAAGAAAGACGGC	+	MRA_2251	236.654	745.401	716.237	625.315	695.651	1.55558	0.000221893	0.000824571
1071284	1071328	GAAACCCAGGATGCCCGGCCAGACGTTGTCGCCGTCGGCCAGCGC	-	MRA_2181	635.028	4208.06	3728.17	2890.25	3608.83	2.50664	0.00151359	0.00342544
1071685	1071729	GAAACCATCGCCTACGGGCTCATCCCGCGGGCGCACCGCGGCATC	+	MRA_1936	1277.71	547.739	467.692	582.274	532.568	-1.26253	2.54578e-05	0.000185651
1072117	1072161	GAAACCGTGGCGGCTGCCGCCCGGCACCGCGGGGCGGTGCTGGGG	+	MRA_3942	944.794	135.744	106.901	142.929	128.525	-2.87795	1.98281e-07	1.03637e-05
1073759	1073803	GAAACGGCGTTACGCGATGTGGCGCAACAACTTTCCGGGCGCCAC	+	MRA_1694	213.317	171.466	181.732	204.649	185.949	-0.198094	0.0492964	0.0630665
1073990	1074034	GAAACGCGCACCCAGGCCGCTGTTGCGTTGTTGGTGGACACCTCG	+	MRA_2403	360.998	1209.79	1344.28	1820.72	1458.26	2.01419	0.0040775	0.00753379
1079190	1079234	GAAACTGCAAATGTTGCCAGGTTCGACTCCTTGGGTAGCCCACCC	+	MRA_0407	130.36	1564.63	1488.6	730.888	1261.37	3.27441	0.0131628	0.019997
1079615	1079659	GAAACACCGGAGTCCGGCGCTCGTCACATGTTGCTGGCATCCGGC	-	MRA_0440	823.732	328.643	395.534	393.867	372.681	-1.14423	3.35734e-05	0.000222196
1081127	1081171	GAAACCCGGTCGGCCAGCCGCTGCACCGGCGCCTTGTCGCCCTGT	-	MRA_2616	1574.35	764.452	614.681	619.63	666.255	-1.24061	5.03756e-05	0.000289815
1082934	1082978	GAAACAGCATGGCGAAGAACAACATCGCCATACCGGCCGCCATCA	-	MRA_0813	273.666	2038.54	1916.2	1229.52	1728.09	2.65869	0.00445962	0.00808273
1083084	1083128	GAAACGTCCGCCCCGCTGGGTCCAGCCGGCGACGATGCGGGCCGC	-	MRA_1295	987.639	533.45	489.072	542.481	521.668	-0.920853	9.36577e-06	9.68486e-05
1088847	1088891	GAAACACACCTGCGCGATCAGGTCGGTCTCGCCGGCGAGCTGGCG	+	MRA_0210	22358.4	3748.44	3386.09	691.907	2608.81	-3.09935	3.35444e-05	0.000222196
1089082	1089126	GAAACAAATGCCCGGGCGATCTGGGTGAAGCCGCTGTTCTCGGCG	+	MRA_0013	440.49	947.826	964.782	1011.87	974.827	1.14604	9.83264e-06	9.97239e-05
1089259	1089303	GAAACCCCGGCGGCACCGGGTCCACCGGTTCGCACCGCGGTGACC	+	MRA_2360	1392.58	1159.78	943.402	899.804	1000.99	-0.476324	0.00821091	0.0134572
1089930	1089974	GAAACGGCAGGCCTGGTCGTCACCCGTCACGTGCTGCCGAATCTG	-	MRA_1894	338.39	142.888	181.732	194.091	172.904	-0.968717	0.000427928	0.00132533
1090386	1090430	GAAACCGCCAGCGCGCTGCTCACCTGCGTCGCCCGCGATCCCGAC	-	MRA_3229	601.663	590.605	507.78	717.082	605.156	0.00835001	0.956989	0.960753
1091423	1091467	GAAACTGCTCGGGCTTCTACGGCGACCGCCTCTCCGCCATGCGCG	-	MRA_0313	840.505	647.76	775.033	939.597	787.463	-0.0940445	0.564132	0.589764
1091517	1091561	GAAACAGGGCAGTGCTAACCTACCGGTTGGTTGGTAGCGTCGCCG	-	MRA_1040	237.566	621.564	595.973	410.109	542.549	1.19143	0.0102049	0.0161455
1091585	1091629	GAAACGGACTCTACTCCAATGGACGGCGCAGACCGGGCCGCTTCG	-	MRA_1965	737.493	809.7	852.536	842.957	835.064	0.179258	0.00167642	0.00369575
1091773	1091817	GAAACCTCGTCGGCGGCGGCGGGCGCCAACGCCGTCGTTCGGACC	-	MRA_3709	664.747	576.316	587.956	568.468	577.58	-0.202784	0.000103798	0.0004886
1093409	1093453	GAAACCTCCGGCACCGCCGGAGCCCGCGGTGCCACCGGTGCCGGC	-	MRA_3774	932.943	426.283	368.809	332.96	376.017	-1.31099	3.35051e-05	0.000222196
1095854	1095898	GAAACCCGCGCGGACGAGAACTCCTGCGTTAAGCAGCACAAATCG	+	MRA_2525	1605.53	523.924	598.646	317.53	480.033	-1.74184	0.000180001	0.000719689
1097949	1097993	GAAACCCGCGCGGACGAGAACTCTTCCGCCAAGCAGCACAAATCG	+	MRA_2526	0	0	0	0	0
1098801	1098845	GAAACACCACCCTGATGTGGTGGTTCCGCCGCCGAGACCGGGCGC	+	MRA_0279	4126.86	65114.2	66874.6	34601.8	55530.2	3.75016	0.00800636	0.0131603
1099946	1099990	GAAACCACCAGCTCAGCGTGCGACGCGTCGAGCTGGCTCAGCCTG	-	MRA_1548	506.309	645.379	684.167	625.315	651.62	0.364014	0.00109296	0.00267757
1100883	1100927	GAAACCGATCTGGGCCGCCAGTCGGAGGAGGGCTCCGGCATCATT	+	MRA_3131	178.676	542.976	593.301	522.179	552.818	1.62946	5.95691e-05	0.000325054
1102763	1102807	GAAACTCCTTGAATCCTTTGAGCATGCGATGTCCTTTCTGCAGTC	+	MRA_0686	33.7296	483.439	430.277	219.266	377.661	3.485	0.0130182	0.0198106
1103167	1103211	GAAACCCGACGACAAGTCCTAGACCACATCACCTTCGATTTCGAG	+	MRA_2416	113.587	219.095	240.527	344.329	267.984	1.23835	0.0162296	0.0239221
1103416	1103460	GAAACTCCGGCCAGTTCCTGAGGCAGCGTAATATTTTCCAACACG	-	MRA_0712	189.068	231.003	318.031	351.638	300.224	0.667132	0.0364885	0.0484013
1103875	1103919	GAAACGGCCGCTGACGCAGCCGACGCCACGCCGTGCGCCATAGTG	-	MRA_1816	356.075	1047.85	964.782	1270.93	1094.52	1.62005	0.00127553	0.0030207
1104168	1104212	GAAACCGAGCTATGCAGTTCATGGGCACCGACCCATTTGCGGAGT	+	MRA_3040	145.493	871.619	916.676	736.572	841.623	2.53222	0.000210503	0.000802195
1104569	1104613	GAAACGTCGGATACCCAACGGGACACCGTCAAACAGATGACGGAC	+	MRA_1257	197.09	512.016	427.604	393.055	444.225	1.17243	0.00219852	0.00456788
1105327	1105371	GAAACGACCCCACCGATATGGAGACGCCTACCATCAAGGACACGG	-		319.429	2136.18	2373.2	1880.01	2129.8	2.73715	0.000220564	0.000821265
1105614	1105658	GAAACGTGGCCAGAGCGTGTCTTTATTGCCGTCGATCCACCTATA	-	MRA_1134	59.8017	3355.49	3092.11	3093.28	3180.3	5.73283	3.70677e-06	5.45463e-05
1105831	1105875	GAAACATGGTCGTCACGTCATCATCCTGCCAATGGGCCCGATAAC	-	MRA_1327	255.433	257.199	197.767	263.932	239.633	-0.0921235	0.494093	0.522551
1106551	1106595	GAAACCGAACGGCTCCCGGCACTGTGGCCAAGGAATATCCGGCGT	-	MRA_2860	300.649	988.311	860.553	408.485	752.45	1.32351	0.0620693	0.0776212
1106663	1106707	GAAACTGCTGACGGTCGGCTTTTCGGCTACCAGCTTACTTTTTTC	+	MRA_0313	143.488	354.839	371.481	324.839	350.386	1.28802	0.000110359	0.000510433
1107048	1107092	GAAACGCGTCCAACTACTACTCGTTAGTTCGTCAAGAATCGCGGG	+	MRA_2267	119.421	226.24	261.908	363.008	283.718	1.2484	0.015981	0.0235892
1111200	1111244	GAAACGGCGCCGTCGAGGTATGCGGCGGCCGGCCGCTACGTTCTA	+	MRA_1774	291.533	78.5886	93.5384	99.0759	90.401	-1.68925	5.10722e-06	6.76345e-05
1115682	1115726	GAAACATTCGATGCTGTTTGTTGTTTCGGCGCGCTGTAGCTGATG	-	MRA_1366	50.1386	111.929	181.732	117.754	137.138	1.45164	0.0176777	0.0257018
1115705	1115749	GAAACAACAAACAGCATCGAATGTTTCGTCGCCGAATGGCACCAT	+	MRA_0019	101.371	585.842	574.593	547.354	569.263	2.48945	2.12516e-06	3.98677e-05
1116177	1116221	GAAACGAAACCGCCGGCTCGCCCTGCCGCAGCAGCACCTGGCCGG	-	MRA_3437	1047.81	952.589	1031.6	609.885	864.69	-0.277117	0.230036	0.256841
1116736	1116780	GAAACCGATCCGACGGTCGCCGAGATCGCGTTCACGGTTGCCGAC	+	MRA_3118	736.035	519.161	542.523	622.879	561.521	-0.390434	0.00513756	0.0090715
1117336	1117380	GAAACTCAGCCCGTCGGGCAGTTTGCGGGCGGAAAAGAACCCGGG	-	MRA_0832	716.344	202.425	259.235	168.916	210.192	-1.76894	4.33535e-05	0.000259172
1121605	1121649	GAAACCCCCGCGTCGATGCACGCCGCGACCAGCCGATAGCCGGGA	-	MRA_2326	878.246	240.529	189.749	238.757	223.012	-1.97751	2.4843e-06	4.21172e-05
1121693	1121737	GAAACCCTCGAAGCAGAACTTCTCCGCCGGCAGACCGGACATCAC	-	MRA_2718	227.538	159.559	130.954	175.413	155.308	-0.550972	0.00514917	0.00908344
1122160	1122204	GAAACCGGCGGGCCAGCGCAGCCGTAGTCGGTCAGGTTAGGGGAT	+	MRA_3629	1023.74	338.169	379.499	361.383	359.684	-1.50905	6.30198e-07	2.03366e-05
1125176	1125220	GAAACAGCGGTTCCATGAGGTCTTCGTACTGACCGCGCAACGGGT	-	MRA_0947|MRA_0946	395.639	631.09	601.318	250.938	494.449	0.321636	0.463616	0.492006
1127509	1127553	GAAACCTGATGATGTCCTTGCCGATCATGTGCAAATCGGCGGGCC	+	MRA_3670	404.573	4355.71	4382.94	3150.94	3963.2	3.29219	0.000935824	0.00237875
1128079	1128123	GAAACACGTCGGAATTGCGCCGGGCAAGCGCCGCGGTGGGCACGC	+	MRA_0639	564.105	523.924	459.674	596.892	526.83	-0.0986261	0.400262	0.429727
1129011	1129055	GAAACCGATGCACCGTATTTGACCCCGCATCCCCACCGGGGCTTG	+	MRA_3138	762.289	614.42	668.132	764.996	682.516	-0.159476	0.144442	0.166916
1129239	1129283	GAAACCTAGAGGCCCCACCCGTTCGATCACAAGACGGTAACGAAC	-	MRA_3838	283.693	731.112	609.336	549.79	630.079	1.1512	0.00290425	0.00569789
1136295	1136339	GAAACCCGTTGAAGTCTGCCGTCGAGGAGTCCAATTCGGTGAAGT	+	MRA_2680	119.056	20197.3	18993.6	6396.08	15195.7	6.99587	0.026878	0.0368998
1137354	1137398	GAAACCCTGGATCTGGTCGGTGTGCAGGTCGACCGTCACGATCCG	+	MRA_2786	475.314	250.055	251.217	190.031	230.434	-1.04453	0.000265875	0.000935979
1137419	1137463	GAAACACCGTGGCCGCGAACCGATCTCCGCGCGACTGATCGCCGA	-	MRA_0514	2052.04	5748.87	5171.34	2246.26	4388.82	1.09678	0.0973947	0.116529
1139358	1139402	GAAACGTCATCAACCCTCCTTGAAGCTCCGTCGCCAGGACTCGAA	+	MRA_1323	226.444	69.0627	114.919	76.3372	86.7728	-1.38384	0.000603836	0.00171153
1143885	1143929	GAAACCGCGCCAGCATATTGGTATAACGAACCCTAGCCCGCCAGG	+	MRA_3371	451.43	207.188	205.785	161.607	191.527	-1.23696	6.45189e-05	0.000345022
1144123	1144167	GAAACGACGCGCCGGTGTTGCTGTCGTCTGACCCCAACCATCCTG	+	MRA_3227	294.086	114.311	56.123	65.7799	78.7379	-1.90111	0.00027993	0.000971451
1144677	1144721	GAAACCGAAACAGAAGTGATCTCATCGGGGATCAGGTGAGCGGGC	-	MRA_2822	146.222	119.074	130.954	179.474	143.167	-0.0304658	0.876661	0.886928
1144934	1144978	GAAACGTAAAGGCATGCGATAACCGCCCCGAGTGCGACGGGGTAG	+	MRA_1381	435.75	931.156	1082.37	1009.44	1007.66	1.20943	0.000196143	0.000761123
1145234	1145278	GAAACGTGCTGCGGCATTGGGAATTCCGGTCATCGCGCTGGAGGC	+	MRA_1138	262.544	3124.49	2758.05	1015.12	2299.22	3.13051	0.0351869	0.046863
1145547	1145591	GAAACCTGGCGGTTGTACGGGGTCGCTGCCAGAAACGACGGCATC	+	MRA_3600	414.236	316.736	307.341	202.212	275.43	-0.58877	0.0194145	0.027859
1147176	1147220	GAAACGGCCCGAATCGAAGCGCCGGTCGCCGGCATCGCGCCCGGG	+	MRA_1859	381.965	140.507	120.264	151.05	137.274	-1.47639	1.10431e-05	0.000107279
1147593	1147637	GAAACGGGATGTCTCCAGGCATCACAAAGCCGAGCCGTTCGCGGG	-	MRA_1648	340.578	919.248	903.314	651.302	824.621	1.27575	0.0050647	0.00896824
1147939	1147983	GAAACGGCGTGCCGTCGGGCAGTCTCGGCGCAGTTTTCACGACGC	-	MRA_1699	596.194	188.136	197.767	196.528	194.144	-1.61866	1.92179e-08	2.49325e-06
1148502	1148546	GAAACGTCAGCAGTTCGGCGTAGTCGGTCAGGGCGGTCCGGGTCC	-	MRA_1326	536.757	145.27	149.661	185.97	160.301	-1.74349	8.20175e-06	8.92722e-05
1149711	1149755	GAAACGCCTGTGGCAGATGTGATTTAGGCTTCGAAGCGGTAGCCC	+	MRA_2481	202.56	454.861	515.798	488.883	486.514	1.26413	8.69269e-05	0.000434248
1149801	1149845	GAAACCCATTACCTGCGGGTGTATCTGGCGCAGCTGCGGCGCAAA	-		478.778	95.2589	117.591	177.849	130.233	-1.87826	0.000145584	0.000623747
1149975	1150019	GAAACCGATTCATTCACCGTCGATCTGGCCGGCAAGAAGGTCATC	-		145.493	133.362	109.574	144.553	129.163	-0.171757	0.188518	0.213543
1150066	1150110	GAAACCGTTTGGAATGGACGAGTTTCTGGCTCGGCTGCGCGCAGC	-	MRA_3862	289.163	71.4442	50.778	79.5856	67.2692	-2.10386	1.32433e-05	0.00012111
1150090	1150134	GAAACTCGTCCATTCCAAACGGTTTCGTCACGTAATCGTCGGCGC	+	MRA_0561	981.623	657.286	662.786	829.152	716.408	-0.454387	0.00928853	0.0148887
1151279	1151323	GAAACCGTCGCGTGCGTCGGGACAAACCCGTGTCGGGACGTCGAC	-	MRA_3915	1222.47	450.098	438.294	638.309	508.9	-1.26434	0.000386399	0.00122647
1151339	1151383	GAAACGTATTCCCAACGGGCCGTGACCATGCTGCGTGTCCGGCAG	-	MRA_1350	399.103	285.777	307.341	441.781	344.966	-0.210308	0.329525	0.358936
1152711	1152755	GAAACCTGGCACCCCGATATTCGACGTAGCGCGGCGGGATCATCT	+		422.623	161.94	146.989	185.97	164.966	-1.3572	2.23366e-05	0.000172044
1152726	1152770	GAAACTGCTCGAGGGCATCGAGATGATCCCGCCGCGCTACGTCGA	-	MRA_0313	552.254	440.572	360.791	403.612	401.659	-0.459362	0.00283623	0.00559573
1153186	1153230	GAAACAACAGTCGAACTCACGCGAGCGCCGGCCGAATGGCGATGA	+	MRA_0038	284.605	1202.64	1371.01	1385.44	1319.7	2.21317	6.06435e-05	0.000328998
1153256	1153300	GAAACAGCAGCGCCGCGAATAGGAACGCCATTAGCGCCACCGCGA	-	MRA_0794	461.458	1200.26	1010.21	964.772	1058.42	1.19764	0.00116309	0.0028065
1153534	1153578	GAAACCGCGCGATCCCATACAGCAGCAGGAAGGACATAACACTGA	-	MRA_3384	156.797	16120.2	14763	3604.9	11496	6.19609	0.0459363	0.059363
1153822	1153866	GAAACATGATGCGCAACACGGTGCGGGCGAGGTCTACCCAGAAGT	-	MRA_1321	168.466	4117.56	3845.77	1655.05	3206.13	4.25031	0.0175867	0.0255827
1153887	1153931	GAAACCATGCAGGTTCTGGATCACGCCCTGGCTGACCAACAGGAT	-	MRA_1982	174.3	1181.21	1181.26	1011.87	1124.78	2.69	7.29443e-05	0.00037802
1154598	1154642	GAAACTCAGCAGGGCGATGGGCATCGCCAGGATGTAGAGCGTCAC	-	MRA_0836	288.981	281.014	267.253	238.757	262.341	-0.13953	0.098989	0.118172
1155397	1155441	GAAACGATGGCCAACCGGCGCACGGCTGCGGGCAACATCGAATCG	+	MRA_3013	515.607	347.695	387.516	415.794	383.668	-0.426413	0.00261146	0.00522199
1155436	1155480	GAAACCTCCACCACGTCGTCGAGGTCCAGCCGCGACGAAGGGACC	-	MRA_3802	472.032	209.57	176.387	181.098	189.018	-1.32036	1.07e-05	0.00010522
1155493	1155537	GAAACGATCCCGTCGGACGGCGAGATCATCGAAGGCATTGCCTCC	+	MRA_3073	179.952	471.531	603.991	916.046	663.856	1.88326	0.0213447	0.030189
1156114	1156158	GAAACTCCGGAGGGCCGCTCGATCGTCGTGCTGGCGAAGGACGAG	+	MRA_0727|MRA_0728	587.26	662.049	681.494	706.525	683.356	0.218638	0.00172091	0.00377163
1156222	1156266	GAAACCCGGATGTCCGGGGTCGATCTCGCCGAGGTTAGCGGCATC	+	MRA_2559	226.08	80.97	85.5208	69.0283	78.5064	-1.52595	7.34488e-06	8.4154e-05
1157780	1157824	GAAACACCGTCTGGCCGTTGCCCGACTCGGCCGTGACCGAGCCGC	+	MRA_0510	515.607	521.542	513.125	352.45	462.373	-0.157217	0.388019	0.418101
1158172	1158216	GAAACCGAGGACCTCGACCTGACCGACCTGGTCATCAACGCGGTG	-	MRA_3048	228.267	321.499	288.633	226.575	278.902	0.289035	0.142978	0.165462
1158912	1158956	GAAACCTCATTGCCGTGCTGCACGACGGCGTGGTGATCGGATCGG	-	MRA_3805	329.821	185.755	189.749	331.336	235.613	-0.485262	0.120476	0.141491
1159200	1159244	GAAACACTCGGTCCAGAAAAGCCCCCTGCTGGCGACCCCGCTCGT	-	MRA_0668	189.068	73.8256	120.264	118.566	104.219	-0.859295	0.00505519	0.00895422
1160147	1160191	GAAACCGAGATCCGCTTTCTCACCGCCGAAGCCCGACATCCCGCC	-	MRA_2988	910.152	233.384	280.615	294.791	269.597	-1.7553	4.20818e-06	5.8925e-05
1161014	1161058	GAAACTGCGCTCGCGTGCGGAGCTGGGGCGTGACGAAGCGCGGGC	-	MRA_0321	564.652	497.728	534.505	455.587	495.94	-0.187197	0.0394038	0.0517671
1161659	1161703	GAAACACGATGGCCTCAATCCCTTCCGCAACAAGGGCATTGAGGC	+	MRA_0580	0	0	0	0	0
1162266	1162310	GAAACGCCTGATTCATCTGGGTCATGGTGTCTAGCGAGGTCGCCT	+	MRA_2496	0	0	0	0	0
1163745	1163789	GAAACGGAATACCCCATGGATTTCGGAGCTTTACCCCCTGAGATC	-		60.3487	495.346	430.277	312.658	412.76	2.77391	0.00274291	0.00543822
1164541	1164585	GAAACCTCATCGAGGGCCGCCGGAGCGATGGCTGTGGTGGGCGCC	+	MRA_3814	672.951	571.553	451.657	561.159	528.123	-0.349628	0.0194961	0.0279547
1164702	1164746	GAAACCTGCCGGCCGCTAGCACCCCGGGCCGACCCTGTGTGTTTG	+	MRA_3637	494.822	383.417	414.242	453.962	417.207	-0.246148	0.0190838	0.0274336
1170556	1170600	GAAACCTGGTGTTTGGCCGGAACGTGGCGCCGAGCCTCGATAATA	+	MRA_3572	347.688	2279.07	2236.9	1241.7	1919.22	2.46466	0.00976288	0.0155425
1170693	1170737	GAAACGACCAGCAAAAGTCAATCGAAGGAAATGACGCAATGACCT	+	MRA_3300	0	0	0	0	0
1171103	1171147	GAAACACTTGGTGTGACAAAGCTTTCCAAGTCGCAAGTGTCGATC	+	MRA_0687A	0	0	0	0	0
1171135	1171179	GAAACGCCTCTACGGCTTCGTCGAGCTCTTTGGCCATGATCGACA	-	MRA_2511	1041.79	1517	1608.86	1600.64	1575.5	0.596747	5.37664e-05	0.000304531
1172870	1172914	GAAACTTCAACGCCTGAGCGCTGCTTCCCATCGAGAGACCGGTGG	+	MRA_0127	267.102	252.436	261.908	289.919	268.087	0.00531275	0.934427	0.939278
1173021	1173065	GAAACACATCAACTGGAACCACTCTGGTGATCGAGACGAAAGGCG	-	MRA_0241	73.8405	573.935	646.751	545.729	588.805	2.99531	6.84254e-05	0.00035941
1173317	1173361	GAAACGCGCCTTCCAGCGCACTCACGGTGCGTTCGTCCCAAGACA	+	MRA_2380	692.824	542.976	542.523	636.684	574.061	-0.271286	0.0192207	0.0276021
1173355	1173399	GAAACAGTAGAGTATCGTCCCTTAGTGAAGTATGATGCCTCCATG	-		28.8069	5889.38	5751.28	1645.31	4428.66	7.26431	0.0341756	0.0456637
1174643	1174687	GAAACCGGCGATCGCGTGCATGGCGGAGGAGTAGCCGGCGAATCG	-	MRA_3574	69.8294	26.1962	21.3802	24.3629	23.9798	-1.54202	5.23378e-06	6.86628e-05
1174764	1174808	GAAACGGCGGCGGCATGTCGGCGGGGTCGACGTTGGCCAACAGCG	-	MRA_1736	179.952	202.425	160.352	183.534	182.104	0.0171469	0.868227	0.879505
1175404	1175448	GAAACTTGTTTTGCGTCCAGCAGATCCATGTTTCTCCTCCCGACA	+	MRA_0038	113.951	3488.86	3450.23	2588.97	3176.02	4.80073	0.00047835	0.00144794
1175411	1175455	GAAACCAGCCCATGTCGGGAGGAGAAACATGGATCTGCTGGACGC	-	MRA_1764	212.952	57460.2	51983.3	12018.2	40487.2	7.57079	0.0482162	0.0618115
1176805	1176849	GAAACGTCTACACATAGAGTTATCTGCCTACGTTCCGTACCAAAG	-	MRA_1206	53.9674	247.673	253.89	244.441	248.668	2.20406	2.46399e-07	1.18462e-05
1177934	1177978	GAAACCCTGCCGCAGACAGCAGACCGCACGGTTCGCCTGTTCCCG	-	MRA_2767	586.166	540.594	620.026	582.274	580.965	-0.0128586	0.831744	0.845446
1178112	1178156	GAAACGCTCACCTTGGTGCTCGGCTACTGCGGCTTACGGCGGTTT	+	MRA_2217	170.836	73.8256	74.8307	70.6525	73.1029	-1.22461	1.65111e-07	9.08918e-06
1179210	1179254	GAAACGCACGGTGCCCGCCACCGGGCTGTCGCCGTCGACATCGAA	-	MRA_2957	664.382	428.665	491.745	493.755	471.388	-0.495097	0.000832669	0.00217462
1179419	1179463	GAAACTGGGATACCCACAAGGTATTACATCGATCCGGCCGACATC	+	MRA_0257	102.465	297.684	296.65	249.314	281.216	1.45655	0.00036133	0.00116267
1180010	1180054	GAAACATCCGGTAGTCGATGTCGCCGGCGGTGAAGACTTGGCCGA	+	MRA_1201	600.569	638.234	681.494	712.209	677.313	0.173491	0.0232374	0.0325219
1181154	1181198	GAAACGTCTACGACGTCGATCAGTGCGCCCGTCGTCGTGTCCAGC	-		518.707	171.466	203.112	255.811	210.13	-1.30364	0.000232402	0.000849567
1181867	1181911	GAAACGGGTTCCCCCGAGAAGCGCGTTCGAGCTAGGCGAGCGCCG	-	MRA_1554	385.794	92.8774	96.2109	64.9678	84.6854	-2.18765	6.97692e-06	8.21288e-05
1182633	1182677	GAAACATCGGCACGATCGGCAGCACCTTGTCACTGGACCCGACCC	-		762.289	19225.6	16762.1	9330.19	15106	4.30864	0.00850593	0.0138483
1182982	1183026	GAAACATCGCCGCTGGCCACCATGGCCTGGCCGCCACCTGGCACC	+	MRA_1223	511.961	252.436	288.633	298.852	279.974	-0.870743	7.94817e-05	0.000403517
1184174	1184218	GAAACCCATCACATAGCGCAGCACGTCCGGCGCTCCATAGCTGCG	-	MRA_2212	411.866	421.521	390.189	463.708	425.139	0.04576	0.566956	0.592593
1185420	1185464	GAAACCCCGACGGCACCGGCCTTGGTGTATTCGACGAACACCACC	+		175.941	19.0518	58.7956	33.296	37.0478	-2.24763	0.000281218	0.000974097
1186248	1186292	GAAACAGGTGTTTTGCGCGGCATCGCGGACGAATCGCCGGCGGCG	+	MRA_1079	76.0284	85.733	93.5384	56.8468	78.7061	0.0499373	0.822164	0.837224
1187277	1187321	GAAACTGCCCATTTTGGGTAGCCCGGGTGTGTCAGCGGCTTCCTC	+	MRA_0364	420.982	173.847	112.246	126.687	137.594	-1.61335	0.000108222	0.000503379
1187726	1187770	GAAACCACACCGACTTGCCGGCCAGTAGGTCGGTGGCCACCGCGG	+	MRA_1512	461.458	314.354	307.341	287.483	303.059	-0.606599	3.92904e-05	0.000245323
1188134	1188178	GAAACTAGTGGCCGGATCCCGATAAGGGCACCTCGCCGAGCAGAA	-	MRA_0918	144.217	61.9183	69.4857	67.4041	66.2693	-1.12183	4.19416e-06	5.88755e-05
1191516	1191560	GAAACAGCGCTGCACGCGCGCCCAGCTGTTGATACTGGCCGGCGT	+	MRA_0924	677.145	397.706	312.686	348.39	352.927	-0.940094	0.000192917	0.000752243
1191689	1191733	GAAACCGTGTCGTTTGTGTTGGTGTCTCCGTCGCAGCTGATGGCC	-	MRA_3932	397.098	650.142	606.663	868.132	708.312	0.834892	0.0183432	0.0265456
1193240	1193284	GAAACGCTGCCATCTGCCGGGCGATCGCCTGATAGCCCTCGCCAT	+	MRA_2158	591.271	426.283	438.294	770.68	545.086	-0.117335	0.703317	0.723946
1193611	1193655	GAAACGGTACGAACATTCCCCTGGAAGACAAATCGGTGCTGCCAT	-	MRA_1539	127.808	4746.27	4642.18	2990.95	4126.47	5.01286	0.00215374	0.00449898
1193987	1194031	GAAACCTGGACGAACGTCACCACCGGGATCCAGCGTGTCTGGGGA	+	MRA_3619	268.196	878.763	785.723	532.736	732.407	1.44936	0.0109049	0.0170989
1194075	1194119	GAAACAGCAGGCGGGGAGTCCACCAGGCGATCGGATCAGAGGCAT	+	MRA_0800	446.507	15100.9	14196.5	7006.78	12101.4	4.76035	0.0104055	0.0163982
1194190	1194234	GAAACGCACGTTGCGGCCGTCGTCGTAGATGGGCAGCCACTGCGG	+		210.764	292.921	237.855	293.979	274.918	0.383372	0.0257857	0.035575
1195001	1195045	GAAACTCGGAATGGCGCAATGCGATCGACCTGTCCCACCAGAAAA	+	MRA_0596	732.753	7225.39	7555.23	4658.19	6479.6	3.14451	0.00329033	0.00630553
1195185	1195229	GAAACTGCACTGCCATACCCACCATGCCGACCGCGCCGACTGCGA	+		739.317	2057.59	1844.04	1661.55	1854.4	1.32668	0.000621447	0.00174646
1195359	1195403	GAAACAGCGGACCACGCGGCAGCAGCGACGGCGTCATCGAGAACC	+	MRA_0924|MRA_0925	457.629	442.954	323.376	399.552	388.627	-0.235791	0.11957	0.140546
1195559	1195603	GAAACGCGCTCCCCAGTTCACCCACCGATGACGGAACCGGCTGCA	-	MRA_2377	416.242	4734.37	4222.59	1066.28	3341.08	3.00482	0.063299	0.0790007
1195822	1195866	GAAACCAGACCGCTGCGCTCGGCCTCGGCGGCGTCCATGGTGCGC	+	MRA_1713	644.874	392.943	360.791	388.995	380.91	-0.759568	1.28548e-05	0.000118522
1196293	1196337	GAAACCATCCTGGTCGAGCGCGATCAGCGAGTTGGCATTATCACG	-	MRA_1930	248.505	211.951	256.563	276.925	248.48	-0.000148577	0.999	0.999
1196366	1196410	GAAACTCAAGTCATCGTCGACCGGTTCGAAATAGGCTTCGATGTC	+	MRA_0884	92.802	92.8774	69.4857	89.3307	83.8979	-0.145521	0.28834	0.317208
1196620	1196664	GAAACAGGGCGGCGAACCAGCCGTAAATGCTTCCGACCTGATTGC	-		0	0	2.67253	4.87258	2.51504	inf	0.148774	0.171286
1199474	1199518	GAAACCATGTGTGTCGGTGGCGGCCAGGGCATGGCGATGGTGATC	-	MRA_2016	324.169	469.15	454.329	354.074	425.851	0.393604	0.0481514	0.0617424
1200281	1200325	GAAACCGTCTCCCGGTTCGCCAAGGGAAACTCCGACTCCTGGCCG	-	MRA_3933	448.695	80.97	93.5384	111.257	95.2553	-2.23586	2.28095e-06	4.10839e-05
1200484	1200528	GAAACCGGACTCACCGCCTGGCAGGCCACAGCCCATCATGAGGTC	+	MRA_3488	643.415	659.668	742.962	813.722	738.784	0.199403	0.0988512	0.118045
1200798	1200842	GAAACGCCGTCCCGGCCTGGAACGGCCACCCTCGAGCCGGGCCAC	-	MRA_2563	411.319	92.8774	117.591	162.419	124.296	-1.72648	0.000146752	0.00062758
1202248	1202292	GAAACGCGCCGCCGTGCAGGTACAGGACGGCGCGTCGAGTGCCGT	-	MRA_2388	532.928	297.684	358.119	429.6	361.801	-0.558745	0.0109179	0.0171049
1204987	1205031	GAAACGCAGAACTGGCCGACGTCGTACTCACTAATGCTGGTGACG	-	MRA_2947	239.389	309.591	296.65	285.858	297.367	0.312886	0.00107409	0.00263665
1205226	1205270	GAAACAGGAACCCGACGAAGCAGATGATCGCGTCGATAAAGTGGG	-	MRA_0994	79.6748	5965.59	5681.79	2137.44	4594.94	5.84978	0.0214563	0.0303316
1205487	1205531	GAAACCGCCACGCAGACCGCCGACGCCGTCTTGGGCGAAGGTGCT	-	MRA_3222	409.496	390.561	360.791	344.329	365.227	-0.165054	0.0307288	0.0414465
1206257	1206301	GAAACCATGCCGCCGAAGCCGCGCATCTGTCGCGCGGCAATCTCA	-	MRA_1985	554.806	140.507	141.644	162.419	148.19	-1.90454	5.63637e-07	1.88378e-05
1206748	1206792	GAAACGTTCCTCATCGCCACCCGCCAGGAGGGCGTCAGCGACGGC	-	MRA_1065	293.356	195.281	120.264	90.9549	135.5	-1.11436	0.00707319	0.0118644
1207105	1207149	GAAACTTGCCCGACTACGCGGGAACGACAACACGAGGAGCGCGAC	-	MRA_0073	429.186	3657.94	3303.24	2040.8	3000.66	2.8056	0.00633989	0.0108542
1208148	1208192	GAAACTCGCGAACCACCCGCACCAGCGCCTCGGTGGACACCTCCA	-	MRA_0621	829.201	552.501	601.318	609.073	587.631	-0.496812	0.000167164	0.000683862
1208265	1208309	GAAACCGGCAAAAGTCACCGGCCGCCTCGTAGGCAGCCACCGAAA	-	MRA_3510	476.59	295.303	304.668	375.189	325.053	-0.552074	0.00385843	0.00719769
1208765	1208809	GAAACAACGTGGCGATCACCAATAGCACGATCACCAGCAACCCCA	-	MRA_0079	329.092	35629.2	33628.4	9503.16	26253.6	6.31788	0.0366437	0.0485584
1209373	1209417	GAAACCTGGCGGGAACGCCGCGCTGAGGTGGAGCAGGCATCTGAC	+	MRA_3603	510.32	435.809	395.534	445.029	425.458	-0.262387	0.00504331	0.00893883
1209650	1209694	GAAACCGCCGCCGAGTTGGTCATAGATGCCGCCACGGGCCATGGC	-	MRA_3280	424.811	569.172	612.008	658.611	613.264	0.529687	0.00187539	0.00403309
1209650	1209694	GAAACGCCATGGCCCGTGGCGGCATCTATGACCAACTCGGCGGCG	+		346.23	290.54	259.235	249.314	266.363	-0.378337	0.00301019	0.00586506
1212304	1212348	GAAACGAGGCCACCTCCGGGGTGGATTCCACCGCACCGCGCAGCC	-	MRA_3119	933.307	200.044	179.059	210.333	196.479	-2.24798	1.45821e-07	8.44108e-06
1212577	1212621	GAAACGCCGGCCAGTGCGCCTCGGTGAACCACATCTCCGAGTAGG	-	MRA_2636	619.349	259.58	219.147	443.405	307.378	-1.01074	0.0106519	0.0167443
1212782	1212826	GAAACCCGGTGTTTGGGATCCTGGATAGCGATACCATCGACTGAT	+	MRA_2622|MRA_2621	51.4149	1164.54	1237.38	868.132	1090.02	4.40602	0.000776121	0.00206439
1212961	1213005	GAAACCTCATCAGCACCCGCGGCCAACACCGCGGTGGTCGGCGCC	-	MRA_3818	1237.24	554.883	601.318	482.386	546.196	-1.17963	3.71139e-05	0.000236919
1213035	1213079	GAAACGCCGACATTTGGGCGCTCACCGCCTGATACGCCTGACCAT	-	MRA_2772	420.435	157.177	184.404	238.757	193.446	-1.11995	0.000694842	0.00188936
1215465	1215509	GAAACTCCGCCAGTGGGCCCTCGGTGGCCGGACAAGCGTTGTTCC	-	MRA_0746	442.861	376.273	363.464	438.533	392.756	-0.173219	0.0967725	0.115883
1215988	1216032	GAAACGCCGCCACCTGCGCGCTGAGGGCGTGATATTCCTCGGCGT	-	MRA_2737	348.418	240.529	283.288	220.891	248.236	-0.489108	0.00554769	0.009677
1217184	1217228	GAAACTCATCACGTCGAAGCTCCAGACCTCGATCGGCTCGGTCGC	-	MRA_0813	178.493	159.559	229.837	168.104	185.833	0.0581383	0.75689	0.774829
1217432	1217476	GAAACGTTCGCTGCTGCGGCCCATGCAGATCGCACACGCTTGCTT	+	MRA_1047	207.3	235.766	277.943	287.483	267.064	0.365461	0.0197544	0.0282529
1217691	1217735	GAAACCGGGTTGATGGTGGGCGCGTCAGCGATACGATCTGTGCAC	+	MRA_3754	358.445	188.136	211.13	164.856	188.041	-0.93071	0.000217583	0.000814487
1217944	1217988	GAAACGCCGACGCCTGGGCGCTAACCGTCTGATACGCCTGCCCGT	-	MRA_2761|MRA_2760	426.452	183.373	205.785	235.508	208.222	-1.03426	0.000133227	0.000586261
1218840	1218884	GAAACGGCTTAGCCGCGGGTAATGGCGTCAGCAGCAGCGGCGGCG	+	MRA_1672	226.809	78.5886	82.8483	107.197	89.5446	-1.3408	0.000103657	0.0004886
1221025	1221069	GAAACCTCATGCATCGCAAAGGTTTTCCGGAAAGCTATAACCGCC	-	MRA_3806	33.365	288.158	195.094	224.951	236.068	2.8228	0.00178905	0.00388457
1221586	1221630	GAAACACCGCGCCCTGGCCCCAGTGCCCAGCTAAGCCCAGGGGGT	-	MRA_0416	263.091	150.033	133.626	146.178	143.279	-0.876736	1.73247e-05	0.000144544
1222590	1222634	GAAACACCGCCGAGTTGATCGCCTTGGCGTACTGCTGCTTACCGA	-	MRA_0394	374.307	314.354	371.481	317.53	334.455	-0.162411	0.0979778	0.117077
1223070	1223114	GAAACGCCCTGGCCAGCCGGGTCGCCCGATCCTTAAGCGCCGACA	-	MRA_2790	888.638	959.733	791.068	308.597	686.466	-0.372408	0.358635	0.388602
1223276	1223320	GAAACCTGTCGCTGATGCGCTGACCCTTGAGCTCGAGCCGGTGGT	+	MRA_3571	180.681	419.139	251.217	143.741	271.366	0.586792	0.321035	0.350293
1227801	1227845	GAAACGACGCCGCCATCGCCTGGGGTGGGGCCAACGGCGCATTCG	-	MRA_3228	437.573	42.8665	45.4329	76.3372	54.8789	-2.9952	3.72265e-06	5.45762e-05
1228589	1228633	GAAACTGGTCGTCGTGTTGACCGTCGGCGATCTCGGCGGCCGCGG	+	MRA_0226	389.987	395.324	363.464	385.746	381.511	-0.0317006	0.419928	0.449209
1229767	1229811	GAAACCGAGTTGACCAGTTCGCGCATCGCGTCGACCGCCGCGCCG	+	MRA_3088	639.039	4782	4481.83	1517.81	3593.88	2.49156	0.0470243	0.0604905
1230138	1230182	GAAACGAGCACATCCCAACCAGGCCCGCCAACAGGATGCACCCCA	-	MRA_3154	467.292	23802.8	22788.6	10736.7	19109.4	5.35381	0.0113143	0.0176178
1230682	1230726	GAAACGCCCCGCCTCCGTCAACCGCTGAGTGAGACCCGCTATCGT	-		520.165	13914.9	12336.4	4560.74	10270.7	4.30342	0.0279767	0.0382119
1234091	1234135	GAAACTCACCACTTGCTGCCCCAGGTCGCTCGGATGTGTGCGTCG	-		694.465	654.905	764.342	955.839	791.695	0.189043	0.330915	0.360304
1234570	1234614	GAAACCGTGAATCAGGTTGTGCACGTAAGAGTTATCCAGCCGGGC	+	MRA_3935	96.9954	457.243	440.967	329.712	409.307	2.07719	0.00146227	0.00333223
1234648	1234692	GAAACGGCGATCAGACGATGTTCCGCAAGCTGTTCGAAAGTGTGC	-	MRA_1787	207.3	440.572	558.558	725.203	574.778	1.47128	0.0112401	0.0175315
1235895	1235939	GAAACCCAGTTGCGCAACGCCTGGGCGCTGCGCCGGCGCAGATCG	+	MRA_2207	769.217	378.654	454.329	488.883	440.622	-0.80385	0.000541777	0.00158689
1236257	1236301	GAAACGTGCCGCTGGCCAGCGCGCCGAGGCCACCGTCGTAACGTC	+	MRA_1156	613.697	90.4959	149.661	193.279	144.479	-2.08667	9.48428e-05	0.000461075
1236989	1237033	GAAACGACGACAGCATCCAGGAGTGCGGATCGCTCGACCAATCCC	-	MRA_3250	775.052	531.068	422.259	325.651	426.326	-0.862335	0.00418727	0.007681
1237206	1237250	GAAACAGCGTCTCCAGGGTGTTGTCGCCCTTGATCACCAGTTCGG	+	MRA_0949	130.543	14.2888	34.7428	51.9742	33.6686	-1.95504	0.000883127	0.00227779
1237626	1237670	GAAACGGTCGAACGCGCGCTTCAAAAACACGGCCCGCCTGTCTAC	+		628.829	180.992	149.661	162.419	164.358	-1.93583	8.8028e-07	2.42293e-05
1238065	1238109	GAAACGCCGACGCAACCGCCCGACAATCTCCATGGTCTCATCGAC	-	MRA_2761	668.029	1769.43	1766.54	1296.11	1610.69	1.2697	0.00389927	0.0072546
1239139	1239183	GAAACGTTCGATGAGCGAGTAGCCGCAGTTGATCAAGAGGTCTTT	+	MRA_1059	22.061	1045.47	1015.56	449.902	836.976	5.24562	0.0136249	0.0205821
1239634	1239678	GAAACAACGTGGTCGCGGCCAACTACCCGTTCGCGACGATCGAAC	+	MRA_0081	391.628	704.916	716.237	460.459	627.204	0.67945	0.0476623	0.0612213
1240444	1240488	GAAACCCTTCTCGAAGTCGCTGTGGATCACCCCGGCCGCCTTCGG	-	MRA_2805	312.5	21.4332	58.7956	30.0476	36.7588	-3.0877	1.6708e-05	0.000141014
1241050	1241094	GAAACTGGTAGAGGTTGGCCAACAGATCGAGAACAACGTCTCGCT	-	MRA_0231	72.5642	1205.02	1106.43	1044.36	1118.6	3.9463	2.368e-05	0.000178689
1242568	1242612	GAAACCGTTGACGGCGTTGCCCGGAGCCTGCAGAACCGCACCGGT	+	MRA_3890	338.937	616.801	478.382	488.071	527.751	0.638841	0.0133455	0.0202149
1243890	1243934	GAAACCCGCACCGGCGACCTCTGGCTGTTTCGCGGCCGTTCCCGA	-	MRA_2466	924.374	228.621	197.767	205.461	210.616	-2.13386	1.707e-07	9.21616e-06
1243909	1243953	GAAACAGCCAGAGGTCGCCGGTGCGGGTTTCGTTCAGCGCTCGAT	+	MRA_0818	603.304	1619.4	1686.36	1414.67	1573.48	1.383	0.000288295	0.000989109
1244095	1244139	GAAACGACGTGCCTACACGCCCGACGAGGTGCGGGCCCGATTGCA	+	MRA_3191	472.761	697.771	860.553	925.791	828.039	0.808585	0.00634047	0.0108542
1244227	1244271	GAAACGGATATCGGCACAGTCGCTGACGGCGTCGTGCACCGGTTC	+	MRA_1936	717.073	807.319	825.811	666.732	766.621	0.0963921	0.379765	0.409758
1244801	1244845	GAAACCGAGCAACCGCGGGAGCGGCTCGACGCCCGCAATGCTGTC	-	MRA_3001	858.373	754.927	636.061	673.229	688.072	-0.319045	0.00833389	0.0136438
1245895	1245939	GAAACGTATGTCGCGCTGCGAACCGAGATCGACAACTGGCGCTGG	+	MRA_1353	284.24	281.014	272.598	201.4	251.671	-0.175575	0.266648	0.295194
1247113	1247157	GAAACCGCGCCGCTGCCGAATCCCGAGTGCTACCAGTACGACTTC	+	MRA_3384	856.55	542.976	815.12	743.881	700.659	-0.289824	0.128265	0.149607
1247445	1247489	GAAACCGGCTAACTAAGTCGCCTGACGAAGTCCACCACGACGTCG	+	MRA_3644	452.706	242.91	275.27	266.368	261.516	-0.791675	3.83099e-05	0.000241425
1249851	1249895	GAAACCCGCACGCGACCTGGCTATTTCGGGAACCGCGGCCGGCCG	-	MRA_2469	388.711	204.807	237.855	282.61	241.757	-0.685139	0.00285985	0.00563441
1251614	1251658	GAAACACGGTTGGCTGCACCGCTTTTGGCCAAGGGCCTGCCCGCT	-	MRA_0638	510.685	1393.16	1213.33	1197.84	1268.11	1.31218	0.00026907	0.000943905
1252406	1252450	GAAACAGAAACCTCGTGCACGTTCGGCCGTGGCCCGAATCCGCTG	-	MRA_0708	737.129	602.512	510.452	527.051	546.672	-0.431241	0.00254899	0.0051226
1254309	1254353	GAAACCCCTTATATTACTGTGGTTTCAGCAGGCTCTGGGCAAGCA	-	MRA_2377	29.7185	71.4442	56.123	72.2767	66.6146	1.16448	0.00216176	0.00450902
1254333	1254377	GAAACCACAGTAATATAAGGGGTTTCGTTGTCTGCTGTGGCGTCG	+	MRA_1533	54.1497	450.098	489.072	437.721	458.964	3.08335	1.26811e-05	0.000117499
1254767	1254811	GAAACATCTCAAAGCGACAGTCCGCGACGGCGTTTCACTTCAGCC	-	MRA_1293	306.301	17501.4	16192.8	10796.8	14830.4	5.59746	0.00210228	0.00441859
1254781	1254825	GAAACGCCGTCGCGGACTGTCGCTTTGAGATGTTTCCGGCCTTGT	+	MRA_2552	234.284	385.798	352.773	152.674	297.082	0.342603	0.437177	0.466062
1254852	1254896	GAAACCGTCTGCCACCGGCTCTCCACACTGCAGCGCCCGCGGCAG	-	MRA_3933	477.32	247.673	285.96	341.081	291.571	-0.711106	0.00237514	0.00485666
1255365	1255409	GAAACCGAGCTACCGCCCGCGCGGCCGATGCCGTTCGAGGAGGTC	-	MRA_3040	570.486	759.69	595.973	598.516	651.393	0.191336	0.209472	0.235284
1256220	1256264	GAAACGTGTCGTGAAAGTCAAGTTCACGCGCGGCGACGCCGTTGG	-	MRA_1093	189.433	80.97	104.229	79.5856	88.2614	-1.10183	0.0002244	0.000830042
1256962	1257006	GAAACCCTCGACCACTCGCTGCCCTACATCTTCGCCGTGGCACTG	+	MRA_2719	346.412	114.311	133.626	185.158	144.365	-1.26277	0.000670053	0.00184429
1257595	1257639	GAAACTGCAGCGGGCTGCCAGATCCTGGACCGGATATCCCCGGTA	-	MRA_0382	400.197	340.55	438.294	371.129	383.324	-0.0621453	0.590269	0.614909
1258008	1258052	GAAACCGCCGTCGTGTCGGCGTTCGAGCAGTCGATGATCCTCTAC	+	MRA_3314	437.391	178.61	133.626	201.4	171.212	-1.35314	0.00018106	0.000721942
1258322	1258366	GAAACGGGCGCTGGAGCGCGTGGGGACCGTTCGCGACGGCCAGCG	+	MRA_1621	1299.41	771.597	620.026	487.258	626.294	-1.05295	0.0012081	0.00288414
1259371	1259415	GAAACTCAACCGGCACTTCCCTTTTGTGATCTCCACGATGATGTC	+	MRA_0897	67.4592	528.687	406.224	354.887	429.932	2.67202	0.00215606	0.00450047
1259383	1259427	GAAACAGCGGGTTGTTGGACATCATCGTGGAGATCACAAAAGGGA	-	MRA_0943	55.2436	7546.88	7002.02	1525.93	5358.28	6.59982	0.0509418	0.0649201
1259767	1259811	GAAACGAGATCTTGCGGGGAAACACGTTGCCCGCAATGACGATTC	-	MRA_3160	95.9015	104.785	85.5208	101.512	97.2726	0.0204803	0.829094	0.843669
1259947	1259991	GAAACGCGTATCCCAGATACATCGGGATCTGGGCTCGGTCCTTGC	-		245.77	621.564	553.213	224.951	466.576	0.924801	0.145598	0.168078
1261135	1261179	GAAACCCGCCAATTGCTCGGCGAAGTACTGCACCATGTCGTTGCG	+	MRA_2474	410.954	166.703	181.732	200.588	183.008	-1.16707	2.02693e-05	0.00016106
1261592	1261636	GAAACCGACCTGGATGACGCGTTGCGGAGCTGGCTGGCGTTCGGT	-	MRA_2948	468.568	219.095	261.908	193.279	224.761	-1.05987	0.000260576	0.000924116
1262372	1262416	GAAACCGGGCTCACTCGGGGCGGCAGCGCGCCGAGCAGCACCGCG	+	MRA_3713	846.34	231.003	181.732	214.394	209.043	-2.01744	1.59037e-06	3.40837e-05
1263647	1263691	GAAACTCGGCCACCAACGCCGCCTTCACCACCACCTCCGGGGTGG	-		207.665	52.3924	69.4857	64.1557	62.0113	-1.74366	8.59819e-06	9.14318e-05
1264148	1264192	GAAACCGAAGTTGCCGCTGCCCGCGTTCCCGAAGCCGGTGTTGGT	+	MRA_2885	381.053	285.777	293.978	420.666	333.474	-0.19242	0.337071	0.366651
1264208	1264252	GAAACCGGTGTTGGTGTCACCGGAGTTGAAGAAGCCGAAGTTGCT	+	MRA_3840	89.1556	76.2071	88.1934	80.3976	81.5994	-0.127767	0.0978076	0.116899
1264703	1264747	GAAACACGGGCCAGGCCAACCTGGGCAGCGGCAATACCGGTTTCT	-	MRA_0631	274.213	190.518	197.767	282.61	223.632	-0.294171	0.162262	0.185864
1264709	1264753	GAAACCGGTATTGCCGCTGCCCAGGTTGGCCTGGCCCGTGTTTCC	+	MRA_3765	270.566	107.166	120.264	214.394	147.275	-0.877473	0.0217577	0.0307036
1266558	1266602	GAAACAGGAACCGGTGTGGCGGGCCCGCTGCATCGTCTCGGCGCC	+	MRA_0995	360.633	314.354	347.428	458.835	373.539	0.0507271	0.782454	0.799228
1267155	1267199	GAAACCAGGCAAGTTCGGGTCGTTGGCGGGACAAGATCGCGACGC	+	MRA_1844	122.703	119.074	106.901	90.9549	105.643	-0.215969	0.104193	0.123872
1267542	1267586	GAAACCGCGCCTGCACCCGACGATGTTCACCAACGTAGGCAATCC	+	MRA_3384	412.231	176.229	98.8835	137.244	137.452	-1.58452	0.00025046	0.000895753
1268781	1268825	GAAACTCGGCAAGCACGCTGCTGCGGTATGGAGTGGTGGATTGGC	-	MRA_0594	454.529	1462.22	1408.42	856.763	1242.47	1.45077	0.0151916	0.0225861
1270109	1270153	GAAACCGCGGCCCACCCCGCCTAGGCGCACCACCTTGACCACGGG	+	MRA_3390	755.543	835.897	801.758	595.267	744.307	-0.0216159	0.888412	0.897079
1272317	1272361	GAAACACCTTTTATGAAGCCAACGGCGGATGGCAACCCATGCCGG	+	MRA_0550	96.4484	92.8774	157.679	91.767	114.108	0.242568	0.463113	0.491565
1273282	1273326	GAAACCATCGGCTGACGGCTGGTTCGGCCATGAGGAGCCGTGCAA	+	MRA_1944	312.318	316.736	269.925	306.973	297.878	-0.0682943	0.368446	0.398464
1273722	1273766	GAAACGCAACATGCTGCAGAGGATCGCTCGGCTCGCCATCGCTGC	+		528.552	12612.3	11470.5	5860.91	9981.22	4.2391	0.0105717	0.0166274
1273811	1273855	GAAACCCCCGGGCGACAGGCTGTCAGCCACCGGAACACCGAAGAC	-	MRA_2333	463.828	333.406	414.242	317.53	355.059	-0.385529	0.0221128	0.0310953
1274884	1274928	GAAACCCCACTTCACCGACAAGAACGGCAGCCCGAGCAGCACCAG	-	MRA_2281A	315.964	252.436	261.908	304.537	272.96	-0.211072	0.0550069	0.0694701
1275566	1275610	GAAACACCTCGTAGTCCATGGACAAACCGAATGCGATGCAAAACA	-	MRA_0518	111.399	18394.5	18178.5	7646.71	14739.9	7.04785	0.0145646	0.0217675
1275936	1275980	GAAACCGGCTCTGCTGCCTCGCTGACACCGAACCGCTCATGCAGC	-	MRA_3666	595.829	409.613	494.417	550.602	484.878	-0.297278	0.0536732	0.0680151
1276176	1276220	GAAACGACGAGGACCATCGGAGGAATCCTGGCCATGACGTCAGGC	+	MRA_3239	167.736	2238.58	2135.35	1534.86	1969.6	3.55363	0.00119802	0.00286495
1277006	1277050	GAAACGCGGCGCGATCCGATCCAGCACCGCCGAGAACTCCGCCTG	-	MRA_2332	1302.69	295.303	342.083	413.358	350.248	-1.89505	1.00321e-05	0.00010101
1277059	1277103	GAAACCATCCCGGCCATGAGTTCACCGGCATGGCGCAACGGCTGG	-	MRA_1925|MRA_1924	314.688	197.662	224.492	240.381	220.845	-0.510888	0.00166725	0.00368423
1279002	1279046	GAAACGTTCTGCCTCACTGATCATTCCGAGCCTATGACGGCCCGG	-	MRA_1037	333.103	473.913	470.365	423.915	456.064	0.45327	0.0015814	0.0035419
1281174	1281218	GAAACGCGGGGACGCTTCGGCACTTTCATTTCCCGCTTCGATCCG	+	MRA_2305	147.681	95.2589	117.591	113.694	108.848	-0.440171	0.00486948	0.00868399
1281606	1281650	GAAACGTTTGAGCGCATTGGGCGATTAACCCCAGTGCCTGTTCGG	+	MRA_0983	446.689	290.54	307.341	203.836	267.239	-0.741142	0.00500643	0.0088903
1282661	1282705	GAAACGCCGCGAACTTGGCCATACCCGATTGCACCAGGCCGCCGG	+	MRA_2694	682.432	171.466	144.316	93.3912	136.391	-2.32293	1.82939e-05	0.000150536
1282784	1282828	GAAACTCCATTGGGGTGCTGGCCACCATTAAGCACGACGGGCGCC	+	MRA_0775	387.252	147.651	187.077	155.923	163.55	-1.24354	4.87939e-05	0.000282743
1287781	1287825	GAAACTTGATTGACCTACGCAGGACACCACCGGCGCGCTGCCAGC	+	MRA_0073	820.45	66328.8	61575	16847.8	48250.5	5.87799	0.0395781	0.0519717
1288030	1288074	GAAACCGAGCGCGCCGCGCTGGCCCGAGAGCTCGCCGAAGAACTG	+	MRA_3033	890.097	1085.95	943.402	470.204	833.186	-0.0953244	0.775001	0.792214
1288330	1288374	GAAACCGACGGTGTGGTTGACGGTGGCCGCCGTCAACTTGGTTAG	+	MRA_2973	356.258	278.632	318.031	426.351	341.005	-0.0631293	0.747208	0.765755
1288880	1288924	GAAACCCAGCAGACCGACTACCCGTCGGTGGGCCCGGACCGGCCC	+	MRA_2150	480.419	1683.7	1451.18	493.755	1209.55	1.3321	0.115805	0.13652
1289796	1289840	GAAACGGAATCCCAGTGAGCCCTGCGGCACGACAACGGTATTCGT	-		315.964	545.357	542.523	597.704	561.861	0.830452	0.000164122	0.00067562
1291079	1291123	GAAACCCGTTCGGACTTTGACGCATTCGCCGCCATCGCGCGTGCT	+		478.413	66.6812	82.8483	89.3307	79.6201	-2.58705	4.8707e-07	1.7158e-05
1291138	1291182	GAAACGTCATCTGGGCACTCGCACCGATGTGGTGCTGACCGCGCT	+	MRA_1319	581.79	195.281	181.732	159.171	178.728	-1.70273	2.78397e-06	4.58416e-05
1291687	1291731	GAAACGGCTTAAGATGCTCGATGTTGATCGTGAACGGCGCGTAGC	-	MRA_1672	427.181	5420.23	5072.45	3790.87	4761.19	3.4784	0.000941076	0.00239101
1291876	1291920	GAAACGACCACTTGGAGTGCGGCGTCAGATAGCGCACGGTGAGCC	-		323.622	459.624	446.312	443.405	449.78	0.474911	1.45667e-05	0.000129418
1292506	1292550	GAAACCCGTCCGGGTGTGGGCTACCCGCGCACCTACGAGGATCAG	+	MRA_2636	721.996	159.559	240.527	236.32	212.135	-1.76701	4.18389e-05	0.000254524
1293157	1293201	GAAACGTGTGTGGGGCGGCTGCGCTATCTGGGTCTGGTGCTCTAT	+	MRA_1092	819.903	483.439	475.71	605.013	521.387	-0.653099	0.00204676	0.00432538
1294971	1295015	GAAACCGGCGGGCGCGCCAAGCAGCAGCGCCTGCAGATGGTACAG	-	MRA_3630	259.445	216.714	264.58	248.502	243.265	-0.0928955	0.314064	0.343355
1296624	1296668	GAAACCCTCTCGGCGCATCTGCTCGACCAGCACCGCCAGCGCCAG	-	MRA_2752	593.459	283.395	283.288	323.215	296.633	-1.00047	2.38017e-05	0.000178689
1297749	1297793	GAAACCAACAGGGTCGGGTCCATCTCCCAGCGCGAACCGGTCGGC	-	MRA_1436	241.577	135.744	122.936	191.655	150.112	-0.686446	0.012299	0.0188944
1298087	1298131	GAAACTGTCCACCTGTCACCGGCAGCGCTCGAGCCAAACCGGACG	-	MRA_0177	624.818	1078.81	1058.32	1038.67	1058.6	0.760649	3.03965e-06	4.83502e-05
1298920	1298964	GAAACCTGGCGACGCTGCTGGCCTCTCGTTACGGCTGTCCCGCAT	+	MRA_3605A	835.4	376.273	513.125	548.978	479.458	-0.801062	0.0024917	0.00503633
1301047	1301091	GAAACGGACGAGCGCTACCTTGGATGTTGAGGGAGTTGAACTCCG	+	MRA_1975	72.7466	757.308	946.074	757.687	820.356	3.4953	0.000286237	0.00098663
1301348	1301392	GAAACGGCCGCCAACCTCCACGAGATCGGGGTGACGATGAGCGCC	-	MRA_1830	1013.89	831.134	775.033	734.136	780.101	-0.378174	0.00114246	0.00276385
1302477	1302521	GAAACTGATCTGCTCGCCGGTCTGGGCTTCACCGCGTCCGGCACG	+	MRA_0414	351.7	161.94	138.971	229.824	176.912	-0.991314	0.00304586	0.0059164
1302738	1302782	GAAACGGAGCCGAGCCGATATACCAGGGCATCAGCAGAGCCCCGG	-	MRA_1951	433.562	1235.98	1191.95	953.402	1127.11	1.37832	0.00138806	0.00322063
1303131	1303175	GAAACGGCCACCGCGGCATCGATCAACCAATTCATCAACACCGAG	-	MRA_1879	157.162	38.1036	64.1406	105.573	69.2723	-1.1819	0.0110415	0.0172793
1304909	1304953	GAAACCAAGGGGCTCGCCCACTACGGCAGCCCTGACAAAGACCCG	+	MRA_1469	493.364	781.123	761.67	622.879	721.891	0.549128	0.0101318	0.0160434
1306606	1306650	GAAACTTGGAGTGCGGCGCACCCAGGTGATGCTCGAAGGTGGCGC	+	MRA_0064	674.045	547.739	553.213	672.417	591.123	-0.189388	0.11113	0.131533
1307478	1307522	GAAACAACGTTGTTTACAGCCCGAGAAATGAGTTTATAGCCTGGC	+	MRA_0091	4.01109	73.8256	69.4857	77.1493	73.4869	4.19542	6.19886e-06	7.66007e-05
1308202	1308246	GAAACCATCCGGTATTTCTCGACGATTCTGGCCAAACACGGTGTC	-	MRA_1929	115.228	119.074	192.422	216.018	175.838	0.609758	0.106439	0.126354
1308577	1308621	GAAACCCAGGTGCGGCTGATATCAATGGCCCGGCCGATGCTGAGC	-	MRA_2201	120.697	85.733	80.1758	80.3976	82.1021	-0.555902	2.90152e-05	0.000202386
1309148	1309192	GAAACGGGGTGATCGGCGCCTTGATCGGCGAGGCGCTGACCGCAA	+	MRA_1564	532.563	466.769	553.213	530.3	516.76	-0.0434573	0.574108	0.599408
1311174	1311218	GAAACCACGAGAACGCCTCTGCCCCGGGCCCACTCGACCACCTTG	-	MRA_1635	573.221	1159.78	1173.24	944.469	1092.5	0.930463	0.0021847	0.0045501
1311219	1311263	GAAACCGGTTCGGCGTCCCAGCCCAATCCCAGGTAGCACTCGTCG	-	MRA_3849	540.585	221.477	227.165	235.508	228.05	-1.24517	1.73145e-07	9.25916e-06
1311319	1311363	GAAACCCGCTCGGTAGCCGGCGAGCGATGAGCTCTTCGATAGTGA	-		302.655	264.343	318.031	307.785	296.72	-0.0285731	0.736586	0.755697
1311903	1311947	GAAACAAGGATCGGCGGCAACATCTGGCACAGGCATGGCGAAAGC	-	MRA_0126	225.897	1193.12	1456.53	1421.17	1356.94	2.58662	0.000164328	0.000675971
1312438	1312482	GAAACGGCGGCCACGGCACCCCTTGCCAGGCGGACCGGACTGAAC	+	MRA_1741	423.534	264.343	272.598	172.977	236.639	-0.83979	0.00424582	0.00776556
1314208	1314252	GAAACCGATTCGACAGTCCGGCGGGAAGTCCTGCGCAACCGCGAC	-	MRA_3155	824.096	238.147	256.563	354.887	283.199	-1.541	0.000117319	0.000532816
1315453	1315497	GAAACTGTTACTGGTGCCGGTGAATCCGTACGGTCCTTCCGCGGC	-	MRA_0154	553.713	1343.15	1451.18	1128.82	1307.72	1.23984	0.00134973	0.00315124
1316223	1316267	GAAACCGCAGCGCGACGTGGCTGTCCGGTGTTGTCCGGCCAGGAT	-	MRA_3192	824.643	1405.07	1143.84	1354.58	1301.16	0.657959	0.00398738	0.00740136
1316339	1316383	GAAACAACGCCAGCCCACCGGCTTCGGGAGTGAGCTCAGGTCCCG	-	MRA_0065	239.936	200.044	184.404	180.286	188.245	-0.350042	0.00100942	0.00251515
1317803	1317847	GAAACGCAGCCACGTTGTGTATCCGATGGTCACCGAGCCACGGAT	-	MRA_2938	152.057	140.507	120.264	163.232	141.334	-0.105501	0.436325	0.465331
1318285	1318329	GAAACACGCATCAAGCAGGGCCGGGTGGCTGGCATATGCCGACTG	-	MRA_0585	127.626	71.4442	72.1582	53.5984	65.7336	-0.957214	0.000521581	0.0015443
1319130	1319174	GAAACCGCTTGGCGCAATGGCATTTGGTACACCGCCCGGCTGCGT	+	MRA_3453	681.338	1845.64	1790.59	1695.66	1777.3	1.38324	1.51491e-05	0.000132702
1321185	1321229	GAAACCGAAACGGGTATACGCGTCAGTCCCACAAAGATCACCACG	+	MRA_2827	109.393	119.074	114.919	124.251	119.414	0.126452	0.0206117	0.0293296
1322109	1322153	GAAACCCAGTGACGCGGATATTGTCACCGTGATGATGCTCGATGA	+		128.902	150.033	192.422	136.432	159.629	0.30845	0.142463	0.164934
1323077	1323121	GAAACGACGCTAAAGACGTCGTGATGCTGCAGGACTTCCTGACTA	+	MRA_3222	254.157	281.014	232.51	363.82	292.448	0.202458	0.374395	0.404274
1323246	1323290	GAAACGAACTGTGGCCGGAACCACGTTGACGGCAAACGTGACAGG	+		341.125	2195.72	2151.38	1568.16	1971.75	2.53111	0.00128415	0.00303472
1324192	1324236	GAAACCCTTGAACAGGCCCGGGCGACATACCAAGCCGGCCAAGTT	+	MRA_2811	631.199	754.927	807.103	786.922	782.984	0.310887	0.000563687	0.00163234
1324478	1324522	GAAACTGTTGGCGATACCGTCAAAGTTTACCTGCAGAGCGTCACC	-	MRA_0138	125.255	2541.03	2464.07	3114.39	2706.5	4.43348	0.000229662	0.000843947
1324566	1324610	GAAACTGAACGCGCGCGTTGCCACACATAGGGTTGCTGTCACAGA	-	MRA_0486	492.817	2405.29	2402.6	1973.4	2260.43	2.19747	0.000249676	0.000894089
1324928	1324972	GAAACCCGCCATCGACGGTTGCGACGCATCGTTGCCCATCGCCAT	-	MRA_2487	1008.06	300.065	344.756	376.813	340.545	-1.56566	7.35879e-06	8.4154e-05
1328687	1328731	GAAACACCTCTGACCACGTGAGCGTCTCGGTGATGCCGGCCCAAT	+		97.7247	204.807	165.697	162.419	177.641	0.862169	0.00420807	0.00771259
1328793	1328837	GAAACGGTAATGTAGCACCAATGTCCGACTCTTCTGTCTTGTCCT	-	MRA_1543	40.6579	8501.85	8279.49	3578.1	6786.48	7.38299	0.0136764	0.0206321
1328930	1328974	GAAACAGGTTGACGCAGAGTCGAAGTCGGTGTACGCAGGGGCGCC	+	MRA_1079	250.328	502.491	400.879	419.042	440.804	0.816315	0.00368001	0.00691079
1329635	1329679	GAAACCGATCAGCGTTGCGTTGCCCTCGGCGGCGACGCCGAGTTC	+	MRA_3114	658.183	211.951	229.837	238.757	226.848	-1.53676	6.67234e-07	2.09303e-05
1331196	1331240	GAAACCGTCCAGCGGGCGGTAGTCGATCCGGTTCCATTCCCCCGG	-	MRA_3890	825.19	152.414	160.352	182.722	165.163	-2.32084	2.14044e-07	1.07309e-05
1331396	1331440	GAAACCGCGAATCCGTCGCCAGTGACCAGGTTGATCACCCCGGGC	-	MRA_3344	728.013	278.632	197.767	275.301	250.567	-1.53877	5.51065e-05	0.000307884
1333422	1333466	GAAACGCGAGGTCCACCAGGTAGGCCCGATGCGCCCGCCAGGCCG	-	MRA_2424	6949.03	1602.73	1483.25	1045.17	1377.05	-2.33523	5.10489e-06	6.76345e-05
1335012	1335056	GAAACAACTCTTTCCAGCGCGGCTGAAACCGCAGCGGATCGTTGA	-	MRA_0106	172.112	130.981	117.591	120.19	122.921	-0.48562	0.000276438	0.000963642
1335275	1335319	GAAACATCGCCGTCGGCGAGGACCGCCGGATCGGCTTCGCCGAGT	+	MRA_1226	1245.08	216.714	253.89	168.916	213.173	-2.54614	1.92858e-06	3.73413e-05
1335478	1335522	GAAACCATCTTGGCGTTCGCCGACGATCTGCGGACCATCGCCGAC	+	MRA_1956	367.926	138.125	171.042	215.206	174.791	-1.07379	0.000982919	0.00246498
1336245	1336289	GAAACCATCCGGGGGCATCACAGGGGCGGTCAGCGGGCTCTAACA	-	MRA_1929	239.571	7.14442	8.01758	3.24839	6.13679	-5.28683	9.33151e-09	1.63739e-06
1336959	1337003	GAAACAGCGGGCTCAACACCTTCGGCGGCCGAAACGGCGCCCATG	-	MRA_0942	183.781	69.0627	58.7956	81.2097	69.6893	-1.39898	6.10414e-05	0.000330518
1338064	1338108	GAAACCGTTGGAAAGCTTCAGGTTCGCGGTCCGACCCTGTTCGAC	+	MRA_3866	207.3	2726.79	2707.27	1270.12	2234.72	3.4303	0.0136589	0.0206114
1338277	1338321	GAAACGGTGCTGCTCGGGCATCCGGACGTGGCGGAGGCGGCAGTC	+	MRA_1436	917.081	854.948	884.606	837.272	858.942	-0.0944874	0.0135849	0.0205328
1340633	1340677	GAAACCACGAGAAATAGGGACACGTAATGGTGGATTTCGGGGCGT	+	MRA_1634	157.162	36822.3	34742.8	9307.45	26957.5	7.42229	0.0387861	0.0510631
1340748	1340792	GAAACGCCGACGCGGCCGAAAACAGGTCACTCGCCACGCTGTCCC	-	MRA_2753	1621.94	766.834	788.395	1102.83	886.019	-0.872309	0.00247365	0.00500936
1341839	1341883	GAAACACCGAGACCGCCGATCACTGGTCAAATAACGACAGTCTGC	-	MRA_0365	199.46	269.106	318.031	350.826	312.654	0.648466	0.00885672	0.0143452
1342111	1342155	GAAACGCCTGATTCATCTGGGCCATGGTGTCTAGCGAGGTCGCCT	-	MRA_2497	569.028	1655.12	1400.4	1294.48	1450	1.34949	0.00118742	0.00284809
1343461	1343505	GAAACGCCTCTACGGCTTCGTCGAGCTCTTTGGCCATGATCGACA	+	MRA_2515	0	0	0	0	0
1343493	1343537	GAAACACTTGGTGTGACAAAGCTTTCCAAGTCGCAAGTGTCGATC	-	MRA_0701	402.75	1850.4	2068.54	2131.76	2016.9	2.32418	4.57723e-05	0.000269404
1343903	1343947	GAAACGACCAGCAAAAGTCAATCGAAGGAAATGACGCAATGACCT	-	MRA_3289	308.489	655407	630911	127633	471317	10.5773	0.0519791	0.066137
1344092	1344136	GAAACTCGCTGGACGGTCCCCAGGATGTTGGCAGCACATTCACCG	+	MRA_0605	387.617	633.472	678.822	493.755	602.016	0.63517	0.0183058	0.0265051
1344292	1344336	GAAACACCAGCGCCGCAGCGGTGCCGTAGATAAGGAAGTCGTAGA	-	MRA_0300	177.582	169.085	176.387	152.674	166.049	-0.0968791	0.175332	0.199734
1344757	1344801	GAAACGGTATGCGCCACCCCCACTGCATGAATGTGGGGCTGCTTT	-	MRA_1533	240.118	4403.34	4113.02	2435.48	3650.61	3.92632	0.00512096	0.00904788
1344917	1344961	GAAACGCCGATTGCCCAAGTACTGCGGCGGCAGCGGCGAGAGATA	+	MRA_2743	292.992	207.188	208.457	357.323	257.656	-0.185414	0.517429	0.544687
1345236	1345280	GAAACCGAATCCGCCGATGGCATACATGCCGACGACAGCCACCGC	-	MRA_2887	1098.49	1300.28	1381.7	1080.9	1254.29	0.191352	0.157848	0.180991
1345496	1345540	GAAACCGCCGGATCGGCCCTCGTCAGCCGCTAGTTGGCGTGCAGG	+	MRA_3286	700.3	581.079	646.751	674.041	633.957	-0.143587	0.0739714	0.0908265
1345611	1345655	GAAACAGCAGGTTGCTGCTCCCGGAGAGCTCACGCGCCTTGACCG	+	MRA_0807	420.253	562.027	633.389	670.793	622.07	0.565819	0.00319589	0.00615184
1346034	1346078	GAAACTTGTCGACGCCATACACAGTCACCGGTCCGCGGCGGCGCA	+	MRA_0045	531.834	6868.17	6379.32	2799.3	5348.93	3.3302	0.0198483	0.0283728
1346098	1346142	GAAACCGTCTATGGCGCAGGGTCCGTGATTGGTCCACACCACATT	+	MRA_3930	436.297	240.529	184.404	238.757	221.23	-0.979765	0.00030765	0.00103503
1346400	1346444	GAAACCAGGTGTCGAGGACCGATCCGTCAGCGGCGAGGGTAGCCA	+	MRA_1865	458.54	1783.72	1702.4	1094.71	1526.94	1.73553	0.00795956	0.0130911
1348473	1348517	GAAACTTGCCGCGGGCCATCACGCTGGCCACCGAGGTGCTGTCCG	-		612.056	402.469	395.534	459.647	419.217	-0.545967	0.00068723	0.00187529
1348607	1348651	GAAACGCCGTGGCGCGCTCGGGCTCGTTGAGCATCCAGAACCGAT	+	MRA_2538	548.425	221.477	283.288	274.489	259.751	-1.07816	0.000116509	0.00053164
1349873	1349917	GAAACACGTGGAGGCGGCCGTCGACAGTCCGGATCGGTGCGGGGT	-	MRA_0653	643.962	1726.57	1662.31	1236.82	1541.9	1.25966	0.00427627	0.00781108
1350133	1350177	GAAACATGGCCACCTCCCCACACCAGCGTCCAGCCACGTCCGGCG	-		883.898	18649.3	17002.6	9433.32	15028.4	4.08767	0.0075726	0.0125725
1352360	1352404	GAAACCTCCTCAGGGTATTCGGCGTAGTACGGCACATATCCTTCG	-	MRA_3771	62.1719	4.76294	8.01758	21.9266	11.5691	-2.42599	0.000654337	0.0018108
1353309	1353353	GAAACATGCGCGCCCCGGCGGCCGCAGCCAACGCGGTGGCTGCCA	-		1091.02	502.491	537.178	518.118	519.262	-1.07114	5.66979e-07	1.88378e-05
1355270	1355314	GAAACGGAACCCGCGCCGCTTCAACTCACGCGACATAGCCTTCGA	-	MRA_2013	370.661	9309.17	8044.3	2610.08	6654.52	4.16616	0.0377336	0.0498528
1358745	1358789	GAAACGCCGTCGCCTGCAAGCTAAGCGCCTGATAGGCCTGAGCGT	+	MRA_2554	184.145	123.837	130.954	224.951	159.914	-0.203551	0.49838	0.52651
1360133	1360177	GAAACCCTCCCACGGGCAGATCGCCCGCAGCGCCGGCGGTTGCAG	+	MRA_2718	988.186	269.106	267.253	371.129	302.496	-1.70787	3.7037e-05	0.00023686
1360697	1360741	GAAACCCGTCACCTGCCTTGGACCGGCCGTGGCGACGTCCCGGTG	-	MRA_2632	632.658	254.817	251.217	346.766	284.267	-1.15418	0.000369183	0.00118455
1361903	1361947	GAAACCGGGCTGCGGGCCGAGACCCTGCTCGCCGGGGCGGTTTCC	-	MRA_3716	867.124	1543.19	1654.29	1458.53	1552	0.839822	0.000269135	0.000943905
1361909	1361953	GAAACCGCCCCGGCGAGCAGGGTCTCGGCCCGCAGCCCGGTTTCC	+	MRA_3252	729.471	588.224	884.606	917.67	796.833	0.127427	0.555152	0.581347
1362792	1362836	GAAACATCCCGGCTTTCCAGATTCCGACCGCACCCAGGCTGTCGT	+	MRA_1193	270.384	707.297	710.892	532.736	650.308	1.26612	0.00295387	0.00577873
1362881	1362925	GAAACGGTTTACCCCGACCGGTCCGCCCGCGCCGCCGCGGCGGCC	-	MRA_1383	15985.6	1821.83	1721.11	859.199	1467.38	-3.44547	1.17252e-06	2.86247e-05
1363520	1363564	GAAACACGTTTTCCATCAACGGGTCCAGGCCGCTGCTCGGCTCAT	+	MRA_0659	310.312	123.837	101.556	106.385	110.592	-1.48847	7.84836e-06	8.72644e-05
1364235	1364279	GAAACCGAGCACGGGCGCGCGGGTCGCGGCTGGGCTTGACCGTAC	+	MRA_3007	801.306	1843.26	2009.74	2006.69	1953.23	1.28544	3.06976e-05	0.000210204
1365612	1365656	GAAACCATACCGTTACCTGCGCTGTCCAGGGAATATCGAGTCAAA	-	MRA_1894	33.9119	73.8256	56.123	69.8404	66.5964	0.97365	0.00366261	0.00688503
1366264	1366308	GAAACTCCGGCGGCAGCGAGGCCAAGGCAGCCTGCAGGTCAGGTC	-		663.288	478.676	513.125	654.551	548.784	-0.273398	0.100442	0.119716
1368746	1368790	GAAACCGGACCCCGATAGCACCTAGAGTGTTCGCCAACATCGGTT	+	MRA_3473	167.189	185.755	205.785	267.18	219.573	0.393218	0.0992564	0.118428
1369080	1369124	GAAACCGGATGCGGCGGGCTCGGCGGGGCCGGACGCTACTGAGCA	+	MRA_3509	297.185	283.395	398.206	274.489	318.697	0.100822	0.61787	0.641282
1371005	1371049	GAAACCGGATTCCGGGAGTCGCACGGCCAGTCCCGTTTGGTAGCC	+	MRA_3510	506.856	252.436	229.837	273.677	251.983	-1.00825	3.59033e-05	0.000231988
1372137	1372181	GAAACCGAACACAGTGATCGGGGGTCGTGGTTATCGTTTGAGCTA	+		62.3542	407.232	280.615	306.161	331.336	2.40974	0.00224209	0.00463695
1372550	1372594	GAAACCAGTTGCCCGGGCAAGGTTGTCGCCGGCGAACTCGTGCTG	+	MRA_1889	53.0558	176.229	173.714	177.037	175.66	1.72721	2.66007e-08	2.77242e-06
1373586	1373630	GAAACTGCTGCAACGCCCGGTGCAGCATCGGCCCGCGCCACACCA	+	MRA_0313	513.966	847.804	775.033	827.527	816.788	0.668288	0.000152461	0.000645115
1375520	1375564	GAAACGAAGAAAGAAGCTAAGAAGACATAGGTTTCCGACGGCTCA	-	MRA_3405	19.3262	178.61	197.767	207.897	194.758	3.33306	3.39e-05	0.000222986
1375535	1375579	GAAACCTATGTCTTCTTAGCTTCTTTCTTCGTTTCGTGAACTAGA	+	MRA_3830	30.0832	50.0109	85.5208	125.063	86.8649	1.52982	0.0588267	0.0738293
1378240	1378284	GAAACGATGGCGCTGAAAAAGGGGGGCGGAGGAGAATGAGAACCG	+	MRA_3001	72.9289	3741.29	3736.19	1235.2	2904.23	5.31552	0.0274603	0.0375645
1379782	1379826	GAAACCGAACACCTGCTGGCTGGCGTCATACGCGATGCGGAACTG	-	MRA_2853	321.616	309.591	328.721	318.342	318.885	-0.0123057	0.647159	0.669578
1380470	1380514	GAAACCGCCGTGATCGCCAGCGTCACCGCCAGCGCCGTCCACCAA	-	MRA_3315	670.581	271.488	366.136	315.906	317.843	-1.0771	0.000208126	0.000794985
1382811	1382855	GAAACCGGAAAACGTCATCGTAGGCGTGCGGCCGGAGCATATCCA	+	MRA_3458	73.8405	54.7739	80.1758	40.6049	58.5182	-0.335528	0.256191	0.284235
1383215	1383259	GAAACTGGCTCTAGCTTCGCGTCGGCGAACAGACGCAAAAAGCTC	-	MRA_0264	135.648	235.766	275.27	348.39	286.475	1.07855	0.010247	0.0162029
1384437	1384481	GAAACTAGCGCACCGGCACCGGACGGACATCTGGGGTCCAACCCC	-		577.232	535.831	558.558	449.902	514.764	-0.165241	0.132061	0.153716
1385325	1385369	GAAACGAGGAGATCAAGCCCTCCGGCACCCCGTAGGACCCGTCGG	-	MRA_3121	743.51	638.234	617.354	534.36	596.649	-0.317469	0.00981068	0.0156098
1385712	1385756	GAAACGGCAGGAGCAGTATCGGTTGGAGCCGCATGAGTCGGCTGT	+	MRA_1895	443.225	1700.37	1638.26	1026.49	1455.04	1.71495	0.00926982	0.0148714
1386451	1386495	GAAACGGCGGGACCGGCGGTGCGGGCGGACTGTTCGGACAGTCGG	-	MRA_1729	666.023	340.55	288.633	314.282	314.488	-1.08257	1.95872e-05	0.000158021
1386931	1386975	GAAACGGCGGAGCCGGCGGCGGCGGGGGGCTGGGCGGAGCGGGTG	-	MRA_1758	107.57	19.0518	29.3978	25.9871	24.8122	-2.11615	1.08819e-05	0.000106395
1388358	1388402	GAAACCGCCGCCGACCCGGTGGCGAAACTGGACTCGGGCGCGTTC	+	MRA_3279	289.163	119.074	104.229	105.573	109.625	-1.39931	2.90209e-06	4.70961e-05
1388663	1388707	GAAACTCACGCGGGGCGGGCAGCCGGCACGGTCCCACGGCCGCGG	-	MRA_0850	1032.31	519.161	620.026	471.829	537.005	-0.942866	0.000345492	0.00112395
1390357	1390401	GAAACGCTGGAGGTGCTACGCACCCCTGGCGCCAGCGAGGCCATT	-	MRA_2115	583.796	278.632	363.464	402.8	348.299	-0.745139	0.00301227	0.00586506
1390844	1390888	GAAACGCTGGACCGCTACGAGAACGTCAAGGAGTTCTTCTGGGTC	-	MRA_2122	218.422	440.572	360.791	399.552	400.305	0.873982	0.0013912	0.00322394
1392830	1392874	GAAACGTTCCTACAGACCAAGTACGTCGGCCAGAAGCGGTTCTCG	-	MRA_1067	150.051	743.019	849.863	528.675	707.186	2.23664	0.00412959	0.00760251
1393017	1393061	GAAACTGCGCGACGTGCTGGGCTTGCTGCGCGATGCCTACTGCCG	-	MRA_0331	324.169	319.117	291.305	298.852	303.091	-0.0969923	0.0640963	0.0798714
1393488	1393532	GAAACTCGGCGGGGTATTCCATGGCGCCCACGCCGATGATGGCGC	+	MRA_0591	692.095	169.085	171.042	259.871	199.999	-1.79098	8.02408e-05	0.000405918
1394637	1394681	GAAACGCGGCGCGCTCATGTTTGGCAAGCTGGTGCCGATGGGTAT	-	MRA_2323	97.1777	80.97	149.661	146.178	125.603	0.370173	0.272151	0.300458
1395006	1395050	GAAACGCTTCTTGTCGGTGGTGACGGCCAGTGGAGCGGCGGTAGG	-	MRA_2051	68.5532	30.9591	21.3802	26.7992	26.3795	-1.3778	0.000109009	0.000505023
1395306	1395350	GAAACACATGCTCGGATCGTTGAACCGGCATTAGCCTGAGGGGAC	-	MRA_0249	241.03	276.251	256.563	58.471	197.095	-0.290323	0.561851	0.587682
1395531	1395575	GAAACCCCTGGCCTGCGCTGTGGGCGATGATGGTTGGCTTCTTCA	+	MRA_2376	186.333	254.817	211.13	236.32	234.089	0.329172	0.0195719	0.0280316
1396090	1396134	GAAACATTCCCGCACCAGACAATCCGACGCCGAACCAATCGAACC	-	MRA_1363	239.207	12540.8	11751.1	5265.64	9852.52	5.36416	0.0140187	0.0211085
1396461	1396505	GAAACCCAGTACGCACAACGGATGGGACCTGTCAATGATCATGCC	-	MRA_2204	334.197	116783	108398	31634.4	85604.9	8.00085	0.0346048	0.0461754
1400408	1400452	GAAACTAGGCCGGGGACCGGCCGTCGCAGTTGACGACGAACTGAT	-	MRA_0922	527.64	121.455	168.369	107.197	132.34	-1.9953	2.82372e-05	0.000198438
1401748	1401792	GAAACCCATGGTCAGCATCTCATCGGCCTCATCGAGCACTAGAAA	-	MRA_2234	80.7687	2955.41	2677.87	1299.36	2310.88	4.8385	0.0121085	0.0186522
1402955	1402999	GAAACACGTCGGATGACCCTGCCCAAGGAAAGAGCCGCCCAGGGC	+	MRA_0640	366.832	1252.65	1245.4	584.71	1027.59	1.48607	0.0405866	0.053184
1403878	1403922	GAAACACCATCGGCCGGCTGGCCAGCAACTGGGCATACCACCCCT	-	MRA_0313	149.14	211.951	205.785	172.977	196.904	0.40083	0.0168323	0.0246513
1404039	1404083	GAAACGGTGCAACAACCACGCCAATGGGATCGTCAGCACCAGCGT	-	MRA_1453	332.556	585.842	689.512	717.082	664.145	0.997903	0.00115083	0.00278052
1405524	1405568	GAAACCGTCGAGCCCACGGTGCGCAAGTTCGTCGTTGAGCGGCTC	-	MRA_3910	298.826	235.766	251.217	262.307	249.764	-0.258743	0.00310601	0.00600026
1405612	1405656	GAAACTCGGTGTGGACCGGCGGATCCTGCATCACCATGGGCGGGG	+	MRA_0568	237.384	490.583	529.16	159.983	393.242	0.728198	0.254195	0.282299
1405821	1405865	GAAACCTGGCCGAATCCGTGGCCGATGTACCGCGCGTTGCGCGAC	-	MRA_3609	868.948	728.73	686.839	574.965	663.512	-0.389148	0.0110219	0.0172534
1406088	1406132	GAAACGGCCGTGGTTGGCCGGCTATCTCGGGCCCGACGTCCTGGC	-	MRA_1811	466.016	857.33	879.261	477.513	738.035	0.663311	0.105329	0.125116
1407509	1407553	GAAACGTGGCATGCAGTCCAGCGGCGTCGGTCAGTGGACCGGCCA	+	MRA_1136	612.967	5929.87	5088.49	2357.52	4458.62	2.86272	0.0234486	0.0327766
1408559	1408603	GAAACGCGACTATCGAGACGCCATCACCCGCGGCCGCCATCAGCG	+	MRA_2430	802.947	269.106	243.2	299.664	270.657	-1.56884	5.2666e-06	6.89323e-05
1408596	1408640	GAAACAGCAACCGCGGCCCGGCATTCCTGATCCTGTTCGCAACGC	-	MRA_0764	295.727	195.281	163.024	195.715	184.673	-0.679288	0.000509072	0.00151722
1409519	1409563	GAAACCACAACCGTCTTCACGTCACTCAATCCCGGCCAGCTTCTT	-	MRA_1508	335.108	192.899	208.457	338.645	246.667	-0.442063	0.128154	0.149509
1410879	1410923	GAAACCGGTGCAGCCCCACGACCCGGACTACGCGCGGCTCTGGCA	-	MRA_3814	956.098	4317.61	4190.52	2594.65	3700.93	1.95266	0.00775341	0.0128309
1412315	1412359	GAAACCACAGCGCGATCGGATTTCCTTGGAGCCGCACGACGGGGC	+	MRA_1524	195.632	73.8256	98.8835	90.9549	87.888	-1.1544	0.000129022	0.000572694
1412862	1412906	GAAACTGCACCCCGGCGTTGGTAGGCGCCGATGCGGGACGGGCCG	-	MRA_0400	283.329	188.136	149.661	225.763	187.854	-0.592868	0.0121965	0.0187676
1413831	1413875	GAAACCGACCAGGTCGGCGAAGGCAACGGTGACCTGTCGCGCTCC	-	MRA_2905	74.0228	107.166	112.246	137.244	118.886	0.683532	0.00848517	0.01383
1414578	1414622	GAAACGTGACACCGGTTCCTGGCCGGCGCGAAAACAGCGTCCGGC	-	MRA_1182	596.741	2757.74	2335.79	1440.66	2178.06	1.86787	0.0151928	0.0225861
1414929	1414973	GAAACCCGACCGGAGCGAATGACTATCGCCGATGAAGCCCAGAAT	+	MRA_2415	242.671	21340.4	21062.2	6042.82	16148.5	6.05625	0.0345969	0.0461754
1416600	1416644	GAAACTGACCCAGTTAGGCACCGCGGTGGGCACCTGGAAATACAT	-	MRA_0455	179.04	8763.82	8880.8	3970.34	7204.99	5.33064	0.0122218	0.0187912
1416918	1416962	GAAACGCGAAGCCCGCATCGCCGGCCGGTTGCAGGAACCTCACGT	-	MRA_2470	577.232	590.605	537.178	443.405	523.729	-0.14033	0.281544	0.310157
1416978	1417022	GAAACACCGGGTCCTTGCTGAATTCCGCGGTCATCAGCTTGACGG	+		276.218	45.248	45.4329	47.9138	46.1982	-2.5799	1.16918e-09	5.47079e-07
1418681	1418725	GAAACGTGGTATCACAATGACCGGTAGCGACACCCTATTGGCACC	-	MRA_1112|MRA_1111	133.278	2769.65	2592.35	1512.13	2291.38	4.10371	0.00535714	0.00940599
1418764	1418808	GAAACAGCCGATGCCGCTGTCAAGGGCCACCGACCCGGTACATCG	-	MRA_0859	492.27	666.812	427.604	358.947	484.454	-0.0230887	0.937272	0.941632
1418974	1419018	GAAACCTTCGTCGAGGCGTGGGCCACCAGCCACGACTTCATGGCC	-	MRA_3505	463.281	323.88	285.96	337.833	315.891	-0.55246	0.000682369	0.0018666
1419103	1419147	GAAACCGACAGTGCCGGCAACCCGCGGTCTGACCACGCCGTGGTG	-	MRA_2895	590.359	1859.93	1761.19	1422.79	1681.31	1.50992	0.00118172	0.00284049
1420020	1420064	GAAACTGGTGAGCACCTTGCAGTCGGAGTAGCCACACGACTTGAC	+	MRA_0223	419.888	1216.93	1237.38	1382.19	1278.83	1.60675	7.87456e-05	0.000401285
1420252	1420296	GAAACCGCCGCACCGCCGGCATTCGGAAAGGACTCACCAATGACG	-	MRA_3277|MRA_3278	464.557	32507.1	29309.6	7629.66	23148.8	5.63894	0.0439889	0.0571092
1421143	1421187	GAAACGCCATTCAATTCGGCCGATTCGACTCGCGGTGCCGTGCGG	-		603.487	223.858	219.147	270.428	237.811	-1.3435	2.37506e-05	0.000178689
1421346	1421390	GAAACCGGCACCGAGATCGCCGAGGAGGTCCTCAGCCAAACCAAC	-	MRA_3513	85.6914	19.0518	40.0879	23.5508	27.5635	-1.63639	0.000812528	0.00213393
1421857	1421901	GAAACTCGTACGATCCCGGCGAAGCTCGCGCATCGCTCGCTGGAT	+	MRA_0564	612.056	371.51	379.499	363.82	371.609	-0.719876	7.51752e-07	2.29407e-05
1422724	1422768	GAAACCGGCCTGGTAGACGTCGTCATTCAACTCGTGGAACCGTTC	+	MRA_3560	210.218	176.229	184.404	255.811	205.481	-0.0328757	0.860479	0.873074
1423473	1423517	GAAACGGCTGGCGCCACAACGCCGGCTGAGCATCGCGGTGATCAC	-	MRA_1673	608.592	233.384	285.96	328.087	282.477	-1.10734	0.000285185	0.000984817
1423645	1423689	GAAACGCTGCTGGCCGATTGCCCCACCTATGCCGAATTCGCCGCC	-	MRA_2130	524.359	266.725	280.615	269.616	272.319	-0.945257	4.75749e-07	1.7158e-05
1425102	1425146	GAAACCCGCCCCGGTCCGGGAGCCCAGATAGACCGCCCCGATCGC	+	MRA_2493	1219.55	278.632	283.288	276.113	279.344	-2.12624	1.49753e-10	1.36481e-07
1425846	1425890	GAAACCGCTGTGGCCGTCGATGTTGATGTCCTCGACACTCGCGCG	-	MRA_3444	619.349	1004.98	962.109	900.616	955.902	0.626112	0.000373138	0.00119315
1425939	1425983	GAAACTCACCGACCATTCGATGAAGTCGTCGGAGAACTGGATTCC	-	MRA_0874	171.383	185.755	203.112	126.687	171.851	0.00393806	0.984812	0.98569
1427829	1427873	GAAACAGCGTGCTGGTGTACACCGACGAAGCGTCCAGCGGGTCAT	-	MRA_0949	326.721	2324.32	2092.59	1392.75	1936.55	2.56736	0.00453774	0.0081822
1428943	1428987	GAAACGCTTGCGGTAGACGAAACGATAAGGGCCGCTGCTGATTTC	-		128.719	673.957	609.336	456.399	579.897	2.17157	0.00219869	0.00456788
1429089	1429133	GAAACGGTCGACACCGAACTGTGGCATGCCCAGCGGGTGCTGCAG	+	MRA_1513	414.783	531.068	448.984	455.587	478.546	0.206302	0.0726291	0.0893542
1430322	1430366	GAAACCAGATCGAGCTCGGCCGGTTGACCGGCACACAACTGTTCC	-	MRA_1744	405.12	328.643	358.119	349.202	345.321	-0.23041	0.0023747	0.00485666
1430847	1430891	GAAACCGAGCGTGAGCACGCCGCCAGCCACCACGCGCGGGTCGGG	+	MRA_3039	807.505	1214.55	1127.81	922.543	1088.3	0.430533	0.0315775	0.0424384
1431355	1431399	GAAACGGGGACATGCGATGGACACTCAGAGCGACTACGTCGTGGT	+	MRA_1597	178.311	3279.29	3057.37	1064.66	2467.11	3.79035	0.0313619	0.0421688
1432230	1432274	GAAACCCAGCACCGTGACGAGATGATCGAGCAGGTTGCACCCGAC	-	MRA_2148	432.651	585.842	649.424	544.105	593.124	0.455131	0.00633688	0.0108542
1433261	1433305	GAAACGCGTCGCCCACCCAGCCGAACTGTGCGATGTCGAAAGCCC	+	MRA_2256	485.342	273.869	277.943	267.18	272.997	-0.830114	2.85501e-07	1.31401e-05
1433328	1433372	GAAACCGCTGCCGGACTTGGCCTGAAGTTCGAGTTTGACGCCGAT	+	MRA_3433	313.959	638.234	668.132	763.372	689.913	1.13584	0.000569829	0.00164317
1433468	1433512	GAAACGGGAGCTGGACGCCCTGGGCTGGAGGCGAAGCGGCGCGTT	-	MRA_1651	221.886	364.365	323.376	328.087	338.609	0.609803	0.00083891	0.00218787
1434683	1434727	GAAACGACGCCCTGAGCGCAGACGCGATGCCCGGGGCGCAGCCTC	+	MRA_3232	384.335	138.125	138.971	178.661	151.919	-1.33906	6.43445e-05	0.000344746
1434759	1434803	GAAACACGAGTACACCAGGCGACTGCTGGGCGCGGTACCGCAACC	-	MRA_0577	653.625	2567.23	2375.88	1792.3	2245.13	1.78027	0.00240493	0.00489974
1434911	1434955	GAAACAAATAAATATGACAACCCGAACTGCTCTTGGAGGTCGAGC	+	MRA_0010	52.6911	2286.21	2244.92	706.525	1745.89	5.05026	0.0311605	0.0419281
1436127	1436171	GAAACGCACGGGAACGCCGCTGCGGCTGCGAAATACCGACCAGGT	+	MRA_2957	468.933	150.033	173.714	230.636	184.794	-1.34346	0.000287557	0.000989109
1436322	1436366	GAAACCGGGACATCGCGTTGTCGGCAAGCCCCAACAGTTCGGTAC	+	MRA_3680	429.551	423.902	368.809	387.37	393.36	-0.126978	0.0889906	0.107574
1436684	1436728	GAAACAAGAACACCCACGGGAACGCGGTCGCGGATGCGGTGCCGT	+	MRA_0106	592.365	781.123	652.096	687.034	706.751	0.254716	0.0411926	0.0538274
1436749	1436793	GAAACCGGGTTGAGCTTCCTTGGTTTCGGTATTCAACCGCCGGAT	-	MRA_3748	177.582	71.4442	101.556	90.9549	87.985	-1.01315	0.000528461	0.00155928
1436772	1436816	GAAACCAAGGAAGCTCAACCCGGTTTCGGCCAGGATGGCGGCGGC	+	MRA_1466	203.654	147.651	90.8659	135.62	124.712	-0.707514	0.0102652	0.0162273
1437008	1437052	GAAACATGATGTTTGCCGAGTTCTTGGTTCGCGGGGTAACGATGG	+	MRA_1321	93.7136	214.332	227.165	225.763	222.42	1.24696	5.92495e-06	7.50984e-05
1438637	1438681	GAAACCGCTCGCGTAGTCCACGTTGTTGGCCAGGTAGTCGTCGGT	-	MRA_3428A	447.419	221.477	221.82	225.763	223.02	-1.00445	8.4603e-09	1.53241e-06
1439421	1439465	GAAACGCCTTCAGCGCCAGGTGCAGCATGACGATGGAGTCCTTGC	-	MRA_2480	382.33	1297.9	1226.69	1004.56	1176.39	1.62147	0.000847784	0.00220181
1439910	1439954	GAAACACCTTGCGCCGGTGGGCGAAATAGATGGACGGCAGCCTGA	-	MRA_0544	340.213	176.229	208.457	216.018	200.235	-0.764748	0.000329322	0.00108645
1440115	1440159	GAAACTGCGGTGGCCCGCTTGACGGAGCGCGGGGCGACCAGGGCT	+	MRA_0314	540.95	1512.23	1509.98	1938.48	1653.56	1.61201	0.00145041	0.00331541
1441026	1441070	GAAACCGCCATCGGCGGAAACGCTTCTGCCACCGGGCCGTTCGGG	-	MRA_3234	284.058	90.4959	155.007	155.111	133.538	-1.08894	0.00219901	0.00456788
1441296	1441340	GAAACACGGCCCAGTTCGTTGAGTTTCAACGCCGTTGCGGTCTTG	-	MRA_0617	321.616	295.303	296.65	275.301	289.085	-0.153849	0.00922026	0.0148258
1441319	1441363	GAAACTCAACGAACTGGGCCGTGTTTCGCTGCGCACCCAGGTGCC	+	MRA_0896	448.695	352.458	379.499	380.874	370.943	-0.274536	0.00109701	0.00268163
1442188	1442232	GAAACTGCGGTGGTATGCCTTGGGCCGCAGCCAGATCGTCGGTCT	-	MRA_0314	287.522	214.332	232.51	260.683	235.842	-0.285853	0.0185734	0.0268165
1444722	1444766	GAAACGGCGGGTTGAGGAGCCGGGCAATCTAACCCAGCCCGGCGG	-	MRA_1713	698.476	311.973	315.358	358.135	328.489	-1.08837	1.5427e-05	0.00013395
1446044	1446088	GAAACATCAGCTTGTCGATCAGCGTGCCGGATTTCACGGGAATCA	+	MRA_1177	239.571	1919.47	1806.63	1115.01	1613.7	2.75185	0.00545398	0.00952835
1446275	1446319	GAAACTCGCCATGAGTGCACGCTCGGCGAAGCGAGAGCGGAAAAA	-	MRA_0631	235.925	83.3515	85.5208	64.1557	77.676	-1.60279	2.00783e-05	0.000160598
1446352	1446396	GAAACCCCTTCTGATAACCCATGCAGCGCCAACACCTCTGGCCAA	-	MRA_2377	242.671	526.305	563.903	515.682	535.297	1.14134	3.68523e-05	0.000236107
1447126	1447170	GAAACGGCGAGTGAACATTGATGATCTCCTTGTGCTGATGTCATC	+	MRA_1787	71.4703	959.733	991.507	924.167	958.469	3.74532	1.38268e-06	3.19497e-05
1447967	1448011	GAAACCGCCGCCCAGGCTAAAGTCGTTACCAGCGTTATCGACGCC	+	MRA_3279	455.623	211.951	280.615	265.556	252.707	-0.850373	0.000622696	0.00174894
1448504	1448548	GAAACCGGCAACATCTACGAGAAGGACGGCGCAACCTGGTTGCGC	+	MRA_3511	220.975	183.373	149.661	211.145	181.393	-0.284758	0.0899495	0.1085
1449502	1449546	GAAACCGCCGCGGCCTTTGGAAGTGGGGCGAACGTGCACTATGCC	+	MRA_3280	123.614	254.817	176.387	157.547	196.25	0.666848	0.0713059	0.0878845
1451684	1451728	GAAACCCATTGGTGCCACCGGAAGTTGAGCGTATTTAGACTCACG	-	MRA_2258	21.3317	57.1553	48.1055	76.3372	60.5327	1.50471	0.0092396	0.0148442
1451737	1451781	GAAACGCGCTATTACGTCAGCATGAACGTCGCCGACAAGCCGGGC	+	MRA_2377	492.088	250.055	261.908	334.584	282.182	-0.802289	0.0013598	0.00316817
1451929	1451973	GAAACCGTTGATGCACTGGACGACTTGGATGTCGTGCAGGGTGTG	+		138.383	773.978	668.132	699.216	713.775	2.36681	5.22417e-05	0.000298714
1453729	1453773	GAAACCACGGCACCACCCAAAACCGCGGCCGCCGCGTTGTCGGGA	-	MRA_1651	371.755	228.621	368.809	191.655	263.028	-0.499134	0.114133	0.134747
1453888	1453932	GAAACGCGGGTGCTATTGCCCGCGCAGGTTAGTCACGACGACGCA	+	MRA_2302	465.104	347.695	363.464	361.383	357.514	-0.379554	2.64255e-05	0.000189259
1455488	1455532	GAAACCAGTACCGAGCGGCTGACCACCCGGGTCATCGACCTCATC	+		245.406	352.458	360.791	410.921	374.723	0.610657	0.00209761	0.00441293
1456652	1456696	GAAACCGCCTTGTCAGCTCCGACCTTGCGCTTGCCGTACCGCTTC	-	MRA_3334	339.302	273.869	243.2	306.973	274.681	-0.304813	0.0246872	0.0342946
1458447	1458491	GAAACCATCAGGTCGACTTGTCCGTCGAGTTCGGGGAGCAGGCGG	-	MRA_1913	506.673	195.281	235.182	288.295	239.586	-1.08051	0.000581149	0.00166487
1460105	1460149	GAAACGGTCAGCGCCAGGGTAAGCAGGATCGAGGAAGCCTGGTCC	-	MRA_1532	170.836	347.695	310.013	214.394	290.701	0.766923	0.039115	0.0514719
1460994	1461038	GAAACCACCCGATCGACTGATCGGTGGCCCGCCGAGCGTATCGCA	-	MRA_1560	722.178	271.488	243.2	316.718	277.135	-1.38176	3.16467e-05	0.000214092
1461062	1461106	GAAACACCAACGGCGCGTCCTGCGCTGGTGTCGTCACTGCGGCAC	-	MRA_0263	324.716	2321.94	2156.73	3058.36	2512.34	2.95178	0.0013931	0.00322424
1465222	1465266	GAAACCGGCGGACTCCGACGCCGCGGCCGCGACGATGGTGGTGTA	-	MRA_3612	781.251	523.924	697.529	705.713	642.389	-0.282339	0.0791618	0.0967763
1465549	1465593	GAAACATTGCCCGTCGGTGATCGAGATGACGTTGGTCGGGATGTA	-		308.489	831.134	753.652	422.291	669.026	1.11684	0.0452138	0.0585506
1465602	1465646	GAAACCGACCTGTTCAACCAGGGCGTCCGGCCGGCCATCAACGTC	+	MRA_2955	134.007	45.248	34.7428	42.2291	40.74	-1.71779	7.48319e-06	8.47508e-05
1465827	1465871	GAAACCACTTGCTCCTCAACGGGCATGGGCTGGGATTGCGGCTGC	-		424.446	207.188	269.925	248.502	241.872	-0.81134	0.000580587	0.00166411
1465938	1465982	GAAACCGAATTACTGGACCACATGCGGGCCTCCGAAGAAGAGATT	+	MRA_2889	57.2492	550.12	539.85	515.682	535.217	3.2248	1.24438e-06	2.9988e-05
1466414	1466458	GAAACGAGCCGGCGTGCTGGTGGTGTCGTCCGATCGTGGTTTGTG	+	MRA_3143	595.464	1662.27	1574.12	1390.31	1542.23	1.37293	0.000293403	0.0010015
1466566	1466610	GAAACCCATCCACGACTCGGTGATGTTCCAGTTCCGAAAACTGTA	-		60.7133	7.14442	21.3802	11.3694	13.298	-2.1908	0.000357761	0.00115594
1467206	1467250	GAAACTCGACGTCGACGACGGGCCCAGTGACCCGTACCACGCGGC	-	MRA_0665	741.869	504.872	547.868	734.136	595.625	-0.316759	0.106198	0.126095
1468641	1468685	GAAACTTCGCCGTACCCGACCAGATGTTCCGGTCGACGGCGACGA	-	MRA_0106	316.511	395.324	344.756	388.995	376.358	0.24985	0.0197335	0.0282302
1470082	1470126	GAAACGGATCGGCGCATTGAATCGCATCCGGGCAGCGCTCGGTGA	+	MRA_1932	0	0	0	0	0
1470159	1470203	GAAACGTGAGTAATCTGGGCGGCCCGCTCAGCGCCCAGGGCATCG	+	MRA_1177	0	0	0	0	0
1470789	1470833	GAAACACAAGGAGCCGACAACGACGTGCGCAATGTGAGGCTATTT	-	MRA_0188	262.909	16241.6	14653.5	6416.38	12437.2	5.56395	0.0161572	0.0238242
1470856	1470900	GAAACCTTAAGCCACAACGACGTGCGCCTACTCAGGACACAAACT	+	MRA_3539	0	0	0	0	0
1471595	1471639	GAAACGCTCGGCCACCCGGTCAGTGTAGTAAAGGGGTTTTGCCTT	-	MRA_2200	234.102	5541.69	4968.23	2749.76	4419.89	4.2388	0.00794731	0.0130786
1472077	1472121	GAAACGTTGCGCGGTGCGGAGATTCAGTTGGAGTTCCCCTCGGTG	+	MRA_1012	405.485	1724.19	1726.45	1439.04	1629.89	2.00706	0.000212713	0.000807017
1472487	1472531	GAAACCCGGGGAACGGCAAGGTCGCAACGTTGACAGCCTTCGGAC	-	MRA_2607	149.687	369.128	371.481	289.107	343.239	1.19727	0.00202568	0.00429215
1472984	1473028	GAAACAAGCAAGCGTGTTGTTTGAGAACTCAATAGTGTGTTTGGT	+	MRA_0112	38.2877	766.834	836.501	618.818	740.718	4.27397	0.00039591	0.0012489
1472985	1473029	GAAACCACCAAACACACTATTGAGTTCTCAAACAACACGCTTGCT	-	MRA_1537	69.1001	2.38147	0	1.62419	1.33522	-5.69354	6.92443e-08	5.18409e-06
1473309	1473353	GAAACTGGGTCTAATACCGGATAGGACCACGGGATGCATGTCTTG	+	MRA_0236	43.575	659.668	777.705	450.714	629.362	3.85232	0.00359448	0.00677965
1473936	1473980	GAAACCCACACCTAGTACCCACCGTTTACGGCGTGGACTACCAGG	-	MRA_2078	235.013	512.016	537.178	534.36	527.851	1.16739	3.25817e-06	5.06777e-05
1475090	1475134	GAAACCCAGCACGAGTGATGTCGTGCTACCCGCATCTGAATATAT	+	MRA_2149	140.206	276.251	291.305	263.12	276.892	0.981777	7.38163e-05	0.000381305
1475162	1475206	GAAACATCTCAGTACCCGTAGGAGGAGAAAACAATTGTGATTCCG	+	MRA_1298	47.9507	24331.5	24034	6681.13	18348.9	8.57992	0.0349597	0.0466157
1475566	1475610	GAAACCGTGTGCCTACAATCCGTCAGAGCCTCCTTTTCCTCTCCG	+	MRA_3923	184.692	435.809	422.259	348.39	402.153	1.12262	0.00132057	0.00309992
1476073	1476117	GAAACAGCCCAGATCGCCGGCTAAGGCCCCCAAGCGTGTGCTAAG	+	MRA_0833	298.279	285.777	240.527	148.614	224.973	-0.406914	0.14343	0.165883
1476956	1477000	GAAACCAGTGAGGAGCGACTGTTTACTAAAAACACAGGTCCGTGC	+	MRA_1877	73.8405	6422.83	5847.49	1024.05	4431.46	5.90723	0.0635971	0.0793374
1477336	1477380	GAAACCTCGACGCCAGTTGGGGCGGAGTCGTTGTTGAAATACCAC	+	MRA_3764	328.545	514.398	542.523	518.93	525.284	0.677007	2.28377e-05	0.000173944
1477835	1477879	GAAACTTGAGGAAACCTGTCCCTAGTACGAGAGGACCGGGACGGA	+	MRA_0074	204.566	1274.09	1328.25	1296.92	1299.75	2.6676	2.52922e-07	1.18694e-05
1477942	1477986	GAAACCTGATCTTGGAGAAGGTTTCCCGCTTAGATGCTTTCAGCG	-	MRA_3671	49.5916	259.58	312.686	375.189	315.818	2.67093	0.00134394	0.00314032
1477967	1478011	GAAACCTTCTCCAAGATCAGGTTTCTCACCCACTTGGTGGGATAA	+	MRA_3501	51.2325	66.6812	61.4681	64.1557	64.1017	0.323302	0.00102721	0.00254977
1478230	1478274	GAAACGCCCGGTCCCATTCCGAACCCGGAAGCTAAGCCTGCCAGC	+	MRA_2811	603.487	345.313	443.639	462.083	417.012	-0.533232	0.00676698	0.0114482
1478457	1478501	GAAACGAGCTCTGCTCGAGTTGGAGAAAAGCCGGGCGCCCGCAGA	-	MRA_3125	269.29	102.403	88.1934	82.8339	91.1435	-1.56295	6.87342e-06	8.15577e-05
1478621	1478665	GAAACCCGGTCCTACGGGGAAATCGCCGACCAGATCGGCGCCCCC	-	MRA_2615	392.904	207.188	216.475	311.845	245.169	-0.680399	0.0115362	0.017889
1480528	1480572	GAAACTTCGTGGGCACGACCAACCGGTCCGGCTGGCCAAGCCGGT	-	MRA_0090	895.931	10842.8	10404.1	8638.28	9961.76	3.47494	0.000176475	0.000711349
1481032	1481076	GAAACTGGGCGGCGAAGAACGCCACGTCGCCGTCGTGTTCATCGA	-	MRA_0248	0.729289	0	2.67253	0.812097	1.16154	0.671478	0.613812	0.637189
1481183	1481227	GAAACCACGCTGCAGCTCGCCGAGTTCGGTGCCGTCGAAGACCAC	+	MRA_1643	717.073	454.861	344.756	354.074	384.564	-0.898897	0.00070434	0.00191057
1481710	1481754	GAAACCGACTCGTGAGGAGGAGCGCCGCACCTTCCTGGCCCCCTG	-	MRA_2980	417.518	750.164	686.839	688.659	708.554	0.76304	0.000151677	0.000643252
1482006	1482050	GAAACTCCCGCGTACGGCTCCTGGCTGCTTGGGCGGGTTTCGGAA	-	MRA_0764	69.6471	35.7221	37.4154	25.175	32.7708	-1.08765	0.000650155	0.00180169
1482015	1482059	GAAACCCGCCCAAGCAGCCAGGAGCCGTACGCGGGAGTTTCTGGC	+	MRA_2488	669.305	119.074	106.901	164.044	130.006	-2.36408	6.42405e-06	7.82453e-05
1482240	1482284	GAAACCGAACGTGCCCATTGGTCTTTGGGCGAGACGGTGACGCTG	-	MRA_2866	114.134	80.97	90.8659	82.8339	84.89	-0.427059	0.000649623	0.0018013
1482857	1482901	GAAACCACGCTGCAGCTCACCGAGTTCGGTGCCGTCGAACACCAC	+	MRA_1640	998.761	695.39	793.74	858.387	782.506	-0.352038	0.0103109	0.0162903
1483000	1483044	GAAACCCGAAGATCAACGTGGTTATCGACAGGATCAACACCGCCG	+	MRA_2380	287.522	3293.58	3324.62	2086.28	2901.49	3.33505	0.00304081	0.0059121
1483011	1483055	GAAACGCAGCTCGCGTCGGCGGTGTTGATCCTGTCGATAACCACG	-	MRA_2936	616.978	419.139	376.826	458.835	418.267	-0.560797	0.00110307	0.0026906
1483387	1483431	GAAACGGGAGCAGCAAGGTGTTGCGCCCGTCGGCCTGGCTCGGCG	+	MRA_1657	874.6	426.283	398.206	451.526	425.339	-1.04001	8.2181e-06	8.92722e-05
1484305	1484349	GAAACTTGTTGACAAGTCCACGGTGATGGTTCACTTCATCGACGA	+	MRA_0042	64.7244	4081.84	3893.87	2445.23	3473.65	5.746	0.00274174	0.00543822
1484576	1484620	GAAACCACGCTGTAGCTCACCGAGTTCGGTCCCGTCGAATACGAC	+	MRA_1645	392.722	233.384	245.872	440.969	306.742	-0.356484	0.26997	0.298519
1485244	1485288	GAAACCAAGCGTGATTTTGGACGCCCCGCATTGGGTGTCGTTCGG	-	MRA_1465	354.617	221.477	267.253	264.744	251.158	-0.497667	0.00223593	0.00462606
1489505	1489549	GAAACGGCGGAGTCGGCAGTGCGCCGGGTAAGGGTGGCGCCGGCG	-	MRA_1758	373.578	209.57	136.299	167.292	171.053	-1.12696	0.000674932	0.00185227
1491058	1491102	GAAACGCCGACATCTGAGCGCTCACCGCCTGATAGGCCTGGCCAT	+	MRA_2774	523.994	309.591	312.686	335.396	319.224	-0.71498	1.47907e-05	0.000130787
1493558	1493602	GAAACTCACCGGGGAGCACCTTGCACCCGAGCCGGCCGAAATGGC	-	MRA_0859	675.686	497.728	483.727	659.423	546.959	-0.30492	0.0844765	0.102515
1493605	1493649	GAAACACGCTGCTGCGCAGGAGGTGACGGGCTCATGAGTCGATCC	-	MRA_0600	524.176	11000	9941.8	4969.22	8637.01	4.04241	0.0120272	0.0185479
1493958	1494002	GAAACGCCGGGTGCAGCCGGCGAATTATATTGAGCCGTGTGATGA	+	MRA_2608	80.5864	207.188	301.995	155.111	221.431	1.45825	0.0306222	0.0413525
1495020	1495064	GAAACATCTCATACCAAGCGCCGAACCGGGCCAACGGCCGATCCA	+	MRA_1299	235.378	1512.23	1595.5	946.094	1351.28	2.52127	0.00543511	0.00950567
1495652	1495696	GAAACGACGGGCGCGACGTCATCGATTTCGACACGACCGGGCACC	+	MRA_3192	237.019	71.4442	96.2109	148.614	105.423	-1.16881	0.00443659	0.00804633
1495661	1495705	GAAACGGAGTGGTGGGTGCCCGGTCGTGTCGAAATCGATGACGTC	-	MRA_1940A	263.091	938.3	924.694	972.893	945.296	1.8452	1.1701e-06	2.86247e-05
1499936	1499980	GAAACGCTGACCTGCGACCAGGATCGGTCTCCCACACCGGGCTTA	+	MRA_2179	532.381	328.643	312.686	285.046	308.792	-0.785825	6.18039e-05	0.000334325
1500332	1500376	GAAACCGGTGAGCACTTGGTGGTCCAGGCCGGCACCGGAACCGGC	-	MRA_3810	938.048	1176.45	1023.58	903.864	1034.63	0.141381	0.287984	0.316878
1501299	1501343	GAAACCGGCGATATACGCCGCCCGGGCCGCTGCCACCGCGGCGCG	+	MRA_3572	1101.96	702.534	668.132	501.064	623.91	-0.820656	0.00154344	0.00347211
1501414	1501458	GAAACGCTGGTGCTGTCAATCTTCAACCACGACACAGCGATCGCC	-	MRA_2088	122.885	314.354	213.802	278.549	268.902	1.12977	0.0076933	0.0127465
1502062	1502106	GAAACACGTAAGTCACGTAGCTCATCAAGTTGACCGGGTCGTCCC	-	MRA_0639	286.246	723.967	807.103	679.726	736.932	1.36428	0.000270164	0.000946925
1503873	1503917	GAAACATGTCACGGTAGGTCGGTATTCCGGCTACCGGCTGAGCAT	-	MRA_1335	175.029	319.117	310.013	263.932	297.687	0.766201	0.00199196	0.0042383
1503941	1503985	GAAACTTCGGTGTTGCTTAGGAAAGGAACCGTCTACGTGCTGGTG	+	MRA_0090	2479.58	47243.6	42482.5	8544.08	32756.7	3.72362	0.0678486	0.0840622
1504941	1504985	GAAACACCGGCATTTCGCTGGCGATGGCGGCCCGGTTGAAGGGGT	+	MRA_0452	347.141	138.125	163.024	200.588	167.246	-1.05355	0.000582219	0.00166624
1505238	1505282	GAAACGGCCAGTGCCCATCAGCGTGCCCGTGGTGCCTAGGCCGGC	-	MRA_1875	600.387	176.229	88.1934	111.257	125.227	-2.26135	5.56485e-05	0.000310107
1505931	1505975	GAAACCCCAGCACCAGCAGCGGGATGGTATTGGCCATTAGGTGGT	-	MRA_2284	292.992	512.016	585.283	579.838	559.046	0.932106	0.000350846	0.00113873
1508080	1508124	GAAACCGCGGGTGATGATCACCGGGCGAAGCTCGTGGTCGAGCCG	-	MRA_3401	710.327	100.022	160.352	122.627	127.667	-2.4761	4.96151e-06	6.69684e-05
1509014	1509058	GAAACACCAGAAACCGGTGTGACATTCGAGGACAACGCGCTGGCC	+	MRA_0288	237.566	242.91	245.872	318.342	269.042	0.179502	0.270974	0.299452
1509794	1509838	GAAACGCCCGCGGCGCAGCACGCCGAGCCTGCCATCGCCGTCGAG	-	MRA_2824	1008.06	1026.41	1023.58	1218.96	1089.65	0.112284	0.275567	0.30411
1510133	1510177	GAAACCTGGTCCACTGCCACCAACCCAGGGCCAGGCAACCACAGG	+	MRA_3588	787.267	2362.42	2351.82	1936.85	2217.03	1.4937	0.000519784	0.00154178
1510852	1510896	GAAACGGGTCAACGTCGCGTCCGCCCATCGCTGGTCATTGGCGCC	-	MRA_1560	724.913	469.15	411.569	499.44	460.053	-0.656008	0.000505437	0.0015112
1512534	1512578	GAAACCACCGTCACGGGACCGTATCTCGGTTTCGACGATCTGCAG	-	MRA_1611	257.439	90.4959	136.299	158.359	128.385	-1.00376	0.00296165	0.00578506
1512551	1512595	GAAACCGAGATACGGTCCCGTGACGGTGGTTTCGAGGTCCGCGGC	+	MRA_2985	458.176	490.583	411.569	443.405	448.519	-0.0307314	0.695578	0.716505
1513169	1513213	GAAACGACGCTTGGCAAATGGTGGCGGGACATGAAGCTCGCCCGG	+	MRA_3216	213.864	23.8147	16.0352	44.6654	28.1717	-2.92437	2.6555e-05	0.000189945
1514345	1514389	GAAACTGCGCAACATCACACCCTGCAACCCGCGTGCCATCAGCGG	-	MRA_0340	652.349	2221.91	2271.65	1891.37	2128.31	1.70599	0.000245601	0.000882666
1514422	1514466	GAAACCATCCGGACCCGCACGAAATGCGGTGCAATCGAAATGGTT	-	MRA_1928	69.2824	40.485	77.5033	64.1557	60.7147	-0.190445	0.472909	0.501016
1514425	1514469	GAAACCATTTCGATTGCACCGCATTTCGTGCGGGTCCGGATGGTT	+	MRA_2038	173.935	90.4959	101.556	90.1428	94.0649	-0.886823	2.86392e-05	0.000200761
1514797	1514841	GAAACGGTCCCGAACGACGTCCCGATCGAGATGTACCTTGAACAA	+	MRA_1524	171.565	371.51	272.598	358.947	334.351	0.962608	0.00635709	0.010876
1516120	1516164	GAAACCGAACTCGCCGTGCGGGAACATCCGCGCGAACCGCTCGAC	+	MRA_2868	496.463	211.951	256.563	313.47	260.661	-0.929512	0.00130726	0.0030751
1517131	1517175	GAAACCCAGCTCGATACCGATGCGTGCGGTCACGGCGTCTAGCAC	-	MRA_2170	396.733	428.665	406.224	509.185	448.025	0.175409	0.17617	0.200607
1518565	1518609	GAAACGCCCACCCGCGGTGAGCAACTCGGAGATCGAACCGTCCTC	-		403.844	250.055	219.147	159.171	209.458	-0.947139	0.00188595	0.00404801
1518677	1518721	GAAACCACCGCGCCACGCAGATAGCCACTTCCTCCGTGAATCTGC	+	MRA_1586	827.014	345.313	360.791	358.947	355.017	-1.22002	6.85674e-08	5.18409e-06
1518993	1519037	GAAACGCTCGACAGCGGTCCGGATGAGGATGTCGACGTCGTCGGC	-	MRA_2213	666.752	342.932	408.896	321.591	357.806	-0.897972	0.000299429	0.0010141
1520149	1520193	GAAACACCCCATCCCCGGGGAATTGCTCACCGGTTTCGGCGCGGG	-	MRA_0347	671.493	221.477	267.253	302.1	263.61	-1.34897	6.30041e-05	0.000339183
1520162	1520206	GAAACCGGTGAGCAATTCCCCGGGGATGGGGTGTTTCTCGTGGGA	+	MRA_3808	240.483	431.046	475.71	450.714	452.49	0.911951	8.0838e-05	0.000408555
1520618	1520662	GAAACCAATTTCGAATATGGTCTCGAATGCATCCTCGACCATGCT	-	MRA_1506	24.9781	612.038	582.611	503.5	566.05	4.50219	7.54083e-05	0.000387227
1520831	1520875	GAAACCGCCGAGTAGATGTCGAAAGCGTCTTCGAGCGACAGGCCC	+	MRA_3277	462.004	581.079	636.061	661.859	626.333	0.439024	0.00231542	0.00475359
1520981	1521025	GAAACGTTGCGCAATCATGCCCGCTCGATGCGGAAGACGTTCGCG	-	MRA_1015	573.95	214.332	168.369	237.132	206.611	-1.47401	5.40097e-05	0.000304531
1523755	1523799	GAAACGAGATCGACCGGGCTGCAACAATTTTAGCGGCTGCAGACC	-	MRA_3164	209.306	411.995	414.242	448.278	424.838	1.0213	5.17508e-05	0.000296671
1524099	1524143	GAAACGCGATATCCATTGCGCTGGTGTGCTCAGGTGCTAGTCGGA	+	MRA_2417	251.605	514.398	638.734	633.436	595.523	1.243	0.00106357	0.00261697
1526020	1526064	GAAACCCACACACTGAGATTTTCCGAAAAATGCAACTTCTGCGGT	+	MRA_2075	43.7573	2726.79	2709.94	1667.24	2367.99	5.75799	0.00268063	0.00533749
1526565	1526609	GAAACACGCCGTTGCCATCGATCTACACCCACGCGACCTACTCTC	+	MRA_0592	370.296	3107.82	2846.24	2273.87	2742.64	2.88882	0.000649187	0.00180098
1526654	1526698	GAAACCCCCAGCCAAGCCGCCCGGTTGCGCGCCTTCGGCTGTAAA	-	MRA_2305	452.524	104.785	130.954	109.633	115.124	-1.97481	1.92515e-06	3.73413e-05
1526969	1527013	GAAACCGGCCTGCCCGCCCATGCCCTGCAGCTCGAACTGGCCGAG	-	MRA_3559	563.376	354.839	307.341	453.962	372.047	-0.598611	0.0114243	0.0177645
1527812	1527856	GAAACCGCTGGCCTGGCTAACTCAGATGCGGGCGGCCGTCGATTC	-	MRA_3442	337.114	171.466	171.042	96.6396	146.382	-1.20349	0.00155449	0.00349139
1528114	1528158	GAAACGCCGCGAGACGGGAGCTTGATCTGGGCGTGGCTGCGCTGG	+	MRA_2689	230.455	1645.6	1488.6	910.361	1348.19	2.54846	0.00749142	0.0124451
1528622	1528666	GAAACTCATTGCGTAGGTCTCGATGACACAACTGGATAACCCGTT	-	MRA_0796	82.9566	342.932	360.791	293.167	332.297	2.00204	0.000249094	0.000892575
1528828	1528872	GAAACACAGACCATCGCGAAATTCCGACGCGGCCGCGATCTGGAT	-	MRA_0220	686.443	250.055	304.668	284.234	279.652	-1.29551	1.39709e-05	0.00012612
1529452	1529496	GAAACCGCCCACAAACACCGCAAGGCGGCGGAACAGGATCCGTTC	-	MRA_3244	352.429	169.085	141.644	332.148	214.292	-0.717753	0.0808463	0.0985567
1529649	1529693	GAAACCGTACGCCAGTATGCGCTAGAAAAACTGAACGAATCCGAA	+	MRA_3863	65.089	111.929	141.644	151.05	134.874	1.05113	0.00408	0.00753591
1529845	1529889	GAAACGGCGATATTGCAGCCGCATTGCAGCTCGCATCCGCATTGC	+	MRA_1787	389.44	83.3515	77.5033	119.378	93.411	-2.05974	2.26631e-05	0.000173606
1530340	1530384	GAAACCGGTTCGTCTCACGTCAATGCCGCCTGTTTGCCTGCCTGG	+		429.004	357.221	427.604	372.753	385.859	-0.152917	0.113372	0.133933
1530718	1530762	GAAACGTCTTGCCGTGGTCACATCGCCGCGAACCAGGGCTGCCTG	-	MRA_1191	412.413	909.722	775.033	803.976	829.577	1.00829	0.000522276	0.00154499
1532382	1532426	GAAACGCATTTCCGCCAGACGCTCTACGAGTGCGCGGTTAAGTTG	-	MRA_2895	150.234	128.599	122.936	137.244	129.593	-0.213214	0.00769902	0.0127522
1532703	1532747	GAAACCATTGCGCTCAAGTGCGACGGCCGCGTCGGCCGCCCGGGC	-	MRA_2024	726.189	500.109	301.995	334.584	378.896	-0.938543	0.00479532	0.0085716
1532965	1533009	GAAACGATTCAGCATGCCCTGGGGTCATCCGGCACGTCGGATGCG	+	MRA_2979	744.422	431.046	486.4	520.554	479.334	-0.63509	0.000527535	0.00155737
1533232	1533276	GAAACGGTACCTCACCGAGGTGTCGGTGCCGGCGCTGCTACGTGG	+		235.56	245.292	272.598	318.342	278.744	0.242843	0.112675	0.133222
1534062	1534106	GAAACCGCGGCGCAAAACGGGGTCCAGGCGATGAGCTCGCTGGGC	-	MRA_3390	267.102	447.717	382.171	267.18	365.689	0.453228	0.135072	0.156992
1534804	1534848	GAAACGCCGACGCGGCCGAAAACAGGTCACTCGCCACGCTGTCCC	+	MRA_2757	0	0	0	0	0
1535685	1535729	GAAACCCGTTCCGGTGATTCTCATCCTGCTCATGTTGATCTCTGG	-	MRA_2672	73.8405	88.1145	77.5033	77.1493	80.9223	0.132126	0.120372	0.141429
1535840	1535884	GAAACCACTGACGCCACCGAAGTCGCTGAGATCGACTCAGCCGCA	-	MRA_1681	561.005	381.036	443.639	565.22	463.298	-0.276074	0.145046	0.167476
1536854	1536898	GAAACGCTTGGAGGGTCGAAGTAAAGAGTATGTTTTCGAGAGAGT	-	MRA_2038A	15.4974	4079.46	3901.89	1461.78	3147.71	7.66613	0.0206748	0.0294045
1540713	1540757	GAAACCCAAGGGCCTACCGCGCGCCGTTTCCGACGTTCAGCTCTT	-	MRA_2063	11048	2948.26	2806.15	432.036	2062.15	-2.42156	0.000386682	0.00122668
1540733	1540777	GAAACGGCGCGCGGTAGGCCCTTGGGTTTCCGCGAGTGTGCCGGG	+	MRA_1768D	261.45	150.033	165.697	187.595	167.775	-0.640011	0.00100471	0.00250731
1540832	1540876	GAAACTGCGGACCGCGCAACCAAAATTCGTCCGCCGCACCTATCG	-	MRA_0320	255.98	185.755	211.13	212.77	203.218	-0.333005	0.00380327	0.00710424
1541090	1541134	GAAACGGCACAGCTTTCTGGGGGCGCCGTTCTGGGTGGGCCGCGG	-	MRA_1921	521.988	338.169	342.083	341.893	340.715	-0.615452	1.46447e-08	2.16137e-06
1541637	1541681	GAAACCGTAAGCCAGGCCGCTGGTGTGAGTGAGCAGGTCCTCGAT	+	MRA_3858	402.932	7368.27	6309.83	2361.58	5346.56	3.73	0.0315235	0.042376
1541861	1541905	GAAACAGCGTGTCGCGTTGCATGGGCACGCCCGCGTCGATATCGC	+	MRA_0950	754.449	300.065	336.738	366.256	334.353	-1.17405	2.55249e-05	0.000185651
1545831	1545875	GAAACGGCAGCACGTGATGGACTCGGTGGGAGCTCAGGCCGGCTG	-	MRA_1908	389.076	1062.14	975.472	902.24	979.95	1.33266	0.000215624	0.000810929
1545923	1545967	GAAACCCTTTGCGGGAAGCCACTCGACACCGAACTTCGCTGCTTC	-	MRA_2819	296.456	516.779	529.16	574.153	540.031	0.865224	0.000152147	0.000644271
1546004	1546048	GAAACCCCAATGACGCTCCTTGGCTTGGCGCGACGGCGTCAACAG	-	MRA_2278	660.371	595.368	542.523	635.06	590.984	-0.160159	0.0607616	0.0760196
1546067	1546111	GAAACCCGCAACCACGTAGCTGGCACTGGCTTTCAATGCCGCCGG	-	MRA_2460	386.341	250.055	195.094	208.709	217.953	-0.825859	0.000522518	0.00154499
1546843	1546887	GAAACTACTGCGGACTACCACCTTGCCTGGCTCGAGCTTCTCCTG	-	MRA_0933	154.245	1164.54	1189.27	945.281	1099.7	2.83382	0.000259669	0.000921646
1547713	1547757	GAAACGGCACTACGGCCTCGTGCAGAATCCGCATCCGGTCTTCGT	-	MRA_1916	233.372	231.003	216.475	211.145	219.541	-0.0881443	0.0801678	0.0978783
1547823	1547867	GAAACCTATGCCAGGGGGAGGCTGATTCGGCCCCTCCATCCAATC	-	MRA_3832	119.603	309.591	285.96	159.983	251.845	1.07428	0.0464942	0.0599048
1547917	1547961	GAAACAAGGCCACGTTGGGTAGGTGACGGCGGACCCATACCGTGC	-	MRA_0136	301.561	371.51	398.206	300.476	356.731	0.242386	0.131491	0.153115
1548105	1548149	GAAACGCTCGTCACTGTGCCAGATGCCGTCGGTGGTGTTAGGAGC	-	MRA_2196	485.524	564.409	628.044	687.034	626.496	0.367762	0.0163818	0.0241047
1548865	1548909	GAAACTATTGCACATACAGATAATTGTCGGTAGCTTGTCTTGCGG	+	MRA_0904	11.1217	454.861	438.294	317.53	403.562	5.18135	0.000820016	0.00214757
1549079	1549123	GAAACCTTGTTCCAAGAAAGCCAAGCGCTCTACGCCGCGTATTTC	+	MRA_3459	212.041	597.749	662.786	654.551	638.362	1.59003	3.12555e-05	0.000212212
1551323	1551367	GAAACACCCCGAACAATCCGGAAGCGTCGGTGAGCGTGCCGCACG	+	MRA_0348	1020.82	1979	2017.76	1371.63	1789.46	0.809796	0.0213173	0.0301579
1552637	1552681	GAAACCGGCCGTCACACAGCTGAATTCACCACGCCCACCGGGATG	-	MRA_3551	311.953	76.2071	125.609	185.97	129.262	-1.27103	0.00451785	0.00815944
1553911	1553955	GAAACCTTGACCTCCTTCTCCGCCTCTCTGGACGGATCGTTAAAG	-	MRA_3490	94.4429	400.087	379.499	203.024	327.537	1.79414	0.0203471	0.0290341
1555369	1555413	GAAACCTGTTGCAGCACAGCCGATTGCGACGAGTCCGCGACCGAA	-	MRA_3547	849.622	2431.48	2533.55	1689.16	2218.07	1.38441	0.00677804	0.01146
1555710	1555754	GAAACCGGTTCGGCCGCGGCCGCTTTGGGCGGCTACACCGCGGTG	+	MRA_3849	703.946	383.417	352.773	348.39	361.527	-0.961362	6.38766e-06	7.79712e-05
1557184	1557228	GAAACCCGACATCGATCTCGGTGCCGGACGGCAGTCGCCAACGGA	-	MRA_2406	575.044	459.624	336.738	393.055	396.473	-0.536452	0.00734364	0.0122358
1557772	1557816	GAAACACCCGGTGGCCCGTCGGGTTCGACGACATACGGCTCCGCG	-	MRA_0362	328.909	319.117	291.305	206.273	272.232	-0.272854	0.170281	0.194375
1558013	1558057	GAAACAGATGCCGAACAACGGGATTCCGGCGCCCAGCACCTCGCG	-	MRA_0764	398.556	3579.35	3386.09	2135.82	3033.75	2.92825	0.00432724	0.00788878
1558825	1558869	GAAACACACTCGGCTCCGGGCGGATTCGCCACCGGCCTTGGCGAC	-	MRA_0218	299.738	185.755	205.785	226.575	206.038	-0.540789	0.00135514	0.00315862
1559416	1559460	GAAACAGGCCGGCGTTTCCCCTGTGATGTCGTTGACGATCTCGTC	-	MRA_1030	241.577	3831.79	3399.45	407.673	2546.3	3.39785	0.0989991	0.118172
1559448	1559492	GAAACGCCGGCCTGTTTCGAACCCACCCTGGACTACGTGGTGGTC	+	MRA_2626	254.704	1324.1	1221.34	1476.39	1340.61	2.396	0.000126069	0.000562706
1560075	1560119	GAAACAGAGGTGGCCCCGCAGACCGAAAGGCCCAAGGTGCTGATC	+	MRA_0754	351.517	2993.51	2918.4	2189.41	2700.44	2.94153	0.000788532	0.00209145
1560645	1560689	GAAACGTTGCAGGGCTACATCACCCGCGCCACTCAGCTATCCCCC	+	MRA_1034	392.175	559.646	467.692	499.44	508.926	0.375958	0.0123527	0.0189665
1561124	1561168	GAAACGGCAACACGGCCTCCTTGACCGCGATGGGGGCGTTTCGCG	-	MRA_1928	512.143	335.788	232.51	268.804	279.034	-0.876107	0.00152591	0.00344649
1561132	1561176	GAAACGCCCCCATCGCGGTCAAGGAGGCCGTGTTGCCGTTTCACC	+		640.133	9964.08	9041.16	4191.24	7732.16	3.59443	0.0166616	0.0244332
1561325	1561369	GAAACACCAGCGACCGCTTGTCCCGGTTGGCCACCGACACGAACA	-	MRA_0300	385.429	235.766	285.96	320.778	280.835	-0.456744	0.0132746	0.0201287
1562863	1562907	GAAACCGAGTCGGACCCAGGCGGGATGACCGCCGCGATAAACGGG	-	MRA_3074	355.711	233.384	248.545	237.132	239.687	-0.569551	1.4159e-05	0.000127002
1563251	1563295	GAAACGGCATGTACGCGGCGACAAACGCCTCGGCGGCTTGCCCCT	-	MRA_1882	404.208	1693.23	1571.45	925.791	1396.82	1.78898	0.0140486	0.021117
1564210	1564254	GAAACCAGTCGCCGGCGGCGTCGGGCCGGCTGCGGTGGCGCCGGC	-	MRA_1876	367.926	166.703	152.334	175.413	164.817	-1.15855	7.17472e-06	8.34079e-05
1564429	1564473	GAAACCCATGTCCATCGTGACGAATTCGTCACGATGGCCACGTGC	-	MRA_2235	303.749	154.796	173.714	210.333	179.614	-0.757976	0.00159639	0.00356183
1566078	1566122	GAAACACGGTGACAGCCTCGGGCATCGTCTTCTTGATCGCCCTGG	-	MRA_0637	231.002	1805.16	1857.41	1336.71	1666.42	2.85078	0.000973493	0.00245119
1566181	1566225	GAAACAGCTGACGTTATCCAACGCCGCCTGGACACCGCGCGGATC	+	MRA_0964	454.529	202.425	245.872	395.491	281.263	-0.692453	0.0414278	0.0541095
1568354	1568398	GAAACCCTTGTCCGACGAGTCGTAGCCGATCTCGAGGATCCGTGC	-	MRA_2816	242.124	423.902	285.96	379.25	363.037	0.584372	0.0409229	0.0535747
1568833	1568877	GAAACCCTGGACGCGTCGACGGTGCGGGTGCTGGTGAACCCGACC	+	MRA_2781	519.436	445.335	406.224	455.587	435.715	-0.25356	0.00510123	0.00902155
1570137	1570181	GAAACACCGCGAAGTAGTGCGCCGCGATGGGGAACGTTGCTTCCA	+		375.401	433.428	523.815	522.179	493.141	0.393565	0.0169167	0.02474
1570276	1570320	GAAACACCAAATAGGGGTGCGCTGAAAAACGGTGAGGTGGGAGAC	+	MRA_0256	151.145	2593.42	2707.27	1812.6	2371.1	3.97155	0.0013919	0.00322423
1571401	1571445	GAAACCACCGCCAACGCCATGTCCTGGTTCTGGTATCTGATGGCG	-	MRA_1584	291.716	278.632	232.51	296.416	269.186	-0.11596	0.302285	0.33151
1572725	1572769	GAAACCGCCGACGATTGCCTGGTCGAACTGGATGCCAGCCACTTG	+	MRA_3273	437.756	473.913	462.347	548.978	495.079	0.177534	0.10238	0.121794
1572789	1572833	GAAACTCGTTGTCGTCGCGATGATTCCGGCAATATCGCGCTCGAT	-	MRA_0539	337.478	276.251	285.96	367.88	310.03	-0.122386	0.398387	0.427959
1573066	1573110	GAAACAGCTTGCTGCGCACCAAGGCCGTGATGCCACGGCGTCGCT	-	MRA_0989|MRA_0988	539.674	1995.67	1646.28	1426.04	1689.33	1.64629	0.00227342	0.00468278
1573168	1573212	GAAACGAAGTGCCTTCCTCGGCAAGTCGACGCCGCAGCGTCCGCG	-	MRA_3385	480.966	2455.3	2207.51	1386.25	2016.35	2.06774	0.00895442	0.0144688
1573362	1573406	GAAACCCTGAAAAGGGCTGGTCTACCCGCGGCGCGAATATTCGCT	-	MRA_2756	317.605	188.136	187.077	198.964	191.392	-0.730702	4.89088e-06	6.6247e-05
1573514	1573558	GAAACGGTGGGGCCGGCAACGATGGCACCCCCGGCAACGGCGGGG	-	MRA_1416	637.034	757.308	721.582	627.751	702.214	0.14054	0.16685	0.190823
1573568	1573612	GAAACGGTGGGGCCGCCGTCCTAATCGGCAACGGCGGGGGCGGCG	-	MRA_1420	293.356	211.951	259.235	292.355	254.514	-0.204911	0.171264	0.195457
1574950	1574994	GAAACGCCGCCGCCTGAGTTCTCAGCGCCTGATAGGTCTGCGCGT	+	MRA_2710	316.511	1195.5	1189.27	1347.27	1244.01	1.97467	5.65646e-05	0.000312917
1575260	1575304	GAAACGTTATAGGTGATCTTGACCTTGTCAAATTGTTCGACAAGG	+	MRA_1088	38.1053	2114.75	2036.46	1007.81	1719.67	5.496	0.00920602	0.0148072
1575414	1575458	GAAACCACCATTTGCGGTGCCGGGGCACCGACCGCGGGCATGACA	-		713.244	250.055	253.89	354.887	286.277	-1.31698	0.000240112	0.000868143
1575639	1575683	GAAACGATGCAAGCAGGCGCCACACCTCGCGCCGTTCGGCGGTCC	+	MRA_3021	910.699	4431.92	3778.95	2012.38	3407.75	1.90377	0.0259319	0.0357232
1576000	1576044	GAAACACCTTCTTGCGCGGCCAACTTGTCGAGGCTTGCCGTCTGC	+	MRA_0541|MRA_0542	523.447	185.755	171.042	250.126	202.308	-1.37149	0.000188908	0.000741965
1576283	1576327	GAAACCCCTGCGGCCGTGAGCAATTCGGCGTAGCAAGCACCGTCG	+	MRA_2370	278.953	2752.98	2605.71	2713.22	2690.64	3.26985	6.62492e-07	2.09303e-05
1576345	1576389	GAAACGCTGACCTGTCCGGCCTGCCTCCCGCCTTCATCGGCACCG	-	MRA_2178	807.687	590.605	577.266	635.872	601.248	-0.425838	0.000311366	0.00104382
1577541	1577585	GAAACACAATGGGCGGGCCGCCCATATCGCGGGCTCGCTGCGCGA	+	MRA_0194	833.03	1031.18	1047.63	1196.22	1091.68	0.390104	0.00788537	0.0129957
1578024	1578068	GAAACGGAACCGCATCCAGTACCTTCAGCAGGATGGGGTCGATCG	+	MRA_2012	225.168	264.343	261.908	281.798	269.35	0.258478	0.00213033	0.00446003
1578027	1578071	GAAACCCGCGATCGACCCCATCCTGCTGAAGGTACTGGATGCGGT	-	MRA_2515	87.5147	154.796	152.334	163.232	156.787	0.84121	3.04269e-05	0.00020922
1578627	1578671	GAAACACACCGCCCCGACCGCGGTCCAAATCGTCGGCAGCCGTGC	-	MRA_0205	588.536	300.065	213.802	250.938	254.935	-1.207	0.000181844	0.000722843
1578972	1579016	GAAACCGCACCCGTACCCGCACCCCCGGCTGGGCATCGTCGGAGT	-	MRA_3162	800.212	364.365	315.358	443.405	374.376	-1.09589	0.000335882	0.00110296
1581155	1581199	GAAACAGGCCACTCACGTAATCCTCGCTTCCCCACCACACCTCGT	+	MRA_1024	276.036	385.798	350.101	359.759	365.22	0.403908	0.00111647	0.00271384
1581261	1581305	GAAACCCTCGGGGGTCCAGTTCAGGGTGCTGATCTTGCCGCCGCG	+	MRA_2749	235.743	214.332	219.147	160.795	198.092	-0.251045	0.11435	0.134975
1584347	1584391	GAAACTCATGAACGCGGCCGACTGGGCGCGGGGCGCACGGCTGGA	+	MRA_0804	489.717	1688.46	1477.91	1115.82	1427.4	1.54337	0.00496871	0.00883448
1584744	1584788	GAAACCTGCTCGCGCCGAATCGAATTCGATTCCGGCCTGCTCGAC	-	MRA_3624	662.194	631.09	521.143	576.589	576.274	-0.2005	0.0537011	0.0680351
1585365	1585409	GAAACCCGGGTCGAGGTCGGTGTGCCGCCCGTCGACACGCAAGAG	-		272.389	433.428	398.206	358.947	396.86	0.542961	0.00443265	0.00804178
1588311	1588355	GAAACGTTCCCAACCGAAGAACGCCACCGCGGCAACGAGAGCGCC	+	MRA_1080|MRA_1079	799.118	383.417	355.446	439.345	392.736	-1.02485	7.94418e-05	0.000403517
1589477	1589521	GAAACGTCAAGCTCACGCTGGGTGGGTCTGATATCGATGCCGACT	-	MRA_1341	365.374	395.324	315.358	306.161	338.948	-0.10831	0.403477	0.432682
1592329	1592373	GAAACTCCCCATGACGAGTCGGAATCCGCGCCTCGGCGACCCGCT	-	MRA_0769	1205.88	2398.14	2223.54	1207.59	1943.09	0.688268	0.117978	0.13879
1593488	1593532	GAAACGCTGCAGCGTAGGCAAATAACGGCGTCCAGTGAGGACGCA	-	MRA_2171	153.88	66.6812	29.3978	61.7194	52.5995	-1.54869	0.00097619	0.00245578
1593719	1593763	GAAACGACACACCGATCACTTCAGACCACCCAACGATCCTGTCAC	-	MRA_3360	128.719	247.673	251.217	235.508	244.8	0.927371	1.67343e-05	0.000141014
1594601	1594645	GAAACGGCGGGCCCAACTGGACAGCCAGGTTTAACGCCAGCCCCC	+	MRA_1724	231.367	140.507	144.316	125.063	136.629	-0.759921	8.71742e-05	0.000434944
1595755	1595799	GAAACACCCGGGTGAGCAGATCCAGCGTTTCCCGGATTGCCCACG	-	MRA_0357	315.417	835.897	702.874	177.849	572.207	0.859274	0.270278	0.298743
1595774	1595818	GAAACGCTGGATCTGCTCACCCGGGTGTTTCCGGCGCGAACTTGC	+	MRA_2115	254.704	242.91	237.855	212.77	231.178	-0.139817	0.0650486	0.0809503
1596461	1596505	GAAACGGTGCACCGAAACGCAGAAGATGCACTGCAACAACACAAG	+	MRA_1453	101.553	650.142	558.558	631	613.233	2.5942	5.19314e-05	0.000297242
[truncated: 3,661 more rows]
