# Supplementary material for: Reprogramming Mycobacterium tuberculosis CRISPR System for Gene Editing and Genome-wide RNA Interference Screening
Source: Genomics Proteomics Bioinformatics. 2021 Dec 16;20(6):1180–96. doi: 10.1016/j.gpb.2021.01.008 (PMC10225669; doi:10.1016/j.gpb.2021.01.008)
Supplement: Supplementary Table S6 — List of deferentially distributed gRNA sequences obtained during genome-wide RNAi screening for intracellular growth-regulating genes of M. tuberculosis during infecting macrophages [file mmc12.xlsx]

## Sheet: Table S6-modifications required
Table S6 List of deferentially distributed gRNA sequences obtained during genome-wide RNAi screening for intracellular growth-regulating genes of M. tuberculosis during infecting macrophages
Note: Each target sequence is a representative of a complete gene inside THp-1 derived macrophages
start	end	seq	strand	gene	Intracellular-1	itracellular-2	Intracellular-3	Invitro-1	Invitro-2	Invitro-3	MeanA	MeanB	log2FC	P-value	Adjusted P-value
2047	2091	GAAACGTCAAGTCGGTGAGGCCAACTCTTGTCGTAGCCGCGTCCA	-	MRA_1339	2356.99	2871.97	2467.06	2337.37	2458.82	2187.62	2327.93	2565.34	0.140101	0.246686	0.61138
2192	2236	GAAACCTCGTAGTCGAATCCGGAAATCGTCAGACCGTTGTCCGAG	-	MRA_3710	63.8943	65.9141	33.1594	47.2726	54.0399	34.4205	45.2443	54.3226	0.263815	0.493433	0.806261
2246	2290	GAAACTAAAACGCTTCCAGGAGAAACAATTTCAGCGCCAACCTGG	-	MRA_0964	433.061	329.57	450.968	309.898	367.471	248.593	308.654	404.533	0.390268	0.133764	0.491578
2554	2598	GAAACCTGTCGGTAGCGGCCAAAACCACCGTCTCACCGAGGATTT	-	MRA_3570	1490.87	1299.45	1412.59	1250.1	1388.83	1541.28	1393.4	1400.97	0.00781617	0.943737	0.977743
2785	2829	GAAACTTCGGGAACTCGGCATCAAGAAGTCGCGTGGTGCTGCGCT	-	MRA_0092	70.9937	84.7467	112.742	131.313	162.12	229.47	174.301	89.4941	-0.961716	0.0544241	0.387553
4687	4731	GAAACGCGGCTGGTCGGTGCGGGTCGCCGAGGGTATGGTGCTCGG	+	MRA_2315	134.888	131.828	79.5825	78.7876	118.888	110.911	102.862	115.433	0.166344	0.59397	0.855976
5779	5823	GAAACCACGGAATACGACTTCGAAACCGTCGCCCGCCGGCTGCAA	+	MRA_1648	149.087	197.742	205.588	262.625	232.372	195.05	230.016	184.139	-0.320936	0.156624	0.518208
6021	6065	GAAACACATCAACCGCACCAAGAACGCGATTCATAGCAGCATCGT	+	MRA_0238	1299.18	1299.45	1372.8	1302.62	1226.71	1250.61	1259.98	1323.81	0.0712958	0.126881	0.484371
8864	8908	GAAACGGGATACGCCAAGCGCACCAAGACCGATCTGTATCGCAGC	+	MRA_1650	56.7949	37.6652	79.5825	173.333	124.292	263.891	187.172	58.0142	-1.68988	0.0388335	0.372456
8911	8955	GAAACGCGGCGGCAAGGGCGTGCAGGGTGCGGGGTTGAAGCAGGA	+	MRA_2321	85.1924	103.579	79.5825	68.2826	97.2718	72.6656	79.4067	89.4514	0.171844	0.434361	0.769761
9496	9540	GAAACGTACCGCGATCGAGGAATACCCGGTACAGGGCCGCGGCGG	+	MRA_1371	184.584	244.824	245.38	189.09	286.411	240.944	238.815	224.929	-0.0864253	0.708714	0.898654
12246	12290	GAAACCCGGTTGACCCCACGCGAGCGGCTGACCCGGGGTCTGGCC	-	MRA_2622	234.279	150.661	126.006	120.808	124.292	195.05	146.716	170.315	0.215177	0.593345	0.855428
12561	12605	GAAACCATGCGCCCAAGACCGTCGCCAATTTTGTGGGCCTTGCGC	+	MRA_1986	887.421	612.059	649.924	651.311	686.307	604.272	647.296	716.468	0.146476	0.482228	0.800834
13196	13240	GAAACGGTCAGCGGGGGGCTGCTGATTTTGTCCCGCTGGGATCTC	-	MRA_1530	35.4968	65.9141	86.2144	73.5351	32.4239	42.0696	49.3429	62.5418	0.341979	0.530973	0.82482
13281	13325	GAAACTCGTCGATTCGGATGATCTTGATATTGGAATGTCGTAATA	+	MRA_0560	482.757	470.815	537.182	525.251	518.783	420.696	488.243	496.918	0.0254082	0.836976	0.948657
15199	15243	GAAACACCATTAACCAGATGAGTCCGATCAGCATCAGACCGATGA	+	MRA_0320	6928.98	7542.45	6757.88	6239.98	5339.14	4310.22	5296.45	7076.44	0.417999	0.0425519	0.376506
15474	15518	GAAACGCCACGCCGATCGGCGCCGATCAATCATGGTCTCTCCGTT	-	MRA_2862	163.285	188.326	126.006	120.808	129.696	141.507	130.67	159.206	0.284964	0.208941	0.574357
15802	15846	GAAACCGGCCGTTGGCGTCGCGTTGCGCGTCTTGCAGGGTAACCA	-		482.757	451.982	384.649	446.463	621.459	711.358	593.093	439.796	-0.431424	0.138452	0.495871
15993	16037	GAAACACGTTGCTGCTCAACGGGCGTACCTATAGCCCGCCCTACA	+	MRA_0657	1015.21	1054.63	888.672	887.674	843.022	726.656	819.117	986.169	0.267765	0.0736468	0.408098
17453	17497	GAAACTGACTGCCGCCGGATTCGGCCGCTTCAAGCAAGCGAATTC	-	MRA_0432	170.385	122.412	139.269	189.09	221.564	233.295	214.65	144.022	-0.575693	0.0215653	0.356531
18538	18582	GAAACGCCCGCCGGGCCATTGCCCTACATCGTCATGGAATACGTC	-	MRA_2824	149.087	131.828	92.8463	115.555	124.292	145.331	128.393	124.587	-0.043409	0.849741	0.954485
18864	18908	GAAACACGTCATTCTGGACTGCAAAGCTGGGTTGTCCCGCCGACA	-	MRA_0639	99.3911	84.7467	112.742	157.575	162.12	133.858	151.184	98.9599	-0.611391	0.0118698	0.329996
19485	19529	GAAACCGCTTCATACCCAACAACTCCCAGTGAATAGACGTCGCTG	+	MRA_3449	127.789	141.244	139.269	147.07	70.2519	133.858	117.06	136.101	0.217429	0.473357	0.796287
21370	21414	GAAACGAAAGCGGCCGTCGGTGGCTACCGAGTACGCCAGCAGTTG	+	MRA_3434	397.565	235.407	417.808	325.655	302.623	271.54	299.94	350.26	0.223755	0.447546	0.77727
22229	22273	GAAACGATGTGTACAGCAGCAGCGAAGCGCCGAGGTCTTTCTCGA	+		830.626	743.888	610.133	604.038	648.479	638.692	630.403	728.215	0.208091	0.209836	0.574861
23341	23385	GAAACTGGAGGATCTGCGACCGCCGGAGCGCGCACAGGTTCGGGC	-	MRA_0293	227.18	197.742	172.429	267.878	129.696	214.172	203.915	199.117	-0.034354	0.916943	0.971159
23892	23936	GAAACTATCCTCGAGGCCCTGCAGATCCCCGAGGTTGCCGAGAGC	-	MRA_0915	127.789	112.996	212.22	152.323	91.8678	133.858	126.016	151.001	0.260955	0.522668	0.821064
25957	26001	GAAACAGGAGGGCGTTGCTCGTAGGGCGGCGGATAGCCCCCCTGC	+	MRA_1016	113.59	94.163	132.638	89.2926	81.0598	91.7881	87.3802	113.463	0.37685	0.0872224	0.424002
27121	27165	GAAACGGCCGCCATGGGCGTGGTTGGAACGGCTAGCGCACGCCCA	+	MRA_1829	291.074	244.824	291.803	278.383	459.339	631.043	456.255	275.9	-0.725695	0.154817	0.515382
28821	28865	GAAACATAGGCAAAAGCGTATATGTCTGTGGCGGGCTCTGCAAGA	+	MRA_1162	7354.94	9190.31	8057.73	6796.74	5798.48	3770.96	5455.4	8200.99	0.588115	0.0573318	0.387553
30790	30834	GAAACTCACGCGCTCCCATGGGCGTATCGACGGCAAGCTGATCCT	-	MRA_0850	624.744	508.48	570.342	598.786	713.327	761.077	691.063	567.855	-0.283294	0.103816	0.454428
31482	31526	GAAACGCTGGAAATCACGCGCGCCGGCCGGAGTGTCCAGATCGGA	-	MRA_2127	49.6956	131.828	145.901	89.2926	97.2718	133.858	106.807	109.142	0.031191	0.946983	0.979347
32994	33038	GAAACCCTGGCGGAAGCCATCCTGCTCACCGCCGACGTGTCCTGC	+	MRA_2789	170.385	207.159	145.901	199.595	194.544	130.033	174.724	174.482	-0.00200336	0.993643	0.997345
33564	33608	GAAACCGCCACGCTTGCAGAACATCTGAAAGCGGATCTGCATCGG	+		70.9937	94.163	112.742	131.313	81.0598	99.4371	103.937	92.6329	-0.166107	0.584079	0.853326
34704	34748	GAAACTGTTACCTACAGCGTGGACTTGGGAGACGTTCGCGCTGTT	+	MRA_0154	2186.61	1798.51	2016.09	1743.83	2053.52	1862.53	1886.63	2000.4	0.0844811	0.473807	0.796423
35740	35784	GAAACAGACGCTATAGAGGTTTGCCCGGCCTAGCGGTTGCCCATC	-	MRA_0746	177.484	65.9141	86.2144	78.7876	118.888	68.8411	88.8388	109.871	0.306547	0.605438	0.86084
35827	35871	GAAACGGAAGGTCATAAACCCCGGAAACCACCGTTTGATGGTCGT	-	MRA_2008	49.6956	65.9141	66.3188	63.0301	97.2718	57.3676	72.5565	60.6428	-0.258768	0.430937	0.767905
36143	36187	GAAACTCCAGCGACGTCTTCAACGGCAGGCGCCTTTTGTGAGACA	-	MRA_0782	163.285	254.24	198.956	273.13	183.736	210.348	222.405	205.494	-0.114091	0.674978	0.885933
38186	38230	GAAACCGCCAAGCCGGCCCCACTTGGGAAAGGAACAGCATGACCG	+	MRA_3204	57029.2	73051.6	60316.9	51269.7	42264.6	29804.4	41112.9	63465.9	0.626391	0.0475768	0.381374
38863	38907	GAAACGCTCGGTGGTCTTCAGTGCCTCCCGCGGCGGGATGGGTAC	-	MRA_2196	92.2918	141.244	66.3188	57.7776	21.616	42.0696	40.4877	99.9517	1.30375	0.0709193	0.408098
39308	39352	GAAACCGGTGTGGCGTGGTGAATACCGCGCTGACACTGTTGAAGA	-	MRA_3837	390.465	320.154	378.017	346.665	345.855	516.308	402.943	362.879	-0.151088	0.545184	0.83167
39669	39713	GAAACCCACGCCGCCGCGGAGGTCGTCACCGGCGGCCGAGTGCTG	+	MRA_2112	291.074	291.905	285.171	194.343	275.603	244.768	238.238	289.383	0.280577	0.0978855	0.445864
39958	40002	GAAACATGCGACTTTGGTCCGGTGCTGCTCGGATTCCCCGCGAAT	-		397.565	329.57	391.281	451.716	264.795	248.593	321.701	372.805	0.2127	0.498221	0.807617
40915	40959	GAAACGGCCGCCAGTTCTGTCGCGGCGTCGTCGACGAAACCGGCC	+	MRA_1830	560.85	612.059	464.231	362.423	480.955	428.345	423.908	545.714	0.364394	0.0922327	0.436745
42325	42369	GAAACAGCACCGCGAAGGCCCCCGCGATGGCCATCGGGTCGGCCG	+	MRA_0773|MRA_0774	177.484	235.407	119.374	141.818	167.524	130.033	146.458	177.422	0.276695	0.429655	0.767905
42412	42456	GAAACAACCCGTCGCCGAACTGACTCGCAACCCGCACCTGCAGCA	+	MRA_0053	184.584	94.163	165.797	131.313	189.14	202.699	174.384	148.181	-0.234903	0.497825	0.807617
42841	42885	GAAACCGCGGTCTACAACGTGTTGCCGCAGTGGGCCAAACTCGCG	+	MRA_3405	184.584	254.24	159.165	257.373	205.352	175.927	212.884	199.33	-0.0949111	0.733186	0.910567
43377	43421	GAAACCGCTAGCCCCACCGCCAACTGCGTTGGCAGCTGCGCGGTC	-	MRA_3419	262.677	254.24	198.956	215.353	178.332	172.103	188.596	238.624	0.339444	0.106676	0.45802
43721	43765	GAAACACGGGCCCGCATGGAGCTCGGTGAGCGGATTCGTCGGCGG	-	MRA_0633	198.782	329.57	338.226	189.09	167.524	183.576	180.063	288.86	0.681863	0.0753734	0.408588
43992	44036	GAAACCAGGTACTTGTCGGCTCCGGAGGTGGCGATGACGTGGCGC	+		915.818	988.711	815.721	724.846	637.671	577.5	646.672	906.75	0.48767	0.0168734	0.3343
44666	44710	GAAACCGGTGGCCATGCCGCCTGCGAAGACCCGCCAGGTGCGCGC	+	MRA_3828	674.44	1139.37	888.672	934.946	702.519	485.712	707.726	900.828	0.348061	0.35954	0.712321
47328	47372	GAAACTCGGGTGGCTGACGGCGTGGAACTCGACATCGATACGCTA	+	MRA_0577	788.03	866.299	908.567	1029.49	605.247	631.043	755.261	854.299	0.177766	0.523336	0.821195
47715	47759	GAAACGCTGAAAGCCGCCGTTCTGACCGACGAAAAGGTCCAGGCA	+	MRA_2191	92.2918	94.163	92.8463	89.2926	75.6559	84.1391	83.0292	93.1004	0.165168	0.06613	0.400632
47987	48031	GAAACCCTCAGGAAGGCCCTGGCGCCACTGGAGCGTCTCGCCTCG	-	MRA_2710	63.8943	37.6652	53.055	99.7976	124.292	72.6656	98.9183	51.5382	-0.940596	0.0473223	0.380591
48129	48173	GAAACGCTCGCGAGACCCGTCCGACTTGCGGGCGGTGTTGGTAGA	-	MRA_2203	35.4968	94.163	59.6869	63.0301	102.676	72.6656	79.4572	63.1156	-0.332181	0.475818	0.79652
48641	48685	GAAACCGGCTCTCGCGTTAACGGGACAGTCAATATTGGAGACGCC	+	MRA_3662	106.491	65.9141	126.006	52.5251	113.484	114.735	93.5813	99.4701	0.088042	0.83865	0.948963
49493	49537	GAAACACCACAACGCAGACGCCGAGTCATGAGAAACTTGCCAGCG	-	MRA_0275	198.782	188.326	225.484	194.343	183.736	225.646	201.241	204.197	0.0210371	0.868518	0.959382
49710	49754	GAAACCCAGCGACTATCGAACGCTCCGCCGCGGTCGACGGCGGCG	-	MRA_2167	1327.58	1506.61	1671.23	1481.21	1583.37	1185.6	1416.72	1501.81	0.0841411	0.612593	0.863639
49985	50029	GAAACAGAAGGACTACGACGAGTACGGCTACCGGTTCGGCACAGC	-	MRA_0719	248.478	225.991	278.539	215.353	243.18	156.805	205.112	251.003	0.291288	0.196704	0.564769
52794	52838	GAAACCGTCGTCGGTGTAGTTGTGTGGGCCGGTGTCGGCCACCAG	+	MRA_3927	56.7949	122.412	119.374	115.555	151.312	141.507	136.125	99.5269	-0.451769	0.200407	0.56614
52991	53035	GAAACGCGCCCAGCAGGCCGGTCAGCCTCTTGCGCAACTCGTAGC	+	MRA_2401	120.689	103.579	119.374	120.808	129.696	141.507	130.67	114.547	-0.189983	0.118511	0.473127
53315	53359	GAAACCCTCGGCCTCAAACAATCCGACGTCAAAAGCATGTACCTG	-	MRA_2740	49.6956	37.6652	59.6869	110.303	37.8279	45.8941	64.6749	49.0159	-0.399956	0.54651	0.832172
53754	53798	GAAACGCACCGAGTTGGGCTTGCTGGCCGCTGCGTTTGTCGCATC	-	MRA_2961	149.087	178.91	119.374	152.323	124.292	175.927	150.847	149.123	-0.0165816	0.943268	0.977743
54250	54294	GAAACTTTGCGGCGCGCAGCAGGTAGGGGTTGGCGTCGCACACCT	-	MRA_0014	205.882	282.489	192.324	320.403	194.544	252.417	255.788	226.898	-0.172902	0.563595	0.843514
55670	55714	GAAACACCTGCGCCGCACGGTCATTCGGCGAGAGAGCCTTGGTTT	-		163.285	216.575	165.797	152.323	232.372	221.821	202.172	181.886	-0.15255	0.542696	0.830006
55674	55718	GAAACCAAGGCTCTCTCGCCGAATGACCGTGCGGCGCAGGTGTTT	+	MRA_1468	106.491	131.828	126.006	141.818	64.8479	107.086	104.584	121.441	0.2156	0.51344	0.81551
55911	55955	GAAACCACGGCGGCACGCATGTCGGGGTCCTGCCCGTCCAGGTAT	-	MRA_1652	496.956	668.557	616.765	498.988	356.663	344.205	399.952	594.093	0.57086	0.0523005	0.387553
57385	57429	GAAACTTGCCTTGGCTCAATAACTCAGCGCCATAGAGCGGCACCG	-	MRA_0071	141.987	122.412	126.006	199.595	210.756	206.523	205.625	130.135	-0.660005	0.000383063	0.195868
57455	57499	GAAACCGACAGCAACGGCACACCGCAGCTGCGCTACGACGGACAG	+	MRA_2894	227.18	169.493	265.275	199.595	178.332	195.05	190.992	220.649	0.208242	0.358063	0.711406
57871	57915	GAAACTGTATCCGCTGTTGTTCTTGTACCCGTTGTTGCTGCTGGG	+	MRA_0185	198.782	160.077	218.852	183.838	210.756	202.699	199.097	192.57	-0.0480879	0.74855	0.916472
60207	60251	GAAACCCGTGAGGGCGAGAAGCGCACCGTCATCGAGGTCGAGGTC	+		922.918	1035.79	1041.2	877.169	875.446	975.249	909.288	999.972	0.13715	0.14844	0.505946
60458	60502	GAAACGGAAAGATAGACACTCATGGCCAAGTCCAGCAAGCGGCGC	+	MRA_2013	3890.45	4868.23	3999.02	3550.69	3501.79	2424.74	3159.07	4252.57	0.428833	0.0851265	0.420195
60928	60972	GAAACCAAAAGCGTACGCGACCTAGAGCACGCCAACGAGATCAAG	+	MRA_1405	149.087	131.828	132.638	136.565	108.08	244.768	163.138	137.851	-0.242983	0.579706	0.84922
61242	61286	GAAACCCCGGCGGCGGCCGACCGCGGTCACCACCGGCATGCGCAA	-		35.4968	18.8326	39.7913	68.2826	59.4439	49.7186	59.1483	31.3736	-0.914788	0.0291237	0.358459
62916	62960	GAAACCGATGCTGGCCGACCTCAGGGAATCGGGCTGCCTGACCGC	+		631.844	743.888	543.814	651.311	707.923	604.272	654.502	639.848	-0.0326669	0.833165	0.946902
63072	63116	GAAACACTTCCTTGCGCCCGCTCGGGAACACGTTGATCATCGGCC	-	MRA_0680	2356.99	1760.85	2261.47	1696.56	2442.6	2516.52	2218.56	2126.44	-0.0611877	0.788079	0.929758
63531	63575	GAAACGCAGCCACGAAAAATGCGTACCGGAGGCTGTATTTCGCGC	+	MRA_2938	92.2918	84.7467	79.5825	115.555	102.676	118.56	112.264	85.5403	-0.392213	0.0119442	0.329996
63552	63596	GAAACAACGCCACCTGGTCATTGGGGGCGCGAAATACAGCCTCCG	-	MRA_0063	56.7949	122.412	59.6869	57.7776	81.0598	72.6656	70.501	79.6312	0.175691	0.705214	0.897458
65478	65522	GAAACACATCATCAACTTCCCCACCAAGAAACACTGGCGTGCACC	+	MRA_0244	205.882	188.326	139.269	147.07	216.16	179.752	180.994	177.826	-0.0254769	0.915975	0.971159
66644	66688	GAAACACAAGCGCCGCTGCACAACCCAGTATCGCAGTACTCAGGC	+	MRA_0185|MRA_0184	227.18	150.661	198.956	189.09	145.908	179.752	171.583	192.266	0.164192	0.469398	0.792376
67528	67572	GAAACGTTCCTGGCGCTGGTCAGGCGACAGGCAGTCGGCCATGGC	-		227.18	131.828	278.539	168.08	205.352	240.944	204.792	212.516	0.0534102	0.879599	0.961433
68091	68135	GAAACGTGCCCGAACCGTTACCCCACCTGGCCGAACCCGACGCCG	-		2520.28	2598.9	2360.95	2069.49	2075.13	1939.02	2027.88	2493.37	0.298126	0.00494807	0.291434
68261	68305	GAAACGTCTGGCGTGAGATCTCACGCGCCAACGTCGGGCTCCCGT	-	MRA_1193	149.087	94.163	119.374	94.5451	59.4439	91.7881	81.9257	120.875	0.561122	0.116007	0.471451
69159	69203	GAAACGATGGCGGCCGCCACGCTGCCGCCCGACCCGGCCGGGCAG	-	MRA_2999	163.285	225.991	145.901	278.383	248.584	160.629	229.199	178.393	-0.361542	0.301933	0.670489
69513	69557	GAAACATCCGGCTCCCCGTCGGAAGCGACTAGCTGGCTCAACACC	+	MRA_1196	28.3975	65.9141	92.8463	89.2926	102.676	107.086	99.6849	62.386	-0.676153	0.127451	0.484371
70080	70124	GAAACCGACCTCACCAAACCACAACCAGTCAACGTAAATATCGAC	-	MRA_2943	56.7949	94.163	99.4782	120.808	70.2519	68.8411	86.6335	83.4787	-0.0535176	0.891622	0.965179
70477	70521	GAAACGCCAGAACCACGGCCACGAACAGCCAGTTCAGCACCGACC	-	MRA_2847	298.173	273.073	271.907	262.625	270.199	202.699	245.175	281.051	0.197023	0.193889	0.563019
71589	71633	GAAACTGGTTCAACCGCACGGTGTTTGCCACCAAGGTCGCCCAGC	+	MRA_0210	198.782	216.575	152.533	204.848	183.736	187.401	191.995	189.297	-0.0204168	0.900035	0.966647
71902	71946	GAAACAGCGTTACGGTTCCGTCGTAGGCGTCCACGGTTGCCTTGA	-	MRA_0950	85.1924	103.579	106.11	199.595	216.16	244.768	220.174	98.2939	-1.16347	0.00117001	0.205336
72839	72883	GAAACGCTGGCCGATCTGCGCGCGGTGCTCGACCGGTTAGAGAAG	+		106.491	178.91	192.324	157.575	124.292	130.033	137.3	159.242	0.213885	0.485305	0.801925
72899	72943	GAAACGCCCGGTGGATAAGCCGGCATTCTTAGCCGGTGAACTCCG	+	MRA_2806	106.491	131.828	132.638	152.323	167.524	256.242	192.029	123.652	-0.635041	0.110975	0.465448
72988	73032	GAAACCTATCGACGGCGCGCCACCGCAGCGGGGCAGTCGCTGCAG	+	MRA_3834	660.241	470.815	517.287	446.463	513.379	638.692	532.845	549.448	0.0442662	0.846001	0.952354
74018	74062	GAAACCGGCGCCCAGCGCGAGGAACTCACCCAGAGAATCCCAGCG	+	MRA_3585	134.888	150.661	132.638	157.575	129.696	126.209	137.827	139.395	0.0163296	0.897464	0.965903
76372	76416	GAAACAGCGCCTCCTTGGTCGGGAAATGCCGGTATACCGTGCCTG	+	MRA_0903	127.789	178.91	139.269	136.565	162.12	122.384	140.356	148.656	0.0828825	0.690286	0.892608
77601	77645	GAAACCTCGGCCGGCGGGCTCGCCATCAACGTCGCAGTCAACATC	-		120.689	122.412	126.006	120.808	167.524	137.682	142.005	123.036	-0.206861	0.23975	0.602527
78342	78386	GAAACATGTTGCCGCACCGAGAACGAGGTACGCGCCGCGCTGCTG	-	MRA_1356	1171.4	1450.11	1180.47	1218.58	967.314	734.305	973.4	1267.33	0.380683	0.153341	0.513157
78702	78746	GAAACGATTACCACCGAACACAAGGAACGCCGGCTCGCCGAGATC	-	MRA_2983	646.042	630.892	590.237	604.038	653.883	527.782	595.234	622.391	0.0643625	0.537101	0.827508
80308	80352	GAAACGATGTCGCGGCCGCCGGATGCCCATTTGGCCGGGCAGCCG	-	MRA_2985	134.888	131.828	139.269	136.565	75.6559	160.629	124.283	135.329	0.122832	0.685862	0.890702
80370	80414	GAAACCGGAGTTGGCCCTTGTCTGAACCGCACGATCGAACTGTTG	-	MRA_3504	100939	122798	103716	90117.3	74634.5	53734.3	72828.7	109151	0.583745	0.0447135	0.378323
80469	80513	GAAACCTGAGAGTCTGCGGCGTCGCATCATGGCGCCGCTCTACAC	+	MRA_3681	177.484	150.661	192.324	215.353	291.815	351.855	286.341	173.49	-0.722883	0.0524466	0.387553
80977	81021	GAAACTGTCCACTCTTGAGTTCAGTGCGCAGTTCGTTCAGGAACT	-	MRA_0176	106.491	94.163	205.588	147.07	178.332	172.103	165.835	135.414	-0.292371	0.451903	0.780408
81133	81177	GAAACTGGTGCTAGAACCCATCTTTGAGACCGACTTCGAGCCGGT	+	MRA_0219	2640.96	2485.9	2659.38	2305.85	2156.19	1854.89	2105.64	2595.42	0.301706	0.0269938	0.358459
81142	81186	GAAACCCGTAGGAGACCGGCTCGAAGTCGGTCTCAAAGATGGGTT	-	MRA_2631	85.1924	28.2489	86.2144	52.5251	64.8479	145.331	87.5681	66.5519	-0.395925	0.578873	0.84922
81626	81670	GAAACGGACCCGCAGCAACGCGGGCACCGCACCCATGGTCGACCC	+	MRA_1997	0	0	0	0	0	0	0	0
81808	81852	GAAACGGTCCGACGGCCAAACGGAATGGATCCCGCCACCCCACCT	+	MRA_1523	35.4968	122.412	33.1594	36.7675	32.4239	68.8411	46.0109	63.6894	0.469078	0.604977	0.860812
82148	82192	GAAACGGTATTGAACCCAGAAAAGGTCCAGCAGCGCCGGATCTGA	-	MRA_1533	163.285	216.575	192.324	215.353	151.312	233.295	199.986	190.728	-0.0683836	0.76755	0.921019
82297	82341	GAAACGTCACGGTCTTCGGCGCGCCCGAGCACGGACCTGGCATGC	+	MRA_1327	10925.9	13879.6	12978.6	12516.7	8181.64	6371.63	9023.33	12594.7	0.481086	0.152076	0.51172
82370	82414	GAAACCGGACGAAGTCGCGGCATCGAGCACGATGGGCCGACACCT	+	MRA_3477	212.981	131.828	185.693	141.818	167.524	152.98	154.107	176.834	0.198461	0.414331	0.756998
82844	82888	GAAACAGTGGTGCCAACACCTGCGCCAGGACGACGCCCACCACCG	-	MRA_1142	255.577	254.24	271.907	204.848	259.392	225.646	229.962	260.575	0.180304	0.143892	0.501944
83711	83755	GAAACCGTACATCTTCAGGCCGGCGAGGTGCTGTTCGAGCAGAGC	+	MRA_3858	99.3911	150.661	126.006	210.1	156.716	149.156	171.991	125.353	-0.456338	0.126549	0.484371
83839	83883	GAAACAGCACGCCTATCTCGCCGAAGTAATCCCCCGGCCCGGCAA	-	MRA_0782	56.7949	18.8326	46.4231	57.7776	64.8479	34.4205	52.3487	40.6836	-0.363707	0.468755	0.792376
83911	83955	GAAACGCCTGCACGGTATAGCCGACGGCCGTCGCGTCGCTGCGGG	-	MRA_2488	177.484	141.244	185.693	225.858	156.716	164.454	182.342	168.14	-0.116984	0.611092	0.863145
84143	84187	GAAACCGGTATCCGTCGAACATTTGCCTAGCGCGAATCCCGATCC	-	MRA_3760	85.1924	75.3304	72.9507	94.5451	59.4439	30.596	61.5284	77.8245	0.338973	0.436423	0.770189
84489	84533	GAAACCACCAGTTCCGGCCCCACCGTCGTTTTCTGCCGATACTCC	-	MRA_1549	56.7949	65.9141	106.11	84.0401	75.6559	72.6656	77.4539	76.273	-0.0221641	0.94303	0.977743
84991	85035	GAAACATCCGCCGGCTCATCGACGCCGGTGCGCGTGTCGCCCTGT	+	MRA_1195	163.285	169.493	179.061	147.07	151.312	206.523	168.302	170.613	0.0196791	0.912217	0.970083
87083	87127	GAAACGGGCGCGCGGGATGGTCGCGGCGAGCCGTTGACCGTTCTC	+	MRA_1622	49.6956	28.2489	66.3188	110.303	64.8479	72.6656	82.6054	48.0878	-0.780566	0.125132	0.484371
87720	87764	GAAACTGGCAGGCCTGTCGTGTTCGTGCACGGGTACATGATGGGC	-	MRA_0290	149.087	207.159	159.165	168.08	135.1	168.278	157.153	171.803	0.128592	0.524507	0.8214
88213	88257	GAAACCCGCCCAGCCCAGCACGACGGGCGCATCCAGCAGGATCAG	-	MRA_2493	113.59	112.996	126.006	141.818	129.696	103.262	124.925	117.53	-0.0880288	0.575569	0.847508
88702	88746	GAAACTTCTTGCGAGAGATGATGATCGGCGACCCCAGGATCGCAG	-	MRA_0079	1256.59	1082.87	1306.48	1176.56	1042.97	1067.04	1095.52	1215.31	0.14971	0.205238	0.570726
89045	89089	GAAACGTGGTTCGGATCGCGCAGACACCGCGAAACCACCAACCAG	+	MRA_1099	2534.47	2787.22	2626.22	2374.13	2139.98	1667.48	2060.53	2649.31	0.362598	0.0558388	0.387553
89351	89395	GAAACTGCCACACTCAAAGCCTACTGGGCGCACGTGTGGCAACGA	+	MRA_0368	141.987	197.742	165.797	267.878	199.948	168.278	212.035	168.509	-0.331475	0.264007	0.63131
89569	89613	GAAACGCAGTCGCCTCGTCGTATGTGCACCCGAGCCATCGCACGC	+	MRA_2926	596.347	536.729	590.237	472.726	524.187	539.255	512.056	574.438	0.165849	0.0870128	0.423819
92029	92073	GAAACGTCGTCACCGAGCCCGCGGCCGGCACCAACAGCATCGCCG	-	MRA_1213	695.738	809.802	596.869	541.008	572.823	539.255	551.029	700.803	0.346881	0.0745869	0.408195
92397	92441	GAAACGGACGATGCCGTAGATGCCCAGGTTGACCATCGCCGCGCT	-	MRA_1975	2456.38	2542.4	2752.23	2216.56	2264.27	2145.55	2208.79	2583.67	0.226164	0.0165164	0.3343
92974	93018	GAAACCCGATCCCGAAGGCCTTGGTCATCGCCGCCACGCTCAGAC	-	MRA_2439	823.527	762.72	570.342	614.543	578.227	569.851	587.541	718.863	0.291028	0.165549	0.528438
93270	93314	GAAACGCCACCGCGCGAGGACGGCTACCGCCAACGCCGCGGCGAG	-	MRA_2873	1157.2	913.381	888.672	693.331	1086.2	1120.58	966.704	986.417	0.0291223	0.908813	0.968975
94533	94577	GAAACGAGCCGGCCAGCAGTTCGGGTACCCGGAACAATCGCAGTT	-	MRA_3146	205.882	131.828	145.901	194.343	210.756	191.225	198.775	161.204	-0.302248	0.185114	0.551246
95601	95645	GAAACGCCGGGGTCAGCACCCCATACAGCCGAGCGCTACGTCCGT	-	MRA_2610	298.173	178.91	192.324	152.323	243.18	305.96	233.821	223.136	-0.0674814	0.863747	0.958089
95688	95732	GAAACGCGGTGATCACCGTGGTGGCCTCGATCGCTACCCAAATGA	-	MRA_2288A	141.987	112.996	152.533	105.05	113.484	103.262	107.265	135.839	0.340713	0.0797518	0.412671
95949	95993	GAAACGGGAAGAGGCCCGCCTTGGCGCCATAACCGATGAGCAGCA	-	MRA_1665	11593.3	14463.4	13369.9	11865.4	7700.69	5652.62	8406.24	13142.2	0.644673	0.0779952	0.412671
96300	96344	GAAACAGCACGGTCTTGCCGATCCCGTGGGCGAGCACGTGCAGCA	-	MRA_0785	482.757	357.819	397.913	325.655	518.783	504.835	449.758	412.83	-0.123601	0.636281	0.871337
96533	96577	GAAACCGATGGCGATCAGCAGCAGCGCCGCACCCAGCACCCAGGC	-	MRA_3141	9072.99	12806.2	9404	8235.93	6852.26	4769.16	6619.12	10427.7	0.655713	0.0712889	0.408098
96806	96850	GAAACGAATCGGCCCAGAGTTGTTCGGCCGTCGCTATCAGTCCAC	-	MRA_3384	127.789	122.412	86.2144	126.06	113.484	91.7881	110.444	112.138	0.0219638	0.922925	0.973006
97322	97366	GAAACTCTTCCACGGCCGCCCCGCCACGGCCGCGGTCGATCTCGC	+	MRA_0497	149.087	235.407	165.797	136.565	145.908	286.838	189.77	183.43	-0.0490214	0.914298	0.970826
98834	98878	GAAACCCGTCATCTCGTAGAACTTCAGGCCGTTCTTGATCGCACC	-	MRA_2636	709.937	630.892	815.721	677.573	745.751	875.812	766.379	718.85	-0.0923666	0.580059	0.84922
99500	99544	GAAACGGCTTATGGCACTTGACAAGCTGGGTTGCCTGCGGCATGG	+	MRA_1672	397.565	508.48	291.803	388.686	345.855	336.556	357.032	399.282	0.161354	0.548685	0.832467
100109	100153	GAAACTCCCACACCGCCCACGCGGCCAGCGCCAACACCAACGCCC	-	MRA_0774	92.2918	65.9141	139.269	136.565	124.292	206.523	155.793	99.1584	-0.651827	0.165279	0.528438
101115	101159	GAAACGCCAGCAGGTCGCGCAGATCCTCTTCGATAGCGGCCAACT	+	MRA_2844	49.6956	94.163	39.7913	99.7976	75.6559	34.4205	69.958	61.2166	-0.192566	0.747818	0.916296
102338	102382	GAAACGGCCACGCCGCCCAGGTCACGACCGGCAGTGCCAGCGCGC	-	MRA_1878	198.782	225.991	232.116	204.848	199.948	118.56	174.452	218.963	0.32786	0.209537	0.574861
105573	105617	GAAACTGGGCCAACACAACGGTCTTCCCGTCTCGATCGTGGTCAC	-	MRA_0251	837.725	734.471	756.034	693.331	756.559	1044.09	831.326	776.077	-0.0992155	0.648861	0.875876
106510	106554	GAAACTGAAGTGACACAAGGGATTTACCCAGATCCTACGAGTTGA	+	MRA_0476	958.415	1506.61	1293.22	1496.96	848.426	688.411	1011.27	1252.75	0.30893	0.457879	0.784468
109153	109197	GAAACACAGAATCAGTTCGACCGCGTTGAAGTGCCCCGTGCTTCG	-	MRA_0219	92.2918	178.91	86.2144	110.303	129.696	187.401	142.466	119.139	-0.25798	0.570992	0.846783
109482	109526	GAAACTTCTTTCCTCCCATTGGATTACGGAATGTTGAGGGCCGCT	-	MRA_0076	56.7949	37.6652	53.055	47.2726	43.2319	65.0166	51.8404	49.1717	-0.0762468	0.778987	0.924893
110155	110199	GAAACCACCTACTCGCCGCTGCCGGCGACGCACATCGGTGGACTG	+	MRA_1619	92.2918	94.163	112.742	126.06	183.736	141.507	150.434	99.7322	-0.593001	0.0513337	0.387553
110290	110334	GAAACTAACTTCGAAAGAAGCGTTGGCACTAGGCACGTCGTCGCC	-		63.8943	75.3304	39.7913	105.05	81.0598	68.8411	84.9837	59.672	-0.510132	0.165186	0.528438
111212	111256	GAAACGGATCTCCGCGACCTCGGGCTGGACTCTGTTCGGTTTGTT	+	MRA_1929	28.3975	47.0815	66.3188	73.5351	48.6359	49.7186	57.2965	47.2659	-0.277647	0.502697	0.809388
111805	111849	GAAACCCCCAGTGTCGGTGCGGGTCTAGCCAAGCTCAGGGAGGCG	+		63.8943	47.0815	72.9507	52.5251	43.2319	38.2451	44.6673	61.3088	0.456874	0.12694	0.484371
112126	112170	GAAACCCTCTTGGTGCACACGGTGGACAACCGGTTCGGAGATTCT	+	MRA_2754	49.6956	103.579	53.055	63.0301	21.616	68.8411	51.1624	68.7766	0.426835	0.484843	0.801925
112176	112220	GAAACCGGACGGTCTGGGCAACCGAATTGACCAAACAGGTCGCGA	-	MRA_3488	70.9937	122.412	99.4782	84.0401	140.504	130.033	118.192	97.6279	-0.275771	0.418929	0.759166
112662	112706	GAAACCACGCGGGCGTCGACGGCTGACGGGCTGGCCAATCGCCTT	-	MRA_1640	227.18	207.159	252.011	173.333	286.411	286.838	248.861	228.783	-0.121357	0.641518	0.872982
114411	114455	GAAACCATAGTCGCCGCTGGGCAAACGACAACGGAATCGCCGCGG	-	MRA_1905	134.888	160.077	145.901	68.2826	172.928	133.858	125.023	146.955	0.233189	0.523197	0.821195
114549	114593	GAAACACCGTCCGTAGGCTTTCGTGGCGGCCCACGACATCGGCGA	-	MRA_0499	120.689	188.326	126.006	178.585	178.332	172.103	176.34	145.007	-0.282237	0.224301	0.589406
115212	115256	GAAACTCAGCGGAAGCCCCGATGTGGCGGTCGGATTTCCCATCGC	+	MRA_0829	85.1924	112.996	59.6869	168.08	86.4638	87.9636	114.169	85.9583	-0.409465	0.414893	0.756998
117662	117706	GAAACCCGTCGCGCCCGTCAGCAGGACCGTCCGTAGCTCGGGGCT	-	MRA_2638	482.757	367.236	331.594	320.403	410.703	367.153	366.086	393.862	0.105507	0.625061	0.868322
117954	117998	GAAACGCGTTGACCATCGCCGCGGAATCGACAATCAAATCCACGG	-	EBG00001434217	4508.1	4001.93	4695.37	3834.33	3258.61	3373.21	3488.72	4401.8	0.335397	0.028308	0.358459
117955	117999	GAAACCGTGGATTTGATTGTCGATTCCGCGGCGATGGTCAACGCG	+	MRA_3954	106.491	47.0815	106.11	162.828	113.484	126.209	134.173	86.5607	-0.632315	0.125775	0.484371
118233	118277	GAAACACCGCGACCGGCAGCGCGCACAGGTCGTTGGCCTCGCGCA	-	MRA_0410	205.882	329.57	291.803	278.383	259.392	237.119	258.298	275.752	0.0943332	0.673732	0.885899
119362	119406	GAAACACGTTCTGCCAGCAGGTGAATCCGGAACGCCGCGGCGTCG	-	MRA_0655	795.129	725.055	822.353	819.391	853.83	719.007	797.409	780.846	-0.0302833	0.755918	0.91885
122179	122223	GAAACCATCCGGAGCATCGACACCGTGGTGTTCGACAAGACCGGC	-	MRA_1928	113.59	178.91	139.269	99.7976	167.524	130.033	132.451	143.923	0.119833	0.69581	0.892608
122650	122694	GAAACCATCGCAGCTGACGGAGTCGTTGTCGACGGCAGCGCGGCG	-	MRA_1933	262.677	348.403	205.588	299.393	270.199	244.768	271.454	272.223	0.00408146	0.987011	0.995129
123009	123053	GAAACGCGCGCCACCGGACGACATCCATGGAAACGCTGATCTCGG	-	MRA_2380	4394.51	4077.26	3959.23	3104.23	3588.25	3040.48	3244.32	4143.67	0.352991	0.0141779	0.3343
123646	123690	GAAACGTTGTGACGGGCGTCACAGTCGGAAACCTAGCACGCCAAC	-	MRA_0984	347.869	386.068	305.066	304.645	199.948	168.278	224.29	346.335	0.626798	0.0616078	0.39317
124105	124149	GAAACCCCAGCGCACAACCGACGATTTTGGCGTAGCCGGCGGACG	-	MRA_2288	99.3911	112.996	126.006	147.07	135.1	126.209	136.126	112.797	-0.27121	0.075466	0.408695
124741	124785	GAAACGATGCCACGATGTCGCCCTGGTCGATCAGCCCGAGATGCG	-	MRA_3019	319.472	188.326	185.693	199.595	237.776	164.454	200.608	231.163	0.204532	0.566504	0.845465
125580	125624	GAAACCCACAGTGCGGCCGGTGATTTGGCAGCGGGCGGACATGGC	+	MRA_2091	326.571	320.154	378.017	383.433	308.027	344.205	345.222	341.581	-0.0152978	0.904336	0.968216
126420	126464	GAAACGGGCGGCGGGCACTGAATTCCACGATCGCAACCTCACCGT	-	MRA_1617	70.9937	94.163	66.3188	99.7976	102.676	91.7881	98.0872	77.1585	-0.34624	0.0853692	0.420556
126926	126970	GAAACCCCGGTATCCATCCCGACTACCAGCCCGTGGTACAGACGC	+	MRA_2364	212.981	178.91	139.269	152.323	189.14	202.699	181.387	177.053	-0.034887	0.876084	0.960379
127575	127619	GAAACATGTCGGTGAGCAGATTCACCAGCAGCAGTTGACGAGTCC	+	MRA_1338	269.776	169.493	192.324	257.373	162.12	168.278	195.924	210.531	0.103743	0.752376	0.917474
128743	128787	GAAACATATGGTGTCGACACGGCCCAGCGCCTCGATGGTGCGAGG	+	MRA_1164	2236.3	1902.09	1704.39	1633.53	1664.43	1556.57	1618.18	1947.6	0.267324	0.106226	0.457882
128984	129028	GAAACGGCGGCCGGAGTCCAGGCCCGGCTGCGCGAGCTGACCAGC	-	MRA_1739	269.776	320.154	285.171	236.363	248.584	275.364	253.437	291.7	0.20286	0.112038	0.467181
131450	131494	GAAACCACATCACGTACCTCGTCCACGGCGATGTCGCTATCCGCA	+	MRA_1536	2371.19	2702.48	2394.11	2153.53	1902.2	1491.56	1849.1	2489.26	0.428895	0.0439904	0.376506
132102	132146	GAAACCGACCCAAACGATCCCAACGACGCGGCAACGCCTGGCTAA	+	MRA_2915	113.59	94.163	86.2144	78.7876	91.8678	103.262	91.3057	97.9891	0.101916	0.568678	0.846504
132400	132444	GAAACATTGCACTCCGGTGACCCGATCACCGATGTCAACGGTGGC	-	MRA_1377	191.683	131.828	159.165	173.333	232.372	221.821	209.175	160.892	-0.378619	0.126681	0.484371
132488	132532	GAAACACAGTAAGGCAATTAAGCCGACTAGGGAACACTCTGCGTG	+	MRA_0229	99.3911	84.7467	106.11	168.08	48.6359	107.086	107.934	96.7493	-0.157828	0.765646	0.921019
133656	133700	GAAACGCCGGCAACGGCGGCTTGGGCGGCGTGTTCGGCGATGGCG	+	MRA_2652	141.987	169.493	145.901	152.323	140.504	130.033	140.953	152.461	0.113221	0.344139	0.699234
136586	136630	GAAACGCCGGGCGGAAGGCCGATCTCGCGTAGCCCCGGTCCGGCT	-	MRA_2614	49.6956	141.244	119.374	78.7876	91.8678	95.6126	88.756	103.438	0.220849	0.628579	0.869932
136673	136717	GAAACGGTGAACGGCCGGTTGGGATCTCGTGGCCCGGGCGCGGGC	-		212.981	197.742	198.956	126.06	226.968	122.384	158.471	203.227	0.358873	0.265613	0.632873
137836	137880	GAAACCGCCGGATAGCTTTGGGCCGCGAGATGAAATACCGCGTCG	-	MRA_3285	773.831	433.15	636.66	577.776	583.631	887.285	682.897	614.547	-0.152145	0.656017	0.877398
138031	138075	GAAACACCATACGGATGGAGCGGGCGAAGTTCTCGCCGCTCATTA	-	MRA_0303	113.59	112.996	172.429	78.7876	167.524	103.262	116.524	133.005	0.190847	0.643674	0.874587
138270	138314	GAAACGGACTATCGTGGACGTCCGCGATCTCAATCGGGCGTTGAT	+	MRA_1966|MRA_1967	21.2981	94.163	79.5825	57.7776	59.4439	42.0696	53.097	65.0145	0.292132	0.630793	0.869933
140116	140160	GAAACGGTGTACCACCGTTGAACTCCGCAATCACCCGCCGGTAGA	-	MRA_1406	63.8943	56.4978	66.3188	47.2726	91.8678	68.8411	69.3272	62.237	-0.155649	0.619923	0.865827
140958	141002	GAAACGCTGGAATCTTGCTGTGTGCTGGCTGTGTCCTTGCGACGA	+		113.59	197.742	159.165	199.595	118.888	107.086	141.856	156.832	0.144793	0.712915	0.901335
141373	141417	GAAACGTGTCCGTCAGACGCCGACTCACCCGCAGCAGCGACCGTG	-	MRA_1096	5388.42	6318.34	5464.67	4658.97	3809.81	3224.06	3897.61	5723.81	0.554384	0.0234739	0.358459
141913	141957	GAAACGGAGAAGTCCTCCGCACCATGCCCGCGTCGTTAGGCAAGC	-	MRA_1959	546.651	612.059	669.82	567.271	756.559	566.027	629.952	609.51	-0.0475918	0.792288	0.93139
142414	142458	GAAACTGCTTGCTCGGCCCGCAATGGGTCGATGGTCACTAGAATG	-		276.875	282.489	245.38	278.383	232.372	175.927	228.894	268.248	0.228888	0.283546	0.65336
142670	142714	GAAACTGTGTCCGCGATTGATCAGGGTGACGTTGAGTTCGCGTTC	-	MRA_0158	397.565	320.154	318.33	309.898	345.855	325.083	326.945	345.35	0.0790079	0.548461	0.832467
143218	143262	GAAACCGATTCCGTTGCTTCGCTGTTCGCACAGGTGGCAACCGGC	+		298.173	320.154	298.435	288.888	324.239	290.662	301.263	305.587	0.0205603	0.766629	0.921019
145067	145111	GAAACCGATATAGCGGATCCCCGAGGCTTGGGCGGCGCGAGCCAG	+	MRA_3110	56.7949	103.579	99.4782	89.2926	102.676	80.3146	90.761	86.6175	-0.0674147	0.811961	0.941225
146227	146271	GAAACGCAGTGCGGCAGGTTTGCGCCCCGACGGTTCGGTTGCCGA	-	MRA_2925	4891.46	5527.37	4595.89	3881.6	3566.63	3254.65	3567.63	5004.91	0.488377	0.0119877	0.329996
146421	146465	GAAACTCCCGTCGTGTCAACCGGTCTGGTCGGCCGGTCGACGGGA	+	MRA_0755	347.869	517.896	411.176	1129.29	680.903	650.166	820.119	425.647	-0.946175	0.0722831	0.408098
147565	147609	GAAACCTTCGCCGGCAATGCGAAAGGCCATGGCCGCCACATCAAA	-	MRA_3525	241.379	225.991	271.907	162.828	264.795	313.609	247.078	246.426	-0.00381206	0.989467	0.995851
147821	147865	GAAACCCTGGACCATGCCCGAGCCGCTGCTGCCGATCGCCATTGC	-	MRA_2777	1270.79	1252.37	1266.69	992.724	972.718	1051.74	1005.73	1263.28	0.328937	0.000453399	0.195868
150406	150450	GAAACGACCACCTGCACAGCCGGCGAGTGCGCAGAGCCGCCGGAC	-	MRA_3308	70.9937	103.579	59.6869	89.2926	113.484	114.735	105.837	78.0866	-0.438699	0.148808	0.505946
150553	150597	GAAACGGGTCGGATTCTCCCACGGCGTTAGCTTGTGCTCAGCCGC	+	MRA_1560	63.8943	65.9141	106.11	89.2926	64.8479	61.1921	71.7775	78.6395	0.131722	0.695999	0.892608
151058	151102	GAAACGCCGCCGCCTGGGCGCTGAGCGCCTGATAGGCCTGAGCGT	-	MRA_2706	298.173	207.159	245.38	283.635	318.835	336.556	313.009	250.237	-0.322908	0.109754	0.46414
151939	151983	GAAACTGCTGTCTCCGCCGGCGCCGCCGGCGCCGCCGTGCCCGAT	-	MRA_0312	234.279	150.661	192.324	147.07	232.372	160.629	180.024	192.421	0.0960832	0.746695	0.915905
152325	152369	GAAACCCTCGTTGATCGGGGCTAGCCGGGTTGGCCGGTGTCGCCG	-	MRA_2751	255.577	338.987	225.484	157.575	281.007	175.927	204.837	273.349	0.416272	0.252588	0.619176
154080	154124	GAAACCAGGGGTGCGACTCCGAGGTGTGATTCATCACCAGGTCGG	-	MRA_1851	241.379	131.828	145.901	173.333	189.14	225.646	196.039	173.036	-0.180071	0.57508	0.847288
154338	154382	GAAACCCGTCGATGCCCAAGCCGAGCCAAAAGCGGATGACGTCGA	-	MRA_2637	8221.07	9727.04	8953.04	7684.42	7008.97	5407.85	6700.41	8967.05	0.420383	0.0476899	0.381374
154447	154491	GAAACACACGCTTTTCTCAAGCGAGTCCGCAAGGTGGTGGACGAC	+	MRA_0210	184.584	169.493	172.429	157.575	97.2718	183.576	146.141	175.502	0.264125	0.321523	0.685885
154970	155014	GAAACCCGCGTTGCGGTCCGGTGTCCACTGCATCGGGATGCGCAC	-	MRA_2538	397.565	348.403	397.913	378.18	362.067	340.381	360.21	381.293	0.0820651	0.346052	0.701852
155319	155363	GAAACTCCACGTGCCCGGTCAGCTCGACCGGCGTGTAGTTGGTCC	-	MRA_0791	106.491	112.996	106.11	99.7976	70.2519	91.7881	87.2792	108.532	0.314411	0.0797863	0.412671
158593	158637	GAAACTGGATTGGCCGCCCACGGGCATGATCACCGACAACCCTGA	+	MRA_0291	1284.99	1158.2	1220.27	1092.52	1032.16	1097.63	1074.11	1221.15	0.185107	0.0252662	0.358459
159021	159065	GAAACACACCGAGGACGCTCAGTTCGAATGTCGTGGCCGCAGCGC	+		1696.75	1845.59	1916.61	1439.19	1399.63	1059.39	1299.4	1819.65	0.485814	0.0190787	0.344521
160459	160503	GAAACGGGGACTGGATCATCAACGGCGAGAAGTGGTTTTCCACCA	-	MRA_1597	234.279	225.991	331.594	204.848	232.372	198.874	212.031	263.955	0.316014	0.216741	0.581015
160916	160960	GAAACCGACCCGCAATACCAGTCCAAGCTGGATTGGGTCGAAAAA	-	MRA_2922	85.1924	56.4978	99.4782	57.7776	64.8479	91.7881	71.4712	80.3895	0.169644	0.614267	0.864062
161720	161764	GAAACACCCGTCCGGGGTTCAGGATCGCCAGCGAGGCAAACGCCT	+	MRA_0363	106.491	94.163	145.901	120.808	86.4638	72.6656	93.3124	115.518	0.307981	0.353471	0.706757
161867	161911	GAAACATCGAATGGCCCTCGTTGTCTTGCCATGGCTGTAGGTGGT	+	MRA_1208	149.087	178.91	126.006	183.838	194.544	202.699	193.693	151.334	-0.356038	0.0597055	0.392171
162711	162755	GAAACCGAACCGTTGATAGTAGGGCACATTCTCGGGTTTGGTGGA	-	MRA_2857	141.987	103.579	86.2144	99.7976	118.888	107.086	108.591	110.594	0.0263708	0.913851	0.970826
164559	164603	GAAACGAGTCGGTCTCGACGACCAACGCGCCGGCGGCGACTGCTG	+	MRA_3108	85.1924	131.828	106.11	162.828	135.1	130.033	142.654	107.71	-0.405361	0.107586	0.45947
165296	165340	GAAACCCAAACGCGACTATGGCCGCCTTAGCCCGTGGGGCCGGCT	+	MRA_2042	134.888	141.244	159.165	157.575	140.504	145.331	147.803	145.099	-0.0266399	0.775624	0.923476
165528	165572	GAAACCACGGCGGCGACACTGGGCTGGGCGTTCGAGCGGCTCAGC	+	MRA_1652	312.372	188.326	212.22	152.323	210.756	244.768	202.616	237.639	0.230029	0.494199	0.807043
166870	166914	GAAACGATGACGACCTTCCCGGGCAGTCACATGGTGGCCTTCCCG	+	MRA_3023	134.888	273.073	172.429	157.575	216.16	149.156	174.297	193.463	0.150512	0.700281	0.89483
167412	167456	GAAACAGCGGGGAGGGATCGCGCAACCAGGCGCGGGTGTCGACCA	-	MRA_0943	1874.23	2363.49	1598.28	1623.02	1178.07	768.726	1189.94	1945.34	0.70913	0.0858977	0.421311
168762	168806	GAAACGGTAGTGGTCGAGGGGCATTGCGACGGTGTGAGCGCCGAC	-	MRA_1533	241.379	263.656	218.852	157.575	253.988	183.576	198.38	241.296	0.282538	0.245615	0.610612
168883	168927	GAAACGTCTTCTTGTCCAATTCCGTACGGGTGACGATGCTCCAGT	+	MRA_1191	49.6956	37.6652	59.6869	52.5251	75.6559	57.3676	61.8495	49.0159	-0.335512	0.247836	0.613689
169440	169484	GAAACGCGTCGGCGCCGGGTACCCGCTGCTCGATGACCGCCGGGA	-	MRA_2256	85.1924	122.412	152.533	105.05	124.292	122.384	117.242	120.046	0.0340955	0.897396	0.965903
169557	169601	GAAACTCCCAGGACGGGATGTGACGCCACACCTCGGCCGACGGCG	-	MRA_0771A	376.266	499.064	431.072	393.938	448.531	386.275	409.581	435.467	0.0884147	0.558095	0.839335
170818	170862	GAAACCCGGCAGCAGGTTGCGGTAGTCGAAGTCGTCGCGGTAGGG	+	MRA_2571	78.093	84.7467	66.3188	131.313	118.888	91.7881	113.996	76.3862	-0.577602	0.0429749	0.376506
171241	171285	GAAACCGGTGGACCCGCGGTGGCCGCCCTCCCCAACGGGAGTGGG	+	MRA_3826	319.472	357.819	358.121	351.918	275.603	210.348	279.29	345.137	0.305408	0.199387	0.565534
171315	171359	GAAACTCGCTGGTGTATTTCAGCGCGAGGTAGAAGACGACGGCGC	+	MRA_0599	21.2981	94.163	19.8956	99.7976	70.2519	114.735	94.9282	45.1189	-1.0731	0.147554	0.505669
171636	171680	GAAACGGTGCCGCACTCTTGGACCCCGACCTCTGTCATGACGCCG	+	MRA_1440	248.478	338.987	358.121	278.383	248.584	202.699	243.222	315.195	0.373974	0.149008	0.505946
172693	172737	GAAACGGCCGCGACCAATCCGCTGATCCGTGACGAGTTCGCCAAG	+	MRA_1821	141.987	244.824	159.165	152.323	135.1	164.454	150.625	181.992	0.272911	0.394707	0.74002
173650	173694	GAAACCGACCGGCCCGACCCGCTGATCCGCGATCCCTACGCCAGA	+	MRA_2928	212.981	207.159	132.638	141.818	151.312	179.752	157.627	184.259	0.22522	0.399426	0.744252
173782	173826	GAAACCGCGGCCATCGTCGCCTATCTGCGCAGCTACCAAGCGGTG	+	MRA_3390	85.1924	103.579	139.269	105.05	97.2718	91.7881	98.0367	109.347	0.15752	0.526769	0.823132
174668	174712	GAAACGGGCGCCGGTTCGCGCGGAGCCTCGGTCTCAGATTTCTGG	-	MRA_1622	220.08	188.326	185.693	189.09	210.756	271.54	223.795	198.033	-0.176439	0.394653	0.74002
175122	175166	GAAACGCCGTCGTGCTCAAACCGTCGGAAATCGCCGCTGCATCGG	+	MRA_2548	1277.89	1337.11	1512.07	1118.78	1221.3	1216.19	1185.43	1375.69	0.214749	0.0708109	0.408098
175221	175265	GAAACCCTGAGCGATCAGCTCCTGACTCACCGCACCATCGCCCTG	-	MRA_2759	99.3911	65.9141	53.055	105.05	54.0399	122.384	93.8247	72.7868	-0.366292	0.442826	0.773781
175950	175994	GAAACCCCAACGGCCGTGGTAGGCACCCATGCCCGATGCGCCGAC	-	MRA_2271	85.1924	141.244	106.11	57.7776	113.484	118.56	96.607	110.849	0.198396	0.605281	0.86084
177247	177291	GAAACGGCGGGTGTGGTGCGTTCGGCGCCGTCGGATGCGGGTTTT	+	MRA_1714	70.9937	84.7467	99.4782	147.07	102.676	95.6126	115.12	85.0728	-0.436362	0.171936	0.536142
177262	177306	GAAACACGTTCGCCCACATGAAAACCCGCATCCGACGGCGCCGAA	-	MRA_0653	731.235	621.476	762.666	745.856	724.135	669.288	713.093	705.126	-0.0162102	0.877439	0.960752
179485	179529	GAAACCGAGCATCTGCCGCTGCTGGCCCCGTTGCGGGCAATCCCG	-	MRA_3016	35.4968	56.4978	46.4231	63.0301	32.4239	65.0166	53.4902	46.1393	-0.21328	0.578339	0.84922
179697	179741	GAAACCGTCGTACTCGAGGGTGTAGGTCGTCGTCGGATAGGGATT	+	MRA_3921	28.3975	28.2489	79.5825	94.5451	54.0399	45.8941	64.8264	45.4096	-0.513582	0.441779	0.773781
179910	179954	GAAACCACGTCACCGTGTTCGGCTATTCGCAGAGCGCCGTCATCG	-	MRA_1670	220.08	178.91	165.797	236.363	253.988	309.785	266.712	188.262	-0.502537	0.0463473	0.379256
180338	180382	GAAACGCCGCAACCTGTGCGCTGATCGCCTGGAACTGCTGGCCGT	+	MRA_2742	99.3911	65.9141	99.4782	94.5451	43.2319	61.1921	66.323	88.2611	0.412268	0.306519	0.67168
180710	180754	GAAACATCGAGGGCCTCGTCACCTAACGGATTCCCGACGGCATCG	-	MRA_1210	56.7949	103.579	59.6869	78.7876	48.6359	87.9636	71.7957	73.3537	0.0309722	0.939352	0.977107
181746	181790	GAAACGCGGTCACCGTTTTCGGCTGGTCGCAAAGCGCCATAATCG	-	MRA_2302	78.093	141.244	172.429	162.828	145.908	95.6126	134.783	130.589	-0.0456042	0.908617	0.968975
182172	182216	GAAACGCCTCGACTTGAGCGAGCACGGCCTGGTATTCCTGGCCGT	+	MRA_2522	418.863	433.15	378.017	257.373	318.835	309.785	295.331	410.01	0.473325	0.0105505	0.322019
182184	182228	GAAACCGTTCGGCGCATACGGCCAGGAATACCAGGCCGTGCTCGC	-		567.949	800.385	756.034	672.321	599.843	523.957	598.707	708.123	0.24215	0.258466	0.62432
182461	182505	GAAACGCTTTCGCGCGAATCCGATTCGCGTAAGCGACCACCAGGG	-		298.173	320.154	358.121	388.686	248.584	198.874	278.714	325.483	0.223794	0.475549	0.79652
182712	182756	GAAACGCTGCTGGATCATCTCGGAGATCCGGGCCCGCAGTTGTGG	+	MRA_2131	127.789	94.163	159.165	99.7976	64.8479	107.086	90.5772	127.039	0.48805	0.185806	0.551816
183013	183057	GAAACCGCATTCAAGAGGCTGCTAACCAATGACGGGTCCAACGGC	-	MRA_3202	234.279	320.154	258.643	267.878	221.564	198.874	229.439	271.026	0.240321	0.271579	0.640082
184076	184120	GAAACCACCATCTCCCGGGACGGTGCCGACTACGTCATCAACGGC	-	MRA_1552	184.584	75.3304	86.2144	136.565	129.696	99.4371	121.899	115.376	-0.0793459	0.867097	0.959382
184610	184654	GAAACGACGGCGAGCAGACGCAAAACCCCCTTCTCGTCGGCGTGT	-	MRA_3210	28.3975	47.0815	39.7913	42.0201	43.2319	34.4205	39.8908	38.4234	-0.054072	0.821609	0.943843
187216	187260	GAAACCGCCCGCGACGATCGCCGGAATGGAGCGGTTCATCGCCTT	-		134.888	150.661	172.429	162.828	183.736	114.735	153.766	152.659	-0.0104237	0.964147	0.986635
187849	187893	GAAACCGGCGACGGATACCCGCCGCCGGCGTATCCGCCCGTCTGA	-	MRA_3572	234.279	84.7467	192.324	168.08	135.1	137.682	146.954	170.45	0.213984	0.634774	0.871337
188780	188824	GAAACGTGAACCTCACGCGATCGGTGGAATCAATCTCGCTACGGA	+	MRA_1189	4522.3	4491.57	4264.3	4459.38	4058.4	3847.45	4121.74	4426.06	0.102768	0.197382	0.565141
189184	189228	GAAACATGTAGTAATGGGTGTTGCCGGTGTAGCCCGGAGACGTGG	+	MRA_1333	276.875	178.91	258.643	136.565	178.332	221.821	178.906	238.143	0.412624	0.202165	0.568816
191656	191700	GAAACCTCATCGCCGGCCGCGGCCAGCAGGTTACATGTCGGGCCT	+		369.167	433.15	417.808	357.17	356.663	325.083	346.306	406.708	0.231949	0.0516943	0.387553
193358	193402	GAAACTGATGAGCTGACGCACCGCGATGCCATCGGCGAGGTGGTC	+	MRA_0414	205.882	178.91	165.797	162.828	162.12	172.103	165.683	183.529	0.147582	0.218282	0.581515
194015	194059	GAAACCCGAGACGCCGAGGTGGTGGTACACCGGGCGGCCGCCCCG	+		141.987	216.575	53.055	162.828	172.928	103.262	146.339	137.206	-0.0929735	0.869166	0.959382
194350	194394	GAAACCAATCAGCGTCGTCGAGCTGCACCTGGACCCGCCCGACCG	-	MRA_1479	120.689	178.91	198.956	152.323	221.564	263.891	212.592	166.185	-0.355299	0.311602	0.676284
194669	194713	GAAACGCAGTTCCGAGAAATAACGGCAGCCCGACTCCGCGACAAT	-	MRA_2922	99.3911	150.661	139.269	162.828	70.2519	130.033	121.038	129.774	0.100544	0.79362	0.931561
195934	195978	GAAACTGCGCGGTGAGGGGATGGTCGGGCTGGAGCCACATCGCGG	-	MRA_0325	695.738	555.562	663.188	504.241	480.955	382.451	455.882	638.162	0.485263	0.0320141	0.358459
196527	196571	GAAACCGACCCCGCGACCGCTCAATGCGCCCGCCAGCGCCGCAAC	-	MRA_2919	127.789	150.661	172.429	136.565	118.888	130.033	128.495	150.293	0.226059	0.191477	0.558825
196989	197033	GAAACCGACGTCGCTGTTGATATTGGCGCCACTGGTGTAGAGCGC	-	MRA_2974	42.5962	37.6652	59.6869	47.2726	86.4638	87.9636	73.9	46.6494	-0.663715	0.141377	0.499789
197324	197368	GAAACCCAGATACTGGCCGCATTCGGCCAGACCGAGATGTCACCG	+	MRA_2127	78.093	56.4978	92.8463	157.575	102.676	76.4901	112.247	75.8124	-0.566172	0.235503	0.59838
197934	197978	GAAACCAGCTGATGCAGAACGTCTTTCAACATTCACACAGGCGCC	-	MRA_1829	4046.64	4472.74	4058.71	3881.6	3647.69	3025.18	3518.16	4192.7	0.253058	0.0816244	0.413948
198282	198326	GAAACAGCGCCTTTCCAGTCAGCACACACATGCGAAAGAATCCAC	-	MRA_0911	3563.88	4067.84	3541.42	3298.57	3058.66	2688.63	3015.29	3724.38	0.304706	0.0454275	0.378689
198718	198762	GAAACGTTCTGCAGATAGACACCGAAGAGAAAGCCACCGACCAGG	-	MRA_1037	532.453	602.643	596.869	530.503	529.591	543.08	534.391	577.322	0.111479	0.134274	0.491578
199462	199506	GAAACGAGATCGACTTGATGCCCATCACTTCCAGGGCATCGATCT	-	MRA_3163	127.789	141.244	172.429	157.575	135.1	114.735	135.803	147.154	0.115807	0.564746	0.843514
199755	199799	GAAACGCATCGATCGGCCGACGGCCTCGCCGACACCGACGGGGCC	-	MRA_2910	269.776	263.656	225.484	231.11	216.16	321.258	256.176	252.972	-0.0181579	0.932671	0.975378
199955	199999	GAAACTGCAGGTATACCAAGGCAACTACGAGCGCGAAGACCAGCA	-	MRA_0372	184.584	188.326	305.066	257.373	216.16	237.119	236.884	225.992	-0.0679087	0.805032	0.937979
201655	201699	GAAACACCGGCTTGAAACCACCGATCAACGCGTCCAGATCCAAGG	-	MRA_0464	3599.38	3992.51	3508.26	3230.29	2534.47	2195.27	2653.34	3700.05	0.479734	0.0366392	0.364187
203134	203178	GAAACCCTGACGATCTTGGGCAGATTCAGCGCGTCGTTCGGTGAG	+	MRA_2756A	291.074	338.987	278.539	252.12	264.795	328.907	281.941	302.867	0.103289	0.524791	0.8214
204243	204287	GAAACGCTGTCCCGCAGCTCGTCCCACTCCGTCGGTACCTGGGTG	-	MRA_2081	220.08	207.159	92.8463	99.7976	108.08	114.735	107.538	173.362	0.688945	0.180785	0.54594
209459	209503	GAAACGGTGCAGCGTGATTTCGAACGGGCGCGATCGCTGGCCACC	+	MRA_1445	326.571	320.154	278.539	199.595	232.372	313.609	248.525	308.421	0.311509	0.181577	0.546364
209749	209793	GAAACCCCGACAACCCACCGGCGAAAAATGAGCCCCCGTCGTAAG	+	MRA_2339	291.074	216.575	285.171	225.858	324.239	275.364	275.154	264.273	-0.0582082	0.784037	0.928348
209976	210020	GAAACGGATCCGGTGACGTGAACATGGTCATGAAAGATCGGACAT	-	MRA_1934	1164.3	1186.45	1293.22	1097.77	951.102	898.759	982.545	1214.66	0.305952	0.0316689	0.358459
212413	212457	GAAACGCCGACGCCGGCCTGTCCCAGGCCCTGACCATGACGTCGA	-	MRA_2761	220.08	160.077	145.901	236.363	199.948	183.576	206.629	175.353	-0.23678	0.32003	0.685203
213332	213376	GAAACCACTCGGATGTCGAACTTGTTCTTGTCCAAGCCGGAAACC	+	MRA_1677	163.285	178.91	179.061	220.605	253.988	164.454	213.016	173.752	-0.293929	0.214559	0.580012
213535	213579	GAAACGCACCGTCCGAATCGCTTTGACGTTCCGCTTGGGGTTGGG	+	MRA_2960	92.2918	141.244	92.8463	99.7976	64.8479	80.3146	81.6534	108.794	0.414017	0.228737	0.593891
217502	217546	GAAACACGTGACCAACTTCGGGTCCCATCACCAGCTCTGTCAGGG	-	MRA_0650	447.26	640.308	669.82	493.736	680.903	531.606	568.748	585.796	0.0426084	0.859284	0.957395
218086	218130	GAAACACTTCTCGCTGAACTGCAACGAAACCAATCGGCACTGGCT	+	MRA_0684	78.093	103.579	106.11	115.555	86.4638	118.56	106.86	95.9275	-0.1557	0.466368	0.790804
218533	218577	GAAACCAGCGCCGGCGCCGGACATGAATGCGCACAACGAGATTGC	+	MRA_1809	773.831	630.892	709.611	598.786	664.691	623.394	628.957	704.778	0.164208	0.171602	0.535848
219309	219353	GAAACTGGTATAGGACAAGCCGTGACCGAACGCGAACATCGGGGT	-	MRA_0231	8086.18	10141.4	8773.98	8267.45	6252.42	4528.21	6349.36	9000.5	0.503395	0.0988981	0.445864
219360	219404	GAAACTGGCGTGCACGGTGTGGCCGCCCGTCACCACCAGGTCACG	-	MRA_0265	205.882	301.322	172.429	210.1	275.603	221.821	235.842	226.544	-0.0580274	0.841434	0.949694
220656	220700	GAAACCGTCCCAGCCCTTGCGCCCGACGGTCTGGATCGCCGTGGC	-	MRA_3894	149.087	103.579	119.374	115.555	81.0598	114.735	103.783	124.013	0.256919	0.312616	0.676551
222751	222795	GAAACCAGCGAGAAGTGCATCCCCTCATGACCCATGGAGATGCCG	+		1093.3	1214.7	1047.84	793.129	729.539	653.99	725.553	1118.61	0.62456	0.00356668	0.279435
222799	222843	GAAACCGAGATCGTGCCGAACTCAAGCGGATAGCCGCCGGCCGAA	+	MRA_2995	35.4968	84.7467	86.2144	120.808	91.8678	68.8411	93.8389	68.8193	-0.447372	0.327437	0.691051
224676	224720	GAAACGCCGTCACATACAAACCTGAGGCCCCGTCGGGGTCGTCGC	-	MRA_2582	553.751	706.222	550.446	462.221	518.783	543.08	508.028	603.473	0.248382	0.167554	0.531628
227499	227543	GAAACTGCGACTGCCCTCCCGGGCCATGAGTTCGTCGTAGCGTTT	+		35.4968	56.4978	6.63188	73.5351	16.212	26.7715	38.8395	32.8755	-0.240513	0.806441	0.939015
227654	227698	GAAACTGCTGCAGGAGCTGACCGACGCGCTGGCGGCCCAGGGTTC	-	MRA_0313	766.732	668.557	676.452	640.806	788.982	745.779	725.189	703.913	-0.0429588	0.714213	0.901777
230282	230326	GAAACAGCACCTGCTCACCGGTGTATCCGGCGACCATGGCACTCC	-	MRA_0774	248.478	216.575	112.742	120.808	140.504	126.209	129.173	192.598	0.576286	0.200247	0.56614
231966	232010	GAAACTGTTCCCGCCGACAACTAACTCCCTTGTTCGCGTGGAGGG	+	MRA_0149	99.3911	75.3304	126.006	136.565	108.08	103.262	115.969	100.242	-0.210245	0.4304	0.767905
232381	232425	GAAACCTCGGTCCTGCTCGTGCTGGCCACCACGATCACCGCGCCT	+	MRA_3719	156.186	141.244	132.638	189.09	205.352	179.752	191.398	143.356	-0.416972	0.0091208	0.316046
232476	232520	GAAACTGGTCGTCGTCGCCGACGAATTCTCCGCTGAACAAGTTTT	+	MRA_0226	56.7949	65.9141	132.638	120.808	124.292	107.086	117.395	85.1155	-0.463879	0.25767	0.624034
234654	234698	GAAACCGATCCGGGTGCTCGGTCAGGATCTCCTCGGGCACCACGT	-	MRA_3118	205.882	207.159	205.588	168.08	145.908	133.858	149.282	206.209	0.466072	0.00476137	0.291434
234888	234932	GAAACAACGGCCGGCGCAACTGAAAGCCGTTGCGTGGAAACTCGA	-		120.689	94.163	106.11	136.565	162.12	91.7881	130.158	106.987	-0.282819	0.350471	0.704628
235107	235151	GAAACTGACCGCCTATGTGCTCTATGAAACGCTCGGGCCGACGCT	+		2101.41	2156.33	1830.4	1701.81	1302.36	1472.43	1492.2	2029.38	0.443596	0.0248766	0.358459
235912	235956	GAAACAGCGCGTCATCCTCGGTGACGTCGAAGGCCTGATAAAAAG	+	MRA_0921	56.7949	141.244	79.5825	99.7976	135.1	87.9636	107.62	92.5407	-0.217792	0.629681	0.869932
236372	236416	GAAACCGTGCCCGATCTCGTGCCCGATCACCGCCCCGATCCCGCC	+	MRA_3955	212.981	75.3304	185.693	120.808	189.14	221.821	177.256	158.001	-0.165899	0.727663	0.908527
237146	237190	GAAACCCGCCCCTTCGGTCTGCAGCTGGGCAAACGTGCGCAGGTT	+	MRA_2493	78.093	141.244	86.2144	68.2826	97.2718	95.6126	87.0557	101.851	0.226445	0.537237	0.827508
238627	238671	GAAACCCACCACAGGGGCCAGCCGAGCAAGACGCCGATCGCGGCC	-	MRA_2091	184.584	207.159	126.006	157.575	178.332	156.805	164.237	172.583	0.0715061	0.757049	0.91885
239922	239966	GAAACCGCCGCCGCGGTGCTGGCTGGGATGGATCGGTACTACTCT	-	MRA_3280	156.186	56.4978	86.2144	105.05	59.4439	53.5431	72.679	99.6328	0.455081	0.46905	0.792376
240015	240059	GAAACGCTGCGCTTCAAGGGCTACCTGATCATGTCCCGAAACAGC	-	MRA_2148	149.087	131.828	205.588	215.353	216.16	179.752	203.755	162.168	-0.329347	0.175613	0.539226
240899	240943	GAAACCGAGCCCCCGTGCCCAGCCCCACTGGAAGACCATCACCAG	+		788.03	828.634	696.347	414.948	513.379	569.851	499.393	771.004	0.626563	0.0104976	0.322019
241275	241319	GAAACGACGTTGGGCGCCTGTGCGATCCGATGACGGATTGCGGCG	+	MRA_3190	404.664	489.647	603.501	661.816	545.803	367.153	524.924	499.271	-0.0722854	0.816032	0.942074
241938	241982	GAAACGGTCGATGTCACGAACACCGACATGGTGGTGTGCATCGAC	+	MRA_1502	120.689	197.742	172.429	141.818	140.504	99.4371	127.253	163.62	0.362652	0.243406	0.607812
242528	242572	GAAACCGCCACCGGTTAGATTCCCCGACTGCGTCATCGCCAGGTA	+	MRA_3221	127.789	112.996	185.693	210.1	162.12	183.576	185.265	142.159	-0.382089	0.174799	0.538492
243359	243403	GAAACCACACCGCAAGGTCCAGCGCCGACCCCTGACCTGCGACCA	-		191.683	282.489	185.693	147.07	97.2718	156.805	133.716	219.955	0.71804	0.076557	0.409787
243760	243804	GAAACCGAGGCAGGCTACGTCGGCGATCCAGTTGAACAACGACCA	+	MRA_3054	347.869	338.987	344.858	320.403	491.763	432.169	414.778	343.904	-0.270333	0.231567	0.596356
244947	244991	GAAACCGCTCAACAAGACCAGCGTCACCGCGACAGCGTGCGGCAG	-	MRA_3423	390.465	395.485	344.858	283.635	308.027	221.821	271.161	376.936	0.475167	0.0250785	0.358459
245491	245535	GAAACCCGGCGACCACGGCACCGATCAACGGAATGAAGGCACCGA	-	MRA_2584	376.266	376.652	238.748	315.15	243.18	317.434	291.921	330.555	0.179312	0.498586	0.807632
245774	245818	GAAACGTCTGCCACGTCGGCGAACGGATTCCCGCCCAGCAGCACC	-	MRA_1199	149.087	141.244	119.374	89.2926	59.4439	68.8411	72.5259	136.568	0.913055	0.0069034	0.30249
247762	247806	GAAACCCTGCGGGAAGAGCAGCAGACCGATCGCCGACGCGACGAT	+	MRA_2774	156.186	122.412	238.748	236.363	118.888	141.507	165.586	172.449	0.0585872	0.897235	0.965903
248288	248332	GAAACGAAGGTGTACTTCTTGTCGGCGGTGGCCATGCCGGTCGCC	+	MRA_3390	205.882	150.661	165.797	168.08	248.584	183.576	200.08	174.113	-0.200552	0.430697	0.767905
250899	250943	GAAACCCCGCAACGGCTCGGTCGAGAGCGTCAAAGCCGTCGGGGT	-	MRA_2352	78.093	94.163	185.693	157.575	97.2718	164.454	139.767	119.316	-0.228233	0.63386	0.871208
251679	251723	GAAACAACGAACACCACCGCCACCGGCGCATCGCCGGGTCCCAAC	-	MRA_0060	496.956	555.562	450.968	519.998	507.975	435.994	487.989	501.162	0.0384277	0.758726	0.918914
251972	252016	GAAACAGCTCGCCGATCCGGCTGTCGCGCGGCGAAACATGTTGCG	+	MRA_0958	149.087	103.579	66.3188	131.313	118.888	156.805	135.668	106.328	-0.35156	0.328815	0.69188
253618	253662	GAAACCGTCGTCGCCCATTTTCTCCAGCGCGGCCTTGCCCATCCG	-	MRA_3926	28.3975	47.0815	72.9507	57.7776	37.8279	61.1921	52.2659	49.4765	-0.0791243	0.859967	0.957395
253740	253784	GAAACCAAGTACATCACCCACTTCCCGGAGACCCGGGAGATCTGG	+	MRA_1470	560.85	263.656	490.759	435.958	443.127	592.798	490.628	438.422	-0.16231	0.639687	0.872982
254280	254324	GAAACCAATGCGGCACACCCGAACTCCCGGTACTGCACACCGATG	+	MRA_1490	780.93	621.476	689.715	740.603	805.194	772.55	772.783	697.374	-0.148131	0.204614	0.570083
255657	255701	GAAACGCGCTCCGAGGACCTGGGCAAAGTCCGCGTTGTAGGGCTC	+	MRA_2371	78.093	103.579	119.374	68.2826	108.08	95.6126	90.6583	100.349	0.14651	0.595288	0.856047
256254	256298	GAAACAGTCCGCCTGCTGCGGGCAACAAAGTATACGGTCGGCTTC	-	MRA_1121	49.6956	37.6652	39.7913	84.0401	59.4439	84.1391	75.8744	42.384	-0.840093	0.0205493	0.355451
256333	256377	GAAACATAATGGTGCCCGGGATAACGTCAATGCCGAGCTGTTGCA	+		10450.3	12589.6	11426.7	9438.75	8214.06	6038.89	7897.24	11488.9	0.540816	0.0373751	0.366956
257027	257071	GAAACAGTCATGCTGGCGCAGGATGCGCTCGTAGTTCAGTGTTGC	+	MRA_1110	227.18	216.575	238.748	231.11	324.239	248.593	267.981	227.501	-0.236259	0.239081	0.602118
258297	258341	GAAACTCCCTGAAGCAGTTCGTAATTCGTATGACATGTCCAGCCT	+	MRA_0754	3379.3	2947.3	3554.69	3098.98	3118.1	3040.48	3085.85	3293.76	0.0940665	0.317	0.681294
259436	259480	GAAACGGGTCGCATCCAAGTGGCCGCGCGGGCGCTGGGCGTGGCG	-	MRA_1560	141.987	244.824	205.588	162.828	129.696	195.05	162.524	197.466	0.280951	0.379587	0.729942
260034	260078	GAAACACATCGGCATCTACGGCCTGGCGATCGACGAACAGTACGG	-	MRA_0244	212.981	254.24	172.429	168.08	205.352	195.05	189.494	213.217	0.170169	0.414817	0.756998
260522	260566	GAAACCTGAGCCCGCGGTAGAACAGGTTGGCTTTGACCCGCTGAG	-	MRA_3681	305.273	367.236	358.121	241.615	248.584	206.523	232.241	343.543	0.564871	0.00878342	0.312201
260759	260803	GAAACCCGGCGCTGTGCCAGGTGACGACTTGTCCAGGATCGGTGC	+	MRA_2593	205.882	244.824	252.011	267.878	189.14	217.997	225.005	234.239	0.0580253	0.750416	0.916758
261380	261424	GAAACCGTGGAAGGCGCCTTCGACTACTTCTACCTGGCATGGCAC	+	MRA_3959	1015.21	875.716	994.782	672.321	729.539	749.603	717.154	961.902	0.423607	0.00766701	0.30249
262350	262394	GAAACCGGGTGAGCCGGTGCAACGCCGGCGGTGGATGCCGCTGCA	-	MRA_3738|MRA_3739	127.789	131.828	119.374	141.818	70.2519	126.209	112.759	126.33	0.163952	0.571274	0.846783
262814	262858	GAAACCCGCAATGAAGACCCAAGCCCCAAAATAGTGGCCGGTGTA	-	MRA_2460	198.782	112.996	192.324	183.838	189.14	133.858	168.945	168.034	-0.00779969	0.979127	0.993764
263589	263633	GAAACGCGTTGCAATGTCGAACATTTCACCTCTTGTGGAATTCGA	-		2371.19	2165.75	2307.89	2374.13	2372.35	2363.54	2370.01	2281.61	-0.0548405	0.219839	0.583466
264425	264469	GAAACGATGCCGCGTAAGGCCGCGACGGAAACCTCCTGCGTGCTG	-	MRA_3017	745.434	885.132	663.188	693.331	480.955	439.818	538.035	764.584	0.506977	0.090105	0.430664
265285	265329	GAAACAGCGCGATCGCGTGTGCCGTCGGGCCGGTGCGAGCGCCGT	-	MRA_0915	120.689	160.077	132.638	147.07	135.1	160.629	147.6	137.801	-0.0991006	0.516775	0.817225
265430	265474	GAAACGGCTCAGCGGCTGGGACGCGGTACTGCTTTACAGCGAGAC	+	MRA_1676	1164.3	1214.7	1041.2	745.856	772.771	585.149	701.259	1140.07	0.701101	0.00491263	0.291434
265508	265552	GAAACGCGTCGACACCGAATTCCTGTCTGTCCGAATCCAATTCGA	-	MRA_2261	56.7949	65.9141	66.3188	162.828	129.696	183.576	158.7	63.0093	-1.33267	0.00392461	0.288348
266841	266885	GAAACACCGGACGAGTATGAGGCCAGTATGAGCAGCGAAAGCGAC	+	MRA_0430	12927.9	16224.3	13960.1	12191.1	10435.1	7694.91	10107	14370.8	0.50778	0.0591288	0.391529
268527	268571	GAAACACCGCTGACCGCAAACGCTTTGGCGGAGGTGTTCGCCGAG	-	MRA_0426	1320.48	1883.26	1445.75	1496.96	1194.28	761.077	1150.77	1549.83	0.429506	0.218057	0.581515
268642	268686	GAAACAGCGGGACGTTCCAGGCCACGATCGCGCCCACCACACCGA	+	MRA_0941	156.186	65.9141	106.11	131.313	135.1	107.086	124.5	109.403	-0.186483	0.612821	0.863639
268686	268730	GAAACCCGCACCGGCTCCTATGGACAGAGCATTGTCAGCCGTGAG	-	MRA_2466	276.875	235.407	278.539	215.353	205.352	233.295	218	263.607	0.274064	0.048955	0.38342
268788	268832	GAAACCGGCCAGCCGCCGACCATCATCGAGACGATGCACTGGATG	-	MRA_3530	695.738	649.725	683.083	488.483	686.307	699.885	624.891	676.182	0.113806	0.502521	0.809336
269202	269246	GAAACGAGAACGTGTTCCATTATTAGGGTGTGAGCACCAATACCA	+	MRA_3170	404.664	216.575	358.121	351.918	416.107	478.063	415.363	326.453	-0.347495	0.256788	0.623484
273018	273062	GAAACTGCCCACGCAGCGCCCCGACTTCCCGCGCGAGCCGAGTGG	-	MRA_0364	2009.12	1355.95	1697.76	1318.38	1556.35	1690.43	1521.72	1687.61	0.149278	0.488597	0.802891
273350	273394	GAAACCGAACGCGCCAACCACTACTTCGCTCGTGACCCACTCAAA	-	MRA_2857	5402.62	5640.36	5524.35	4921.6	4134.05	3430.58	4162.08	5522.45	0.408003	0.0355433	0.36359
273717	273761	GAAACGGGAACCGGTAAGACAGCCCGTCGTGCCGCAGCGGAATGG	+	MRA_1667	3691.67	3258.04	3315.94	2636.76	2664.17	2914.27	2738.4	3421.88	0.321458	0.0135117	0.3343
273750	273794	GAAACCGCGGGGCCTCAATGACGAGAACCCGCCGACGGCCATTCC	-	MRA_3391	788.03	762.72	848.88	814.139	810.598	799.322	808.02	799.877	-0.0146124	0.769411	0.922308
275396	275440	GAAACACCATGGCCAGCGCGGCCAGATGCCAGATGAACAGGCCAT	-	MRA_0313	1320.48	1629.02	1631.44	1176.56	1345.59	933.179	1151.78	1526.98	0.40682	0.0765245	0.409787
275467	275511	GAAACCGAAGATCAGCGTCAACACCAGCACCGTCGGCATTCGCCC	-	MRA_2871	127.789	197.742	119.374	94.5451	118.888	99.4371	104.29	148.302	0.507933	0.164847	0.528438
276211	276255	GAAACATCTCGTCGACATCGACGAGCAGGCTTTAAACATGGCTCG	-	MRA_1301	184.584	122.412	119.374	173.333	140.504	210.348	174.728	142.123	-0.297971	0.328161	0.691279
276604	276648	GAAACGGTGAGATCACGTCGACGCCGAACCGGTCCATCCCGAGGT	+	MRA_1459	347.869	376.652	285.171	315.15	443.127	401.573	386.617	336.564	-0.200024	0.341134	0.698467
278650	278694	GAAACGCACCTTACCCAAGCCCCCGGTGGGTCCCTGGGCAAACAG	-	MRA_2959	163.285	216.575	152.533	120.808	221.564	198.874	180.415	177.465	-0.0237902	0.939246	0.977107
280221	280265	GAAACACCTGGGTGTGTTTGGCTTCCTCGAACGCGAACTGCGTCA	-	MRA_0531	85.1924	103.579	59.6869	110.303	102.676	91.7881	101.589	82.8195	-0.294699	0.245793	0.610784
280627	280671	GAAACACGGATGAACGAGCTCATCCCGCTGGCGCTGCGCCTCATC	+	MRA_0605	397.565	244.824	318.33	325.655	324.239	355.679	335.191	320.24	-0.0658333	0.757808	0.91885
281839	281883	GAAACGTCGGCCTGCTCAAGCACGCGTCGAACGTGCCGCAATGCG	-	MRA_1253	141.987	197.742	152.533	215.353	118.888	130.033	154.758	164.088	0.0844531	0.802648	0.936581
282257	282301	GAAACAGTCAAGACATTCACTGCGGCGACCGATGACGAAGTCGAC	-	MRA_1105	177.484	150.661	212.22	204.848	216.16	156.805	192.604	180.122	-0.0966659	0.649712	0.875876
283368	283412	GAAACACAGCCCATGCCGGGCCCGTTGAGCTGGTTCTTCCATCAC	-	MRA_0221	241.379	235.407	185.693	262.625	205.352	283.013	250.33	220.826	-0.180921	0.369287	0.720944
283508	283552	GAAACGAGCGCACCGCCCCGCCGATTCTGACGTTGTTGTTGGCGC	-	MRA_3133	99.3911	178.91	112.742	110.303	113.484	137.682	120.49	130.348	0.113456	0.724448	0.907024
284071	284115	GAAACCGAAATCAGTGCCAGCAGTTGCACACTGGCCCAGTTCCCG	+	MRA_2836	177.484	254.24	192.324	173.333	151.312	168.278	164.308	208.016	0.340297	0.148109	0.505946
284617	284661	GAAACGGGTGCGTGGGGTCCCACCCACCGCGAAGTTCGGGTTCCC	-	MRA_1558	113.59	188.326	185.693	210.1	183.736	130.033	174.623	162.536	-0.103483	0.740012	0.911383
285663	285707	GAAACCGGACGCATCGTATTGGGTGATGGCCAGATCGGTGATGCC	+	MRA_3483	177.484	122.412	126.006	152.323	102.676	141.507	132.168	141.967	0.103181	0.695889	0.892608
285721	285765	GAAACCCCCTGGGTGCGGTTTACCGCGGCCGCCACCGACGACGGG	-	MRA_2335	113.59	254.24	192.324	110.303	118.888	76.4901	101.894	186.718	0.8738	0.117961	0.473127
286482	286526	GAAACCCGCCAGCGGATCAGGACCCACCGGCGCGCCGAACTCCGC	+	MRA_2475	220.08	263.656	185.693	168.08	221.564	172.103	187.249	223.143	0.253012	0.274411	0.644
287486	287530	GAAACGGCGGACTGACCCCGTGCAGCTGCGTCAGCGCCATTACCC	+	MRA_1758	198.782	320.154	258.643	252.12	199.948	168.278	206.782	259.193	0.325917	0.287168	0.65799
287740	287784	GAAACCTTGCCGATGATGCTGGCGCCGTGGGTGCTGCTGCCCACG	-	MRA_3477	631.844	470.815	477.495	430.706	529.591	504.835	488.377	526.718	0.109035	0.560115	0.840846
288005	288049	GAAACAGATACCCGTAGGCCTGGTTCTGCGCCTGCCCGAACGGCA	+		120.689	178.91	198.956	89.2926	167.524	107.086	121.301	166.185	0.454202	0.249437	0.616025
288282	288326	GAAACCGCCACTCCCCGGGGGCGATCCGTCGTCATCAGTGCTCAA	-	MRA_3227	184.584	197.742	318.33	320.403	172.928	107.086	200.139	233.552	0.222742	0.683217	0.890242
290605	290649	GAAACGGACCGAGTCGACGCGGCGTGGGCGGCTGCCAGGTGTCGG	-	MRA_1988	92.2918	75.3304	33.1594	84.0401	86.4638	57.3676	75.9572	66.9272	-0.182594	0.673492	0.885899
290666	290710	GAAACGTGGCGCGAGCTCGCCAACGAGGCGTGAGTAGCCCGTGCT	+	MRA_1124	376.266	338.987	271.907	399.191	405.299	355.679	386.723	329.053	-0.232978	0.167964	0.532629
291076	291120	GAAACATCAACGGCTTCACCGACTTCGGCTTCTCACGCGTGTGGG	+	MRA_1164|MRA_1165	1157.2	1101.71	1021.31	798.381	945.698	906.408	883.496	1093.4	0.307532	0.0237935	0.358459
291364	291408	GAAACTGTTCGGCTTCCCCACCGTCATCGCGCACGGGATGTTCAC	-	MRA_0140	170.385	160.077	172.429	136.565	172.928	164.454	157.982	167.63	0.0855205	0.453429	0.782321
292162	292206	GAAACCCAGATGACGGCCGCCATCCCGCTGGCCACCCGTGAGGTA	-	MRA_2140	326.571	433.15	391.281	262.625	362.067	374.802	333.165	383.667	0.20362	0.344009	0.699234
292582	292626	GAAACCGCCAGCAAGGTGGGCGGCACCGCGCTGTGGCTCGACGTC	-	MRA_3228	106.491	216.575	152.533	141.818	210.756	168.278	173.617	158.533	-0.131128	0.709591	0.898954
293127	293171	GAAACAACCTGGGCGGGCGCTGGGCGGACTCGTTCGGCGGGCTGG	-	MRA_0060	170.385	131.828	66.3188	89.2926	97.2718	95.6126	94.059	122.844	0.385188	0.398339	0.742966
294142	294186	GAAACCCCGGTCGTAGGCGTCGGCCATATTGCGATGGCTGGCGGC	-	MRA_2365	92.2918	131.828	72.9507	141.818	113.484	84.1391	113.147	99.0235	-0.192353	0.588297	0.854087
294263	294307	GAAACTGGCCACGCTGCGTCCGGTCTTCGGAGTGAAGGCCGGTGA	+	MRA_0288	198.782	338.987	139.269	315.15	253.988	233.295	267.478	225.679	-0.245143	0.549916	0.8328
296228	296272	GAAACCGGCGAACCCGGCGAGCGCAATGGCGTGTTCGTCACCAAC	-	MRA_3563	234.279	169.493	238.748	231.11	297.219	225.646	251.325	214.173	-0.230776	0.311398	0.676284
297050	297094	GAAACCAAGTTACCCACCAGTAACACCGTCAAAATATATCCGTTG	+	MRA_1475|MRA_1474	35.4968	9.4163	53.055	63.0301	32.4239	42.0696	45.8412	32.6561	-0.489294	0.444699	0.775666
297557	297601	GAAACTCACCGGCGTGCCGATGCTGGGCATCAGCGTGCTCGGCGA	+	MRA_0861	163.285	160.077	152.533	152.323	172.928	130.033	151.761	158.632	0.0638801	0.619601	0.865781
298067	298111	GAAACCGGTTCCGGCGGGTCGGCTCATCGCTTCATCCTGCGTCCT	-		28.3975	18.8326	26.5275	68.2826	43.2319	38.2451	49.9199	24.5859	-1.02178	0.0600428	0.392955
298503	298547	GAAACGACCCCGATCAGCGTCACATTGACCACCAATAGGATTCCA	-	MRA_3282	85.1924	84.7467	53.055	89.2926	75.6559	80.3146	81.7544	74.3314	-0.137324	0.54936	0.832489
299400	299444	GAAACCTGAGGCAAGCCACGAACATCCACGGACTTGGCTGGAGCG	-	MRA_3681	1753.54	1798.51	1817.13	1607.27	1534.73	1384.47	1508.82	1789.73	0.246318	0.0146754	0.3343
299485	299529	GAAACAGCTTGCTGCCCAGCCATACCACCGGATCATACTTGCGGT	+		1916.83	2203.41	1936.51	1533.73	1550.95	1101.46	1395.38	2018.92	0.532926	0.0229577	0.358459
299941	299985	GAAACGTCCGCATTGGGGTGACCGTGACGATCTCGTCCTCGTCGA	+		120.689	150.661	53.055	110.303	172.928	118.56	133.93	108.135	-0.308645	0.501059	0.809221
300348	300392	GAAACCATGGGCACCGGTGGCAGCGGGTCCGGCGACTCCAACTGC	-	MRA_2011	1192.69	1129.96	875.408	772.119	870.042	917.881	853.347	1066.02	0.321028	0.115461	0.471451
300795	300839	GAAACCGCTGGCCGGCTGCTCAGTGCCCGTACGTAATCCGCTGCG	+	MRA_3442	163.285	216.575	185.693	178.585	124.292	175.927	159.601	188.518	0.240226	0.285434	0.655354
302184	302228	GAAACGATCCTTCAGCCAATAAATCTGAGATCTGTGATGCTGCCA	+	MRA_3063	56.7949	65.9141	112.742	94.5451	70.2519	61.1921	75.3297	78.4837	0.0591736	0.88226	0.962565
302538	302582	GAAACCCGGCTTCCGCTGATCGTCCAGAACACCCACCGGTATTTC	-	MRA_2596	56.7949	75.3304	72.9507	84.0401	48.6359	72.6656	68.4472	68.3587	-0.0018675	0.994443	0.99751
303520	303564	GAAACTCAGGCGCAGCGCATCGCCATCACGAAGTAGTTCGCGATA	-	MRA_0826	49.6956	94.163	92.8463	94.5451	118.888	87.9636	100.466	78.9016	-0.348573	0.282356	0.651525
306636	306680	GAAACGAACCGGGACAGCTTGTCCGGGTCCTCCAGCACGCCCTTC	-		170.385	207.159	165.797	215.353	210.756	152.98	193.03	181.113	-0.0919279	0.645053	0.875803
307054	307098	GAAACGCGCGGATCGTCGAGGCACGAGCCATCGTCGAGCGCGAAA	-	MRA_2377	908.719	913.381	862.144	892.926	783.578	768.726	815.077	894.748	0.134546	0.133697	0.491578
307275	307319	GAAACAGCACGCCCGAAGAATGGGATGGCACCACCCCGAGGCCGA	+	MRA_0775	184.584	225.991	212.22	231.11	189.14	183.576	201.275	207.598	0.0446236	0.759896	0.919371
307478	307522	GAAACGGCCGACGTCGCGACGGCTTTGTCCGAGGCACGAAGTCCC	-		120.689	150.661	165.797	136.565	108.08	126.209	123.618	145.716	0.237268	0.230839	0.595872
308616	308660	GAAACTTATTGACCACAAACCCCGCGACCAGCGCCTGGTCCTCGG	+	MRA_0131	1505.07	1713.77	1472.28	1029.49	1167.26	841.391	1012.71	1563.7	0.626739	0.0103865	0.322019
309188	309232	GAAACCTTCGGGAGACGGATGTCGGGTCTGCTGGTCGCGGGTACG	-	MRA_3518	156.186	207.159	139.269	89.2926	102.676	126.209	106.059	167.538	0.659621	0.0561765	0.387553
309376	309420	GAAACCCAGGGTTCCCGCTCCTTGAGGCGAACCCGTCGGGTCGTG	+	MRA_2194	638.943	847.467	795.825	661.816	497.167	336.556	498.513	760.745	0.609782	0.0809084	0.41275
309380	309424	GAAACCGGCCACGACCCGACGGGTTCGCCTCAAGGAGCGGGAACC	-	MRA_3524	212.981	367.236	205.588	225.858	178.332	156.805	186.998	261.935	0.486185	0.255427	0.621882
310580	310624	GAAACCGCGGCCACCGCCTACGGCACCGCCTTGGCCGCGATGCCA	-	MRA_3390	156.186	178.91	165.797	220.605	210.756	229.47	220.277	166.964	-0.39978	0.00332634	0.279435
311413	311457	GAAACCGAGTTGTCGCGCTTAGCTGGGCACAGCGACCATCGCCGA	+		0	0	0	0	0	0	0	0
312874	312918	GAAACGTGGCTACCGTCTCGCCGTTGACAGCCGGCACGATGACGT	-	MRA_1121	5743.39	6026.43	6141.12	5126.45	4993.29	4065.45	4728.39	5970.31	0.336456	0.0247128	0.358459
313517	313561	GAAACGTAACCCGCCCAGAAATTCCGGAAACGGGTCCCAGCTGTC	+	MRA_1381	35.4968	150.661	92.8463	105.05	75.6559	95.6126	92.1062	93.0013	0.0139525	0.980462	0.993764
313998	314042	GAAACCTCACAGGCCTAGACACGTCATATGGCCCAGGCACACTCG	-	MRA_3823	191.683	207.159	172.429	168.08	156.716	145.331	156.709	190.423	0.281123	0.0483571	0.381911
318896	318940	GAAACCCCCGGCGGCGGCGGATACGGGCCAGCAAGTACCAGCGCC	-		376.266	244.824	351.49	309.898	275.603	313.609	299.704	324.193	0.113318	0.591972	0.854643
319280	319324	GAAACCGTAGGATCGGGCTCCGGGGCCGGTGACGGGTACCACGGG	-	MRA_3864	184.584	310.738	205.588	215.353	172.928	164.454	184.245	233.637	0.342643	0.30562	0.67168
319391	319435	GAAACCTCGCAGGCGATCACCGGCGCGCTGTTCGCCGCGTTGGGT	-	MRA_3757	766.732	969.879	630.028	693.331	621.459	455.116	589.969	788.88	0.419167	0.176507	0.540819
319901	319945	GAAACCCGGCGCCTGCTTACCGAGGCGCCGTTCGGTTCCCGCAAT	-	MRA_2593	1675.45	2212.83	1551.86	1591.51	1107.82	860.514	1186.61	1813.38	0.611831	0.101119	0.449614
320443	320487	GAAACCGGCCTCGAAACCGGCCCGAGTGGCCGCATCGGGCCGCGG	+	MRA_3555	149.087	244.824	238.748	183.838	183.736	172.103	179.892	210.886	0.229332	0.376656	0.727838
320633	320677	GAAACCGTGCGGATCTATTCGAACGGATTGTGGCGCGACGCACCG	-	MRA_3963	3074.03	2815.47	3163.41	2689.28	2529.07	2310	2509.45	3017.64	0.266047	0.0284825	0.358459
321876	321920	GAAACTGGTCCCGCGCGGGGATACCACCGTGGTCGACGCCTACTT	-	MRA_0229	319.472	338.987	331.594	299.393	524.187	451.292	424.957	330.017	-0.364775	0.22633	0.590646
322240	322284	GAAACCGCGGGTGATCACCAGCAGTGTGCGCTCACCCGTGCGCTC	+	MRA_3397	965.514	696.806	789.194	798.381	864.638	929.355	864.125	817.171	-0.0806012	0.619681	0.865781
323119	323163	GAAACCGGCGGTGGCCGCGATCACCACCAACACCGCGAACGGCAG	-	MRA_3633	92.2918	150.661	53.055	110.303	135.1	80.3146	108.572	98.6692	-0.137985	0.775648	0.923476
323626	323670	GAAACTGGCCGCGGTGATCCGCGCACCGCCGATCCGGTCGGCGAG	-	MRA_0274	262.677	216.575	271.907	189.09	194.544	237.119	206.918	250.386	0.275097	0.13024	0.486831
323853	323897	GAAACGATGGTGAACATGCGCCGACAGGCCGCCGGAGCGCTGGGC	+	MRA_2990	1632.85	1403.03	1405.96	1134.54	1296.96	1193.25	1208.25	1480.61	0.293278	0.0385624	0.372456
325310	325354	GAAACGACCAGCAAGGCGCGATCCGGGCATAGACGTGAAAGCCCC	+		191.683	160.077	185.693	173.333	183.736	164.454	173.841	179.151	0.0434091	0.659577	0.878455
325664	325708	GAAACACCGCCTCGGCGGAGATGCCCTTGACGAAACGCTTGAGAA	+	MRA_0408	177.484	254.24	198.956	152.323	162.12	214.172	176.205	210.227	0.254693	0.318017	0.682716
326525	326569	GAAACGTTGGCCGAGCTGATTGCGCACAGCAGCACCGCGCCCGCC	+	MRA_0994	908.719	1007.54	868.776	850.906	713.327	699.885	754.706	928.346	0.298749	0.052154	0.387553
327298	327342	GAAACACGTTCTCACCACCAGAGACGATCATCTCGTCGTCGCGGC	-	MRA_0654	667.341	743.888	775.93	588.281	718.731	646.341	651.118	729.053	0.163105	0.191309	0.558825
327978	328022	GAAACGGTAATCGCGAACGAAGTCGACGAACTCGCCCAGGGTGGG	+	MRA_1545	78.093	141.244	79.5825	89.2926	113.484	87.9636	96.9133	99.64	0.04003	0.908981	0.968975
329625	329669	GAAACCCTGGCCGCCGACCGACTCGGCCAGATGCACACCCTGCAA	+	MRA_2786	127.789	141.244	106.11	141.818	145.908	133.858	140.528	125.048	-0.168376	0.226072	0.590521
329803	329847	GAAACGTCCAACAGCATGGGAAGGCGAGCAATGTCGATCGCTATT	-	MRA_1318	4174.43	5028.3	4881.06	4438.37	4020.57	3189.64	3882.86	4694.6	0.273883	0.146814	0.504517
330693	330737	GAAACAGTGGTGTTGCTTGGCAATTCAGGTGGTGGCTCATTGATG	-	MRA_1144	1249.49	1563.11	1313.11	1171.31	1161.86	845.216	1059.46	1375.24	0.376348	0.0928834	0.436879
330821	330865	GAAACCACGGAATCGGGTGTTCCAGCCCAGAAACCCGATGCCGCG	+	MRA_1648	156.186	160.077	152.533	99.7976	145.908	145.331	130.346	156.265	0.261658	0.168273	0.532838
332046	332090	GAAACGCCAGATGGTTCATGGTGCTCACCGCGCTGGTGATGTCGC	-	MRA_2846	11749.5	10819.3	11486.4	9275.93	10143.3	9274.43	9564.55	11351.7	0.247144	0.0111356	0.329996
333027	333071	GAAACACCTGTATCCTGATATTGGCCGGTATCGTGCCCGAGTGTC	-	MRA_0532	113.59	122.412	165.797	147.07	145.908	172.103	155.027	133.933	-0.211008	0.312251	0.676284
333807	333851	GAAACCGCTGCGGCAGGAAACCGGTGGTGATCAGCAGCGCGATAC	-	MRA_3439	127.789	103.579	205.588	136.565	183.736	149.156	156.486	145.652	-0.103503	0.764951	0.921019
337455	337499	GAAACGCCTGCGCTTGGGCGCTGAGCGCCTGATAGGCCTGGCCGT	+		0	0	0	0	0	0	0	0
339643	339687	GAAACGGCGGGCTGTTCGGCGCCGGCGGCACCGGTGGGCCCGGCG	-	MRA_1718	291.074	414.317	271.907	288.888	259.392	202.699	250.326	325.766	0.380028	0.21528	0.580012
339730	339774	GAAACGGCGGGCTGTTCGCCGACGGCGGGGTCGGTGGCGCCGGCG	-	MRA_1719	411.763	376.652	344.858	299.393	291.815	409.222	333.477	377.758	0.179875	0.357022	0.710501
340218	340262	GAAACGCCTGCGCTTGGGCGCTGAGCGCCTGATAGGCCTGGCCGT	+	MRA_2486	433.061	480.231	351.49	273.13	259.392	275.364	269.295	421.594	0.646665	0.015933	0.3343
340968	341012	GAAACCAGCGCGGAAGCGGCCGCCCGGCACGAGACCGTGGCCGCG	+	MRA_1811	496.956	348.403	470.863	372.928	659.287	527.782	519.999	438.741	-0.24514	0.438703	0.771611
341478	341522	GAAACGTTTGTTCAGGAACTGTTTGTCAATCCGGTGGAGGCATTT	+	MRA_0977	1306.28	1139.37	1319.74	1134.54	1124.03	1262.09	1173.55	1255.13	0.0969578	0.326553	0.690742
342816	342860	GAAACCACTGTCCCGCAAGGCTTGTGGCCAATCGTCACGCAGGTC	-	MRA_1694	134.888	141.244	165.797	210.1	151.312	133.858	165.09	147.31	-0.164398	0.514859	0.816216
343645	343689	GAAACCAGACCGGGCGGCAGCCAGGTCCGGCGGACGTTTACGCTG	-	MRA_1722	241.379	225.991	179.061	152.323	178.332	118.56	149.738	215.477	0.525092	0.0615101	0.39317
344959	345003	GAAACGCGACCGAAGTCCCTCGTTGGTGTCCAGGAATTTGTCCAG	-		234.279	169.493	225.484	178.585	221.564	187.401	195.85	209.752	0.0989373	0.595737	0.856105
345793	345837	GAAACTGGTCCAACTCAGTACTTTTCACCGTCGTCGGGCTCACCG	-	MRA_0231	85.1924	197.742	106.11	126.06	140.504	110.911	125.825	129.682	0.0435566	0.918952	0.97159
345849	345893	GAAACCTGATCGGCATCCCGGGTGCGCCGGAGCGGATGGTGCAGA	+		1696.75	1384.2	2181.89	1554.74	1729.28	1808.99	1697.67	1754.28	0.047321	0.82786	0.944836
347584	347628	GAAACCTTGGTCAGGTCGATCCCGGTCGGCACGTCGCCAATGCTG	-	MRA_3466	333.67	235.407	245.38	299.393	232.372	168.278	233.348	271.486	0.218396	0.48043	0.799622
348203	348247	GAAACTCGCGCCGCGAGTGGCCGCCGAGCGCAGCCCGGCATGGGT	-	MRA_0618	184.584	367.236	291.803	183.838	237.776	225.646	215.753	281.207	0.382253	0.303262	0.671048
348509	348553	GAAACTGTCGGCGCCGGCCTCACCCTTGAAGTCGGCGTAGATGAC	-	MRA_0170	163.285	112.996	145.901	99.7976	118.888	172.103	130.263	140.727	0.11148	0.7098	0.899014
348819	348863	GAAACGAGCGACCCTTGCGGGCCACATAGTCGAACAGCTCCGCGT	-	MRA_3134	170.385	254.24	205.588	210.1	172.928	187.401	190.143	210.071	0.143793	0.495537	0.807574
348928	348972	GAAACGCTGGGGCTGGCCACTTTCAGCCCAATCCGATAGGCGGTG	-		99.3911	37.6652	59.6869	84.0401	86.4638	42.0696	70.8578	65.5811	-0.111648	0.830555	0.94595
349327	349371	GAAACGATCCCACTGAGCGCGGCGTTGGCCCGCGCCGGGGTGGGC	+	MRA_3077	362.068	329.57	318.33	267.878	340.451	340.381	316.237	336.656	0.0902707	0.499104	0.807772
350905	350949	GAAACCGCGGCCGCATCGACCAGCGGGTTGATCAACTGCACGTAG	-	MRA_3390	78.093	94.163	92.8463	120.808	81.0598	68.8411	90.2362	88.3674	-0.0301914	0.915341	0.971159
350959	351003	GAAACCCAACAGAAGGGGAGTCAGTCATGACGTTGCGAGTGGTTC	+	MRA_2045	119518	156904	126006	112687	87079.9	57256.7	85674.6	134142	0.646826	0.0700199	0.407637
351879	351923	GAAACCCGTGTAGGCGTTCCAGAGCTGTTGAAGCAACGCTAAGAG	-	MRA_2650	92.2918	103.579	179.061	131.313	97.2718	133.858	120.814	124.977	0.0488772	0.895231	0.965903
352326	352370	GAAACTGGCGGTCGCGGGAGCTGCCGGGGCCGGCGCTGCGCCCGC	-	MRA_0268	369.167	386.068	384.649	325.655	426.915	355.679	369.417	379.961	0.0406045	0.747049	0.915905
352536	352580	GAAACCGCTATCGGAATCCATGTCCAAGAACTCGTCGCCGTAGTC	-	MRA_3422	915.818	932.213	935.095	982.219	821.406	638.692	814.106	927.709	0.188456	0.316912	0.681294
352990	353034	GAAACGCCGCCGACGACTCCCCCTGGTGAAACGCCTGAGCCGACA	-	MRA_2722	269.776	188.326	338.226	346.665	124.292	240.944	237.3	265.443	0.161686	0.734785	0.910567
353567	353611	GAAACCATTGGGGCGGGGACCTTTCCGTGGGTGCTGGCGATCACG	+	MRA_2031	305.273	404.901	318.33	231.11	291.815	240.944	254.623	342.835	0.429149	0.0729394	0.408098
353865	353909	GAAACGGTGTTGTTGCGCTGCGTAATGCGCAGCTGGTCACGTTCA	+	MRA_1398	425.962	800.385	649.924	861.411	583.631	481.888	642.31	625.424	-0.0384354	0.919605	0.971867
354401	354445	GAAACCAGAAAGTGAGCACGATGTCCCAGGAACGGTCCCGCTGAT	+	MRA_1707	56560.7	68965	60628.6	52955.8	39141.1	26018.1	39371.7	62051.4	0.656307	0.0575903	0.387553
355755	355799	GAAACATCCAGCCCGGCGGCGACCAAACCCAGCAGCCGGCGCAGC	-	MRA_1190	127.789	141.244	119.374	120.808	140.504	130.033	130.448	129.469	-0.0108706	0.914241	0.970826
356568	356612	GAAACACCGGAGCGAGCGGATCGGTCAGCGCGTCGTGTGATTCCA	+	MRA_0432	411.763	414.317	384.649	399.191	410.703	248.593	352.829	403.576	0.193873	0.393179	0.739311
356857	356901	GAAACTGGTGGCTCTCAGCGGCACCAGCTACGCGGCCGGCTATGT	+	MRA_0213	255.577	141.244	132.638	126.06	124.292	118.56	122.971	176.486	0.521245	0.248816	0.614761
358076	358120	GAAACCACGTGCCAGCCCTGACAGCCTTGGATCCGCGATCCACCC	+	MRA_1673	6666.31	7570.7	6572.19	5525.64	4955.46	4080.75	4853.95	6936.4	0.515029	0.0168112	0.3343
358522	358566	GAAACCATTCGTCGAACAGCTTGGCGGGCATGACGACGGGGCAGT	+	MRA_2020	78.093	103.579	139.269	136.565	183.736	183.576	167.959	106.981	-0.65076	0.0617089	0.393244
358757	358801	GAAACCGCTAAACGGCGAGAACTTTTCGGCCCGCTGGCCGTGAAA	+	MRA_3415	156.186	197.742	139.269	252.12	226.968	168.278	215.789	164.399	-0.392416	0.165254	0.528438
359430	359474	GAAACCTTCAGCGGTCAGCCACATTGGCGATTACCATCGACATTG	-	MRA_3537	63.8943	65.9141	72.9507	68.2826	43.2319	49.7186	53.7444	67.5864	0.330619	0.158336	0.520445
359783	359827	GAAACCAAAGCCCGACACCGATGTGGTGGTGAGCAACGCTGCGTT	+	MRA_1412	986.812	903.965	862.144	840.401	670.095	1059.39	856.628	917.64	0.09926	0.633724	0.871208
360143	360187	GAAACTGCTGCCAGCTCTCATCGCTGAGCCGCTCACGCACTGGGA	-	MRA_0313	1405.67	1177.04	1306.48	1223.83	1356.4	1518.33	1366.19	1296.4	-0.0756481	0.552844	0.834983
361156	361200	GAAACGTATCTGCGGATCCACCGCAAGACGCCAACGGGCCGGTCA	-	MRA_1356	106.491	160.077	119.374	147.07	140.504	160.629	149.401	128.647	-0.215771	0.294101	0.664389
361984	362028	GAAACCCACCGGCCCTATCCGCATGAGCGCTACCGGCCGGCCGAC	-	MRA_2102	482.757	951.046	742.77	719.593	464.743	325.083	503.14	725.524	0.528065	0.279675	0.649836
364518	364562	GAAACGGGATTCGCCGCGGTCGTGTCATCGAGGCTGTAGTTGGCG	-	MRA_1648	170.385	160.077	99.4782	183.838	124.292	118.56	142.23	143.313	0.0109501	0.973282	0.990871
365530	365574	GAAACTCCCGTCGCGCTATCTCCCCGCATTCGGCCGAGAACCCTA	-		63.8943	65.9141	92.8463	84.0401	102.676	118.56	101.759	74.2182	-0.455304	0.114004	0.469733
366758	366802	GAAACTGCGCACGGACCGCACCGACGCGAGGTCCACCTCGAGAAC	-	MRA_0340	347.869	386.068	384.649	446.463	335.047	325.083	368.864	372.862	0.0155512	0.926779	0.974079
366811	366855	GAAACCGTGCGGACCACGCCGCTGCCGCCGATTCGTGCCCTGGTG	+	MRA_3960	8533.44	10631	8687.76	7390.28	5911.96	4421.13	5907.79	9284.07	0.652138	0.0364054	0.364105
367523	367567	GAAACCCGCCAGGTTGGTGCCAAAGTTACCGATGCCGGAAAGGAA	+		319.472	329.57	311.698	236.363	253.988	198.874	229.742	320.247	0.479172	0.00605898	0.291434
368093	368137	GAAACATCGGGTTCTTCAACTCGGGCACCGGCAACGTCGGCATCT	-	MRA_1286	170.385	75.3304	225.484	183.838	135.1	225.646	181.528	157.066	-0.208816	0.656938	0.877463
368897	368941	GAAACCCGACGACGGGCCGGTGGTCGAGTTGCCGAAACCCGGGGT	+	MRA_2418	99.3911	103.579	106.11	63.0301	81.0598	103.262	82.4505	103.027	0.321419	0.15611	0.518208
369113	369157	GAAACCGGGAATGGTGAAACTGTTTGGCGTGGTGGCGACGACGGT	+	MRA_3676	780.93	621.476	769.298	677.573	675.499	722.832	691.968	723.901	0.065088	0.583373	0.852518
369563	369607	GAAACACCGGCACCGCAAACTTCGGCATCGCAAACTCGGGCAGCT	-	MRA_0447	85.1924	122.412	99.4782	47.2726	113.484	76.4901	79.0822	102.361	0.37224	0.349899	0.704061
369608	369652	GAAACGTAGGATTCTTCAACTCGGGCACCGGCAACGTGGGCATCG	-	MRA_1361	149.087	103.579	59.6869	136.565	91.8678	87.9636	105.466	104.118	-0.0185573	0.966487	0.987409
369890	369934	GAAACCGACATTGAAGATTCCGGTGTTCCCGATCCCGAAGTTAGA	+	MRA_2902	1568.96	2109.25	1837.03	1796.36	1437.46	1315.63	1516.48	1838.41	0.277732	0.204312	0.570083
370229	370273	GAAACTCGACCACCAGCCCGTCGTCAGGCTTCTTCAACACCGGCG	-	MRA_0666	149.087	141.244	165.797	162.828	118.888	164.454	148.723	152.043	0.0318482	0.851151	0.954485
370520	370564	GAAACTGCCGGTGATCGGTATGTCGATTGGGATATTGACGTCCAA	+	MRA_0356	511.154	866.299	630.028	819.391	605.247	478.063	634.234	669.161	0.0773383	0.820606	0.943596
370841	370885	GAAACTTCGGCATCGGCAACTCGGGCAGCACCAGCACGGGCTTGT	-	MRA_0103	127.789	75.3304	119.374	94.5451	108.08	84.1391	95.588	107.498	0.169403	0.537495	0.827508
370931	370975	GAAACATCGGCTTGTTCAACTCGGGCGACGGAAACATCGGCTTCT	-	MRA_1280	184.584	197.742	205.588	199.595	145.908	152.98	166.161	195.971	0.23806	0.171569	0.535848
371102	371146	GAAACTTCGGCGACGACAACCTGGGCTTTGCCAACCTAGGCAGCT	-	MRA_0098	170.385	103.579	119.374	204.848	97.2718	145.331	149.15	131.113	-0.18596	0.652036	0.875876
371336	371380	GAAACCCGAGACGGTGTGACCCACGTTAGTCACACCCGACCCCAG	+	MRA_2426	298.173	273.073	238.748	215.353	248.584	221.821	228.586	269.998	0.240212	0.107192	0.458836
371834	371878	GAAACACCGGCGATGTTGACACCGGCGCCTTCATCTCCGGCAGCT	-	MRA_0454	191.683	197.742	112.742	147.07	194.544	137.682	159.765	167.389	0.0672506	0.826307	0.944703
371984	372028	GAAACACCGGCAGCACCAACACCGGCTTCTTCAACTCCGGCGACG	-	MRA_0450	212.981	131.828	198.956	162.828	151.312	141.507	151.882	181.255	0.255071	0.318305	0.683073
372029	372073	GAAACGTTGGCATCGGCAACACCGGCACCGCAAACTTCGGGCTTG	-	MRA_0994	596.347	630.892	630.028	567.271	470.147	305.96	447.793	619.089	0.467316	0.0904395	0.431162
372089	372133	GAAACATCGGCTTGTTCAACTCGGGCAGCGGAAACATCGGCTTTT	-	MRA_1280	411.763	216.575	278.539	194.343	313.431	313.609	273.795	302.292	0.142851	0.704603	0.897447
372230	372274	GAAACTTGGGCAACGACAACCTGGGCTTCGCCAACACCGGCAGCA	-	MRA_0053	560.85	423.733	331.594	252.12	389.087	359.504	333.57	438.726	0.395328	0.251603	0.618387
372290	372334	GAAACTTCGGCGATGACAACCTGGGCTTCGGAAACCTCGGCAGCT	-	MRA_0096	354.968	254.24	252.011	278.383	248.584	175.927	234.298	287.073	0.293075	0.311458	0.676284
372788	372832	GAAACTCGACCACCAACCCGTCGTCAGGTTTCTTCAATACCGGCG	-	MRA_0673	248.478	207.159	205.588	178.585	113.484	168.278	153.449	220.408	0.522418	0.0529044	0.387553
372806	372850	GAAACCTGACGACGGGTTGGTGGTCGAGTTTCCGAAACCTGGCGC	+	MRA_3681	99.3911	103.579	53.055	120.808	145.908	87.9636	118.226	85.3418	-0.470227	0.231207	0.596356
373148	373192	GAAACTACAGCAACGGGTTGTTCTTAAGCGGCGATTACCAGGGCC	-		14.1987	28.2489	66.3188	31.515	32.4239	45.8941	36.611	36.2555	-0.0140791	0.98359	0.993764
373367	373411	GAAACACCGGCAACACCAATACCGGCCTATTCAACTCCGGCGACG	-	MRA_0441	49.6956	84.7467	66.3188	47.2726	81.0598	80.3146	69.549	66.9203	-0.055585	0.869851	0.959382
373472	373516	GAAACATCGGCCTGTTCAACTCGGGCAGCAACAACATCGGATTCT	-	MRA_1256	170.385	141.244	172.429	168.08	135.1	187.401	163.527	161.353	-0.0193102	0.911112	0.969987
373664	373708	GAAACCCAGATTGTCGTTGCCGACGTTGCCGAAGCCGATGTTGTA	+	MRA_2146	184.584	131.828	198.956	168.08	162.12	210.348	180.183	171.789	-0.0688188	0.757959	0.91885
373703	373747	GAAACCTTGGCGACGACAACCTGGGCTTCGGCAACTTCGGCAGCT	-	MRA_3467	120.689	84.7467	152.533	115.555	199.948	103.262	139.588	119.323	-0.226304	0.60499	0.860812
374775	374819	GAAACTTCGGCATCGGGAACGCGGGCAGCACCAACACGGGCTTGT	-	MRA_0103|MRA_0102	63.8943	84.7467	59.6869	73.5351	70.2519	53.5431	65.7767	69.4426	0.0782455	0.730366	0.909668
374820	374864	GAAACGCGGGCACCGGAAACTGGGGCATCGGAAACTCGGGCGCCG	-	MRA_2315	120.689	188.326	159.165	168.08	189.14	198.874	185.365	156.06	-0.248265	0.246251	0.611225
374865	374909	GAAACATCGGATTGTTCAACTCGGGCAGCGGAAACTTCGGGATAG	-	MRA_1238	7958.39	10565.1	7991.41	7742.2	6452.36	4050.15	6081.57	8838.3	0.539325	0.117229	0.472166
376080	376124	GAAACAGCGGCACCGGAAACTTCGGCCTCGGCAACACGGGCAGCA	-	MRA_0932	85.1924	56.4978	86.2144	68.2826	108.08	99.4371	91.9332	75.9682	-0.27519	0.361815	0.713717
376125	376169	GAAACGTCGGGTTGTTCAACTCGGGCACCGGCAATTTCGGCATCG	-	MRA_1226	99.3911	47.0815	132.638	136.565	86.4638	99.4371	107.489	93.0367	-0.208313	0.645248	0.875803
376386	376430	GAAACGTCGGCGTGTTCAACGTCGGCTTCGGCAATTTGGGCAGCT	-		99.3911	75.3304	39.7913	105.05	81.0598	87.9636	91.3579	71.5043	-0.3535	0.348729	0.702713
377775	377819	GAAACTCGGGCACCGGCCCCAGGCACAAGATGGCCACCGGTTCGG	-	MRA_0585	418.863	367.236	344.858	336.16	389.087	458.941	394.729	376.985	-0.0663558	0.692803	0.892608
378456	378500	GAAACAGCGAGAAGCGCTTGCGGGCGAGTCATGCTCTAACTCCTA	-	MRA_0882	78.093	65.9141	99.4782	141.818	129.696	118.56	130.024	81.1618	-0.67991	0.0147316	0.3343
378535	378579	GAAACTATGCAGCCAACCCCAATCCTGGGAGTGCCCCACCCACAT	-	MRA_0910	3968.55	4124.34	3853.12	3172.51	2739.82	2658.03	2856.79	3982	0.479099	0.00319831	0.279435
378812	378856	GAAACGAAGTCGAATGGGCAGATACCAGCGCAGTCGCCGGTCGCG	-	MRA_3387	2364.09	2316.41	2268.1	2090.5	2112.96	1797.52	2000.33	2316.2	0.211526	0.0399751	0.376506
379376	379420	GAAACCACCTGAGTGGCATTGCCGACCGAGTTCGCGAACCACGGG	-	MRA_1627	262.677	273.073	245.38	225.858	210.756	271.54	236.051	260.376	0.141499	0.290282	0.661294
380805	380849	GAAACTCGCCGTGCCAGCGGTCGTGCAGGGTGAAACGGAAGTCCA	-	MRA_0622	170.385	235.407	252.011	220.605	189.14	210.348	206.698	219.268	0.085173	0.660854	0.878844
381106	381150	GAAACCAAAGCTGCCACCTGGGAATTAGACAACGTCGATGCGTCT	+	MRA_1415	113.59	84.7467	159.165	115.555	102.676	179.752	132.661	119.167	-0.154756	0.696787	0.893092
381294	381338	GAAACGGGCCAAAGCCGATGCTCAACTGGCCATTTCGGTGAACAC	+	MRA_1641	42.5962	75.3304	72.9507	94.5451	75.6559	65.0166	78.4059	63.6258	-0.301351	0.338962	0.698098
381475	381519	GAAACGTCGCCGGACCGTCTGGTGGTGCACAACTCGCCAGCCCAC	+	MRA_1271	390.465	225.991	258.643	278.383	313.431	290.662	294.159	291.7	-0.0121109	0.964075	0.986635
382286	382330	GAAACCAGGCGCGGCGCCATGCCGCTGCGGACGAAGCCGACGTGC	-	MRA_1845	773.831	734.471	815.721	630.301	805.194	917.881	784.459	774.674	-0.0181076	0.915766	0.971159
383094	383138	GAAACGCGCCGGAGCTTCGCTTGGGAAGTCGGTCTGCGACCAGGC	-	MRA_2381	85.1924	141.244	66.3188	99.7976	140.504	87.9636	109.422	97.5852	-0.165164	0.689671	0.892608
384162	384206	GAAACGCAAAGTCCGCTTCCTGCCATACGGCATCGCGGTCAGCGT	+	MRA_2969	106.491	282.489	298.435	162.828	140.504	202.699	168.677	229.138	0.441956	0.399171	0.744025
385700	385744	GAAACACCTTGTAGCCGGGGTCGTTGAACGGCCACTCGCGGATGG	-	MRA_0548	63.8943	65.9141	53.055	73.5351	81.0598	65.0166	73.2038	60.9545	-0.264187	0.11578	0.471451
386174	386218	GAAACTCCGGACCCTTACCCGGCGCGATGGTTATCCCCTGGCCAA	-	MRA_0728	63.8943	150.661	92.8463	73.5351	86.4638	53.5431	71.1807	102.467	0.525604	0.31481	0.678684
386468	386512	GAAACGGTCAGGGCATGCGGATCGGATCATCGGGATGCGGACTCA	-	MRA_1530	844.825	762.72	875.408	672.321	799.79	741.954	738.022	827.651	0.165359	0.146881	0.504517
387697	387741	GAAACGCCGGAGCGGCCATGGATGGCCGTGATGTTCTTTGCCGGA	-		127.789	94.163	126.006	157.575	129.696	114.735	134.002	115.986	-0.208307	0.33985	0.698098
388359	388403	GAAACCGGGAGGTTGGCATCAGCAACGTCACAACGGCCGCCTCGT	-	MRA_3684	22483.7	28757.4	23695.7	21808.4	17806.1	12311.1	17308.5	24978.9	0.529227	0.0843365	0.420058
388478	388522	GAAACGGGCATTGAAATAAGGAAGGAACAGCATGTCGAAGGTGCT	+	MRA_1641	80719.8	107638	90399.1	81723.8	62470.1	41648.9	61947.6	92918.9	0.584924	0.0913235	0.434943
390014	390058	GAAACAAGCAATCGAGCCGGACGTCGATGCTGGACGGCTGGACCA	-	MRA_0112	5281.93	5875.77	5497.83	4911.09	4847.38	3855.1	4537.86	5551.84	0.290955	0.0572964	0.387553
391166	391210	GAAACGGCACGCCCGCTGCCAGCAGCGGCGCGTACAGCTCGCGGA	-	MRA_1918	489.856	433.15	510.655	399.191	459.339	351.855	403.461	477.887	0.244239	0.127376	0.484371
391357	391401	GAAACCCAAGCCCGCGTTGAGGCATTGGCGTCCGATCCGCGGGTC	-	MRA_2063	49.6956	94.163	39.7913	110.303	97.2718	76.4901	94.6882	61.2166	-0.629261	0.159603	0.521122
391701	391745	GAAACCGCATAGTTCAAGGTAGGGAACAGTCGGTGGGCGTTGTCC	-	MRA_3196	2719.06	2947.3	2931.29	2626.25	2253.46	2011.69	2297.14	2865.88	0.319144	0.0422865	0.376506
392388	392432	GAAACCTCGGTGAGGTGCGCCGGGAGGAACTCGCCGCTGCGGCAC	-	MRA_3715	397.565	348.403	378.017	288.888	275.603	458.941	341.144	374.662	0.135207	0.610384	0.86283
393309	393353	GAAACGCCTCGACGACGGAATGCTCGAATGGCGATTGGCCGGACT	+	MRA_2523	56.7949	56.4978	72.9507	115.555	81.0598	126.209	107.608	62.0811	-0.793557	0.0361004	0.364105
394332	394376	GAAACTCTGTGGGTTTGGGGTGCGATACCTCGCTGGCGTGGGCCA	+	MRA_0500	113.59	65.9141	139.269	115.555	162.12	118.56	132.078	106.258	-0.313823	0.380727	0.73076
395325	395369	GAAACCTCAGGTACAGCACGCTCTGCAGGTAGCGGGGTAGCCGCG	+	MRA_3819	227.18	178.91	139.269	147.07	108.08	160.629	138.593	181.786	0.391388	0.222114	0.587176
396190	396234	GAAACGGGCCGCCAGTGGTTGGTCATCGGATATCGATGTAAGGAC	+	MRA_1639	113.59	84.7467	72.9507	63.0301	59.4439	84.1391	68.871	90.4291	0.392889	0.206655	0.572998
398020	398064	GAAACGCCGCTTCGAACGGTGCGGCTGGGCATTTGAACGGCACCC	-	MRA_2663	404.664	517.896	378.017	404.443	281.007	263.891	316.447	433.526	0.454153	0.130312	0.486831
398626	398670	GAAACTCCCGCGACGGCGGGTACAGCGTCACCGAGGGCGCCGACG	-	MRA_0764	78.093	141.244	119.374	120.808	118.888	87.9636	109.22	112.904	0.0478608	0.871413	0.959491
398776	398820	GAAACACCAGACTGTGGATAACCGCTGTTGCGCAAGCCTGCTAGT	+	MRA_0293	674.44	819.218	782.562	740.603	653.883	600.447	664.978	758.74	0.190299	0.190992	0.558825
399127	399171	GAAACGCCGGTGTGGACCTTCCTCGGACCGCGCCCGGCGGGCTGG	+	MRA_2591	844.825	1252.37	974.886	756.361	794.386	692.235	747.661	1024.03	0.453796	0.0894254	0.428252
401208	401252	GAAACCAGCCGCCAGCATCTCGGATCAGCAACTTCCCGCCGAAGC	-	MRA_1768D	70.9937	103.579	126.006	126.06	54.0399	145.331	108.477	100.193	-0.11461	0.808763	0.939597
403076	403120	GAAACCCCAAACAACCCCGAGGCAACAAGCACTAATCGGCCACTT	-	MRA_2269	113.59	207.159	86.2144	136.565	178.332	84.1391	133.012	135.654	0.0283784	0.956611	0.983583
403443	403487	GAAACGCATACAGCGCGCCCGCCGGTTTGACGCACGACACCCCCG	+	MRA_2918	134.888	169.493	112.742	94.5451	135.1	103.262	110.969	139.041	0.325357	0.244761	0.609568
405392	405436	GAAACCGGAGTGACAGGGACCAGCCTCTTGTCGCGCACCAACCGA	+	MRA_3499	1256.59	1167.62	1299.85	777.371	1026.76	979.073	927.734	1241.35	0.420129	0.0216483	0.356531
405608	405652	GAAACCTGCAACGGCGACTCGGCGCGCCGCTCCGGCAACGAGTTC	-	MRA_3667	248.478	235.407	291.803	262.625	281.007	328.907	290.847	258.563	-0.169745	0.283635	0.65336
406526	406570	GAAACCACAGCGCTGTTGCTGCACATCGGGGTCATGCTTGCGTTC	-	MRA_1525	134.888	94.163	132.638	147.07	205.352	164.454	172.292	120.563	-0.515069	0.0761298	0.409787
408971	409015	GAAACCTCGCTGTTACGCTCACAACTCGATATCTCGCCGGTGTCG	-	MRA_3736	319.472	197.742	351.49	283.635	210.756	279.189	257.86	289.568	0.167313	0.578022	0.84922
409080	409124	GAAACGCCGCGGTGTGTGACGACTCGATCAGTCCGCTGGCGTGCG	+	MRA_2680	120.689	207.159	232.116	183.838	243.18	198.874	208.631	186.655	-0.16058	0.595639	0.856105
409307	409351	GAAACCGCATGAATGAGGAACGGCAGTCCCGCGGTGCAATCTCGC	+	MRA_3196	22661.2	28352.5	23470.2	21141.3	18200.6	13408.7	17583.6	24828	0.497738	0.0650791	0.397265
411051	411095	GAAACCACCGCTTGACGCGGCGAGAGCCAGGCCACCCTGACCCAG	-	MRA_1587	752.533	706.222	882.04	562.018	702.519	940.828	735.122	780.265	0.0859811	0.731043	0.909692
413026	413070	GAAACTTGACGATCGCCGGAAAGTTGGACTCTTCGTTGAGCTCTT	-	MRA_0074	15419.8	16987	16254.7	14602	13472.1	10567.1	12880.4	16220.5	0.332642	0.0599898	0.392955
413620	413664	GAAACCGCTGCGCCGGGGCCATAAAATGATTATCGGCATGCGGGG	+	MRA_3437	149.087	169.493	132.638	115.555	81.0598	61.1921	85.9357	150.406	0.807532	0.0280285	0.358459
413996	414040	GAAACCGAGCGGGACAATCGAATTCGGGAACTTCAGCGGCAATTG	+	MRA_3038	127.789	169.493	99.4782	199.595	205.352	152.98	185.976	132.253	-0.491809	0.110002	0.46414
414410	414454	GAAACTCAGCCCGCCCCGACGGGTGATCGGCACGTTGGCGCGTCG	-	MRA_0834	205.882	216.575	271.907	105.05	199.948	175.927	160.308	231.455	0.529879	0.112398	0.467924
415992	416036	GAAACCAAGTCCGGAATGACGCGTTGCCAGATCAATAGGGACAGC	-	MRA_1473	234.279	329.57	324.962	346.665	389.087	439.818	391.857	296.271	-0.403412	0.0805292	0.412671
417569	417613	GAAACAGCCGAACCGGCAAAGATCATGCCGCGCGCGATCAACTCT	-	MRA_0854	127.789	56.4978	86.2144	84.0401	113.484	87.9636	95.1625	90.1669	-0.0777947	0.836179	0.948491
417798	417842	GAAACGTAACCAGCGCGATCACCTTGATCAATGAGGCCCAGAACT	+	MRA_1381	1164.3	941.63	1107.52	908.684	1015.95	1021.14	981.926	1071.15	0.125475	0.306602	0.67168
417933	417977	GAAACGCCCGCCAGTAATGGCAATAGTGCGCGATCGCGGTGGTAT	+	MRA_2825	113.59	94.163	185.693	157.575	118.888	91.7881	122.75	131.148	0.0954738	0.815787	0.942074
418439	418483	GAAACAATCGATCGGTCAACGGTGCTTTGTTGTCGTGCCGACCGT	+	MRA_0153	212.981	178.91	265.275	183.838	291.815	286.838	254.164	219.055	-0.214463	0.462335	0.786588
419016	419060	GAAACGGGCGAACATACCGCACACTCACAGAAGAAGCTCGTTGCC	+	MRA_1629	234.279	235.407	159.165	194.343	156.716	221.821	190.96	209.617	0.134487	0.585567	0.853708
419039	419083	GAAACGTGATCGCGGTGCGGCGATCACGGGCAACGAGCTTCTTCT	-	MRA_1172	191.683	131.828	86.2144	162.828	286.411	179.752	209.664	136.575	-0.618381	0.212228	0.578438
419093	419137	GAAACTCCTCCCAGCCCGGGTAGTCGGTGACTTCGAGGGTCATGG	-	MRA_0700	42.5962	28.2489	39.7913	78.7876	75.6559	22.947	59.1302	36.8788	-0.681103	0.298502	0.666947
419387	419431	GAAACGGGGTTGACTGGATGACCGCGCCGCGCGCACCGGCGTACC	-	MRA_1564	759.632	715.639	636.66	488.483	605.247	546.904	546.878	703.977	0.364309	0.033321	0.358459
419735	419779	GAAACCACCCCATCGACCTCGGTGTTCGACCGCGCCGATGTCACC	+	MRA_1560	149.087	197.742	112.742	105.05	113.484	95.6126	104.716	153.19	0.54885	0.126281	0.484371
421682	421726	GAAACGTCGAAAGTGCCACCACCCAAGTCGAAGACCAGGATTCGC	-	MRA_1288	425.962	273.073	358.121	462.221	459.339	516.308	479.289	352.385	-0.443743	0.0571936	0.387553
423930	423974	GAAACCGCCTTGAACCGTTCGCCGGCGGCCGGGTTGCCCGGGTTC	-	MRA_3334	149.087	103.579	198.956	131.313	102.676	99.4371	111.142	150.541	0.437752	0.250541	0.617371
424029	424073	GAAACCCGCCGCCTGTTCGCCGGCGGCGGGTTCGGCGGCCGTCGG	+	MRA_2501	141.987	141.244	126.006	105.05	162.12	122.384	129.851	136.413	0.0711151	0.729332	0.909398
424060	424104	GAAACCGCCGAACCCGCCCCCAAAGCCGCTGTCGAACCGACGGCC	-	MRA_3263	42.5962	94.163	72.9507	52.5251	48.6359	65.0166	55.3925	69.9033	0.335669	0.409255	0.753813
424918	424962	GAAACCACTGGACCGCTCCGCCGCCGCATAGGCTTCCAGAGCTTC	-	MRA_1692	85.1924	75.3304	119.374	94.5451	140.504	80.3146	105.121	93.2989	-0.172122	0.627615	0.869863
425365	425409	GAAACCGCGCCGGTGAGCGAGCGCGCGTAGCGGGGGAGCGAACGG	+	MRA_3384	24862	32062.5	26766.3	24660.5	17465.7	12559.7	18228.6	27896.9	0.613899	0.078884	0.412671
425610	425654	GAAACCGGAGACGGTATTGCCTAGGTTCGCCCAGCCCGACAGCAG	+	MRA_3489	1703.85	1977.42	1876.82	1722.82	1426.65	1239.14	1462.87	1852.7	0.340824	0.0737086	0.408098
425682	425726	GAAACGTCTTCACCGAGACTTCGGGCTTCTTCAATGCTGGCGGCG	-	MRA_1193	49.6956	47.0815	46.4231	94.5451	75.6559	57.3676	75.8562	47.7334	-0.668268	0.0594822	0.391633
426176	426220	GAAACGGCGCTCTGGTAGGCGAAACCGCCTAGGCCCTGGTAGTCG	+	MRA_1764	163.285	169.493	185.693	183.838	162.12	133.858	159.938	172.824	0.111786	0.464118	0.78839
426481	426525	GAAACTCCGGTGACTACAACACCGGCATCGGCAACACCGGCAGCA	-	MRA_0702	113.59	150.661	172.429	105.05	189.14	141.507	145.232	145.56	0.00325132	0.991752	0.99634
426628	426672	GAAACGGAAACATCGGCATCGGGCTGACCGGCGACACCATGACCG	-	MRA_2019	638.943	988.711	868.776	735.351	664.691	508.659	636.234	832.143	0.387276	0.185113	0.551246
426688	426732	GAAACGGAAACATCGGCATCGGCAATACCGGCACCGGCAACATCG	-	MRA_2020	681.539	602.643	530.55	583.028	562.015	845.216	663.42	604.911	-0.133199	0.593438	0.855428
427879	427923	GAAACAGCGGCAACTACAACACCGGCTTGCTCAACGCGGGCCTGG	-	MRA_0930	70.9937	84.7467	33.1594	84.0401	129.696	65.0166	92.9175	62.9666	-0.561364	0.290675	0.661707
428032	428076	GAAACTGCCCGAGTTGGTGCCGCCGATGCCCACCTGGCTGTCGCC	+	MRA_0364	433.061	489.647	371.385	325.655	324.239	351.855	333.916	431.365	0.369421	0.0508623	0.387553
428206	428250	GAAACCGGTGTTGCCGGCGCCGGAGTTCAGGGAGCTGAAGCCGGA	+	MRA_3840	127.789	122.412	152.533	152.323	178.332	172.103	167.586	134.245	-0.320035	0.0516255	0.387553
428905	428949	GAAACTCTGGCTTGCAGAACTTCGGCTCGCTGCAATCCGGCTGGG	-	MRA_0503	276.875	320.154	205.588	294.14	383.683	397.749	358.524	267.539	-0.42232	0.122408	0.480249
428959	429003	GAAACGTCGGCGCCAACAATTCGGGCTTCTGGAACACCGCTTTCG	-	MRA_1252	49.6956	18.8326	59.6869	42.0201	37.8279	80.3146	53.3875	42.7384	-0.320971	0.591324	0.854134
429025	429069	GAAACTCGACCACCGGCCCCTCATCGGGCTTCTTCAACTCCGGCA	-	MRA_0666	2108.51	2900.22	2652.75	4075.95	2615.53	1434.19	2708.56	2553.83	-0.0848623	0.855887	0.95663
429076	429120	GAAACCGGGGGCCGGCGGGATGTCCAGTAGCGGGATGACGACCGG	+	MRA_3729	6581.11	6911.56	6200.81	4758.77	4377.23	3690.65	4275.55	6564.49	0.618574	0.00360754	0.279435
429751	429795	GAAACATCGGCATTGGCAACTCGGGCATCGGAAACACCGGGATCG	-	MRA_1250	575.049	612.059	623.397	430.706	534.995	543.08	502.927	603.502	0.263009	0.0614863	0.39317
430042	430086	GAAACCGGGGCTCATACAATATCGGCCCGGCGAACCTGGGTAACT	-	MRA_3722	14.1987	47.0815	46.4231	36.7675	43.2319	34.4205	38.14	35.9011	-0.087276	0.850892	0.954485
430102	430146	GAAACCTCGGCAACGCGAACGTCGGCCATGGCAACATCGGCAGCT	-	MRA_3734	92.2918	112.996	86.2144	105.05	97.2718	91.7881	98.0367	97.1673	-0.0128516	0.927471	0.974079
430660	430704	GAAACTGAATGCATCGAGTGTGGCGGCATTGAACGGTATGCCGAT	+	MRA_0474	262.677	197.742	179.061	168.08	189.14	260.066	205.762	213.16	0.0509587	0.853743	0.955836
430761	430805	GAAACTGCACGTGCCGATCTTCCTCGATATCCCGGTCACCGGCAC	-	MRA_0394	802.229	856.883	828.985	766.866	664.691	707.534	713.03	829.365	0.218045	0.0256736	0.358459
431119	431163	GAAACTGGGGCATCGCCAACACCGGTGACACCAACACCGGCATCT	-	MRA_0244	283.975	527.313	464.231	604.038	443.127	302.136	449.767	425.173	-0.0811284	0.839299	0.948963
431449	431493	GAAACCAGGGCTCATACAACATCGGCCCGGCGAACCTGGGTAACT	-	MRA_1848	106.491	103.579	112.742	94.5451	97.2718	118.56	103.459	107.604	0.0566732	0.634095	0.871239
431569	431613	GAAACATCGGCCAATTCAACGTCGGCTTCTCCAACGTAGGCGACA	-	MRA_1253	8142.97	8079.18	7719.51	7027.85	7322.41	6918.53	7089.6	7980.55	0.170785	0.00756125	0.30249
432124	432168	GAAACCGAAGTTGATTTGCTCAAGCGTTATGCCGCTGTAGACGGT	+	MRA_2885	85.1924	225.991	179.061	157.575	156.716	103.262	139.184	163.415	0.231543	0.619736	0.865781
432817	432861	GAAACCGATGTTGTAGTTACCCAGGTTCGCCGGACCGATATTGTA	+	MRA_3147	248.478	216.575	285.171	178.585	216.16	252.417	215.721	250.074	0.213193	0.303254	0.671048
432856	432900	GAAACGTCGGCAGCTTCAACGTCTTCTCCGGAAACCAGGGCTCAT	-	MRA_1256	504.055	348.403	437.704	262.625	378.279	271.54	304.148	430.054	0.499744	0.0974541	0.445686
433147	433191	GAAACCCGAATTCCCTATCGCGCTGCTCAAACCACTGTTCCAGAC	+	MRA_2402	49.6956	37.6652	46.4231	36.7675	43.2319	68.8411	49.6135	44.5946	-0.153863	0.655543	0.877398
433888	433932	GAAACGTCGGCATCGCAAACTCGGGCACCGGGAACTGGGGTATCG	-	MRA_1256	795.129	659.141	828.985	556.766	729.539	810.795	699.033	761.085	0.122697	0.533284	0.82482
434158	434202	GAAACCTCGGGATCTACAACATCGGTTTTGGAAACGTCGGCGACT	-	MRA_3720	56.7949	18.8326	72.9507	52.5251	102.676	76.4901	77.2303	49.5261	-0.640979	0.269104	0.636973
434218	434262	GAAACATCGGAGTATTCAATGTCGGTTCCGGAAGCCTGGGAAACT	-	MRA_1237	1015.21	1327.7	1054.47	840.401	648.479	451.292	646.724	1132.46	0.808237	0.0312434	0.358459
434314	434358	GAAACGTCGGTGACTTCAACATCCTTGGCAGCGGCAACCTCGGCA	-	MRA_1216	113.59	84.7467	119.374	115.555	129.696	114.735	119.995	105.903	-0.180229	0.296906	0.666377
435055	435099	GAAACGTCGGCATCGGCAACTCGGGTACCGGGAACTGGGGCATTG	-	MRA_1255A	70.9937	65.9141	79.5825	99.7976	102.676	72.6656	91.713	72.1634	-0.345858	0.132167	0.48926
435277	435321	GAAACCGATGTTGTTCAGCGCTGCGGTCAACCCAGGACCCACGTT	+	MRA_3147	653.142	659.141	643.292	567.271	664.691	493.361	575.108	651.858	0.180727	0.19833	0.565141
436479	436523	GAAACCGGCTAAACGACCCCCGCATCTCAACACCGTCGGTGCCGT	+	MRA_3639	35.4968	122.412	72.9507	94.5451	108.08	87.9636	96.8628	76.9531	-0.331964	0.484258	0.801731
436903	436947	GAAACCGGTGCTCCGGCAAGCTGTTCCAGTCGCAGCACATAATCA	+	MRA_3819	553.751	583.81	543.814	483.231	497.167	569.851	516.75	560.458	0.117142	0.211582	0.577099
437437	437481	GAAACGGTGCTGCTGGAAGGCTCTCAAGGCACCCTGCTCGATGTC	-	MRA_1436	567.949	451.982	570.342	378.18	389.087	405.398	390.888	530.091	0.439483	0.0250569	0.358459
437541	437585	GAAACCCTCGGCCTGCTCCAGCAGCGCGTCGACCACCTGCGCGGG	+	MRA_2744	184.584	94.163	192.324	194.343	151.312	156.805	167.486	157.024	-0.0930619	0.775479	0.923476
439043	439087	GAAACGCCAAGCGGTGAACGCGTGACCGAACTCGTGCAGGCACAG	-	MRA_2882|MRA_2883	106.491	141.244	205.588	204.848	205.352	168.278	192.826	151.108	-0.351721	0.256201	0.622607
439470	439514	GAAACACCAAAGCGAACTGCTTGGCCGGCGCCAGGGCGCGCTGCG	-	MRA_0256	92.2918	65.9141	53.055	162.828	189.14	149.156	167.041	70.4203	-1.24614	0.00420931	0.291434
439592	439636	GAAACGGGCCAGCACGCTGCCCGCGGCGGCCAGCCGGTGCGACAC	-	MRA_1640	276.875	301.322	384.649	315.15	394.491	348.03	352.557	320.949	-0.135515	0.472829	0.795986
439787	439831	GAAACCCCGGTTGGGCTGGTGGGAATACGGCACCGGGCCGAAGCC	+	MRA_2369	191.683	216.575	232.116	152.323	216.16	179.752	182.745	213.458	0.224122	0.233788	0.597068
440307	440351	GAAACCGAGACCGTGGTGATCACCACCTCCGACAACGATGCCGCG	+	MRA_2984	149.087	254.24	179.061	210.1	248.584	179.752	212.812	194.129	-0.132562	0.640844	0.872982
440338	440382	GAAACGGCGTTCGCGCTGCGCTTCCGGTTGCGTAACCGCGGCATC	-	MRA_1693	220.08	112.996	119.374	120.808	118.888	118.56	119.418	150.817	0.33677	0.416569	0.758351
440784	440828	GAAACCCGGCGATAGGTTTCGGCCCAATCACGCTCGTCATAATCC	-	MRA_2592	35.4968	65.9141	106.11	57.7776	32.4239	103.262	64.4877	69.1737	0.101198	0.879932	0.961606
440814	440858	GAAACCTATCGCCGGGTTTCGGCGGCCAAACAATATCCGGTCATC	+	MRA_3834	49.6956	75.3304	59.6869	105.05	54.0399	45.8941	68.328	61.571	-0.150228	0.751959	0.917474
440921	440965	GAAACTGTAGGTCGAGGCTGCGGGTCGAGCGGACCTGGGGATCGA	-	MRA_0188	120.689	141.244	126.006	126.06	86.4638	141.507	118.01	129.313	0.131957	0.553772	0.835567
441111	441155	GAAACGAGCAACCGTAGCCGAAATGCGGCTGGATCCCGTCTGTGG	+		70.9937	47.0815	39.7913	89.2926	64.8479	42.0696	65.4034	52.6221	-0.313694	0.483654	0.801682
441659	441703	GAAACGCTGACCGTACGCCCGAACATGACGGTGTCGCAGGCCGTC	+	MRA_2187	106.491	282.489	119.374	162.828	140.504	175.927	159.753	169.451	0.0850268	0.874413	0.960059
442249	442293	GAAACCGGACCTGACCGGTGGCCATCGCGCGGACCAGAGTGGTGG	-	MRA_3477	305.273	178.91	278.539	204.848	216.16	214.172	211.727	254.24	0.263991	0.332606	0.69366
442472	442516	GAAACGATGGCCGGGTCGATGCGCAACTTCTTCAGCAGCGGCGGA	-	MRA_3009	156.186	273.073	212.22	194.343	281.007	175.927	217.092	213.826	-0.0218706	0.947692	0.979347
443519	443563	GAAACCGTCAACGCCGCGATCAAAGGTTTCGCCGACGCCGGCAGT	-	MRA_3870	163.285	291.905	291.803	351.918	286.411	202.699	280.343	248.998	-0.171059	0.63357	0.871208
443539	443583	GAAACCTTTGATCGCGGCGTTGACGGTTTCCGAGGAGGTGCAGTT	+	MRA_3455	1838.74	2099.83	1896.72	1633.53	1507.71	1208.54	1449.93	1945.1	0.423859	0.0291887	0.358459
443662	443706	GAAACGTTCCTCCTGACGACTCCGATCCACCCAGTATCGCAACAC	+		319.472	320.154	318.33	593.533	362.067	221.821	392.474	319.319	-0.2976	0.536677	0.827508
443840	443884	GAAACAGCAGACCGGTCTCGATGAAGACGATGATCAAAATCCCGG	-	MRA_0791	7099.37	6657.32	6970.1	5951.09	5144.6	4746.21	5280.63	6908.93	0.387752	0.0125601	0.329996
444080	444124	GAAACACTATGTGACCGAGTCCCACGCGTTTTTTGAGAAGTACGG	+	MRA_0664	1072	951.046	1094.26	772.119	816.002	1002.02	863.38	1039.1	0.267271	0.102663	0.45291
444859	444903	GAAACCGAGCTGGCGGTGCGCACCGGTCCGGCAGCCAGAGCGCGG	-	MRA_3043	283.975	254.24	232.116	183.838	248.584	195.05	209.157	256.777	0.295929	0.129478	0.486416
445480	445524	GAAACCGCCGTCACGCAACGGCATCTGAGACGGCTTTGGGCGTTG	-	MRA_3302	78.093	122.412	106.11	168.08	102.676	87.9636	119.573	102.205	-0.226429	0.566222	0.845298
450338	450382	GAAACCCCGATCGCCGACGCGTTGATCGAACTGTGCGGCCTGTTG	-	MRA_2349	113.59	103.579	145.901	94.5451	102.676	91.7881	96.3364	121.023	0.329135	0.134391	0.491686
451400	451444	GAAACCTCGAGCATGCCCGAGGCGATGATCTTGGCCTTGTCGCGC	+	MRA_3762|MRA_3761	298.173	225.991	205.588	241.615	302.623	286.838	277.026	243.251	-0.187574	0.370548	0.721505
451902	451946	GAAACTGGTTGGGCCGCAATAGATTCCGCAAGCGCAGCTCGGCTG	+	MRA_0202	262.677	112.996	212.22	131.313	275.603	248.593	218.503	195.964	-0.157064	0.736241	0.910567
452486	452530	GAAACCTGTGGCGCGGTGGCCGATCTAGATCCGGTCACCGGAAAG	-	MRA_3562	191.683	320.154	311.698	378.18	291.815	206.523	292.173	274.512	-0.0899552	0.798168	0.934245
454020	454064	GAAACCGCGCTCGCCCACAACGAGGTCCTAATTGAGGTGCGGATT	-	MRA_3385	291.074	282.489	371.385	372.928	362.067	351.855	362.283	314.983	-0.201845	0.1777	0.542075
455437	455481	GAAACGTGGCCCGCGATACGGGCTCGACGAAGACGTCGATGATGC	+	MRA_1129	347.869	433.15	338.226	236.363	335.047	348.03	306.48	373.082	0.283698	0.22451	0.589406
458702	458746	GAAACGCGGCCGGATAGGCCGCGGCAGTACCCGGGATCCGATCGC	+	MRA_2348	177.484	282.489	232.116	173.333	194.544	179.752	182.543	230.696	0.337761	0.194888	0.5639
462308	462352	GAAACGGCGCTCGAGCGCGGCGTCCTTCTCGATGTGCTTGCGGTA	+	MRA_1764	127.789	103.579	53.055	89.2926	118.888	130.033	112.738	94.8076	-0.249897	0.515244	0.816251
463074	463118	GAAACCCAGCGCCTGCTCGACCGTTTGCCGCAGGCGACTGGAGCC	-	MRA_2169	149.087	188.326	139.269	173.333	113.484	168.278	151.698	158.894	0.0668606	0.782108	0.927236
463368	463412	GAAACGGCGGCGGATGCACAAGTGGGTAAAATTGAGCGGAACAGA	-	MRA_1737	1398.58	1280.62	1366.17	1087.27	1194.28	1005.84	1095.8	1348.45	0.299323	0.017668	0.335132
464020	464064	GAAACTCGATCCGCCCGTTCGGGTCGGCCGGAATGGCTGGGCTGA	-	MRA_0647	241.379	197.742	185.693	220.605	237.776	240.944	233.108	208.271	-0.162537	0.240976	0.603891
464117	464161	GAAACTCGGCCCGGTGACCGGTGGCGATTGTCCGGTCCGCACGGA	+	MRA_0592	844.825	527.313	809.089	562.018	794.386	829.918	728.774	727.076	-0.0033665	0.99027	0.996006
466004	466048	GAAACAAGGTACGTTCCGGCTCGGTCAATAGCGTGTACGACCAAT	-		141.987	150.661	126.006	168.08	291.815	217.997	225.964	139.551	-0.695299	0.0778994	0.412671
466371	466415	GAAACCGAGATCGACAACCTACGTGCCGCCTTTGTGTGGAACCGG	+	MRA_2988	163.285	131.828	291.803	225.858	216.16	145.331	195.783	195.639	-0.00106227	0.998039	0.999463
470093	470137	GAAACCCAGCATGGACGGCCACCGCTTGAAGTTCGCCAAGGGATC	-	MRA_2152	7461.44	9971.86	8183.74	7232.7	5820.1	4157.24	5736.68	8539.01	0.573853	0.0731713	0.408098
471647	471691	GAAACACGAGCCAAACAGGCTGCGCGCGGCAACCAGTCGGTCTCC	-	MRA_0571	454.36	451.982	477.495	294.14	464.743	374.802	377.895	461.279	0.287654	0.170307	0.534925
474240	474284	GAAACATGTGGTAGTCGATTTCCCCGGCAGCAAACACCTGCCCGA	-	MRA_1349	1008.11	1186.45	1273.32	1013.73	929.486	795.497	912.906	1155.96	0.340556	0.0731788	0.408098
476506	476550	GAAACCCTTTGTCAGGGTTACGCAGTCGCGACGGGAACGAGGTTC	-	MRA_2821	28.3975	103.579	72.9507	42.0201	27.0199	76.4901	48.51	68.3091	0.493795	0.493204	0.806121
477600	477644	GAAACGGGATGGAGCAGGAGGGGCATACACATCACCCCAACCGAC	-	MRA_1648	3315.4	3286.29	3441.94	2857.36	2593.92	2325.3	2592.19	3347.88	0.369074	0.00932279	0.316046
477828	477872	GAAACTCTGGGGGAACCCCGGCCCGATATATTGCGAGCGCACGGC	+	MRA_0502	92.2918	103.579	92.8463	84.0401	48.6359	45.8941	59.5234	96.2391	0.693167	0.0457619	0.378689
478208	478252	GAAACGGTGCTCTTGGCGACGACCAGCATCGCGCCTCCCCATTGC	+	MRA_1437	78.093	131.828	86.2144	68.2826	81.0598	110.911	86.751	98.7119	0.186343	0.598714	0.857632
480448	480492	GAAACCCGGGGTGTCGGTGGGCACGATGAATCCGCGGATTCCGTC	+	MRA_2608	283.975	235.407	311.698	173.333	308.027	363.328	281.563	277.027	-0.0234307	0.943989	0.977743
481330	481374	GAAACTCGCGGCCACACCCGCCGAACTGACCTTGCGTAACACCAT	-	MRA_0610	709.937	743.888	756.034	604.038	707.923	615.745	642.569	736.619	0.197069	0.0576011	0.387553
482413	482457	GAAACTCTTCCTATCCCCCGATGGCACCTGCGCTCGATTCGTCAT	-	MRA_0496	212.981	451.982	384.649	446.463	308.027	244.768	333.086	349.871	0.0709262	0.865249	0.958645
482825	482869	GAAACTTCTGAGGGGGCGCCAGAAGTCGTCGAAATCGGCGATTCG	+	MRA_0087	70.9937	65.9141	92.8463	63.0301	64.8479	30.596	52.8247	76.5847	0.535844	0.161597	0.52353
483079	483123	GAAACGGGATCGACGAGTGGTCGATCGGAGCCCCCAACGGTCTGG	+	MRA_1649	404.664	433.15	371.385	346.665	275.603	286.838	303.036	403.066	0.41153	0.0243241	0.358459
483403	483447	GAAACGGCGTTGGCGCCGGATCGGCACGGTCGTCGTGCGATGGCC	-	MRA_1690|MRA_1689	212.981	235.407	205.588	189.09	145.908	179.752	171.583	217.992	0.345368	0.0432058	0.376506
485193	485237	GAAACATGAGCGGCCCGACGGGAAATTCGATGCCCAGACAGCTCG	+	MRA_1316	47800	57043.9	49308	41395	33542.6	23727.2	32888.3	51384	0.643746	0.0342737	0.359107
485652	485696	GAAACGCGGGTCAGGGCCACGATAGCTACACATGGGGCGTCTGTA	+	MRA_2305	560.85	668.557	676.452	583.028	502.571	344.205	476.602	635.286	0.414623	0.11647	0.471451
485880	485924	GAAACGACCGAGCTGGGCAACCTCGGCGCGCCGCCCTCATGGCGA	-	MRA_3268	234.279	235.407	232.116	267.878	145.908	168.278	194.021	233.934	0.269887	0.347171	0.702092
486387	486431	GAAACTGAGCGTGCAACGCGTTTAATACGCTACCACAGCGACGAC	+	MRA_0425	127.789	197.742	139.269	210.1	118.888	141.507	156.832	154.933	-0.0175676	0.959287	0.984446
486729	486773	GAAACTACGGTCAAGGAGTTTACCGGTGGCCGGGTCGCGGCATTT	+	MRA_0940	42.5962	9.4163	39.7913	36.7675	43.2319	26.7715	35.5903	30.6013	-0.217895	0.690586	0.892608
487036	487080	GAAACCATTTTTGAAGCTTATCCGCAGTGACCGAACCGTCTGTCA	-	MRA_2039	447.26	706.222	517.287	367.675	302.623	267.715	312.671	556.923	0.832831	0.0418235	0.376506
487488	487532	GAAACCCGCGACATCCTTTAAAAAGCCTCCGGACTCCGCGAAAGT	-	MRA_2510	248.478	160.077	212.22	152.323	329.643	256.242	246.069	206.925	-0.249957	0.533271	0.82482
488585	488629	GAAACCGTGTCCGCCCCAACCGAACCAGCTTCCTCGACAATCACA	-	MRA_3933	127.789	65.9141	145.901	115.555	135.1	145.331	131.995	113.201	-0.221596	0.505794	0.811892
489669	489713	GAAACGACTGGCACCGGCGCAGTGGGCACTACGAACACTGTCGCC	-	MRA_3184	354.968	386.068	371.385	304.645	351.259	363.328	339.744	370.807	0.12622	0.195706	0.5639
490688	490732	GAAACCGTATCTAACGCAATTATTGATGTGGTAGGCGGCAGCTGC	+	MRA_3866	120.689	122.412	106.11	115.555	135.1	122.384	124.346	116.404	-0.095227	0.36146	0.713674
493003	493047	GAAACCGGCGCTGGTCATGTCCTGGTGCGTGAAATACCAGGTGGT	-	MRA_3609	49.6956	103.579	53.055	63.0301	59.4439	68.8411	63.7717	68.7766	0.109002	0.790724	0.93038
493865	493909	GAAACCCTTCGGCCGCATGGGCGCTAGCGACGGCCAACACCACGT	-	MRA_2801	42.5962	47.0815	19.8956	78.7876	81.0598	84.1391	81.3289	36.5244	-1.15491	0.00635578	0.29289
493932	493976	GAAACCAGGGCGGCGATCGCCGGATGCAACTGGAACCCGCCATTG	-	MRA_1847	35.4968	75.3304	59.6869	63.0301	70.2519	53.5431	62.275	56.838	-0.131796	0.687338	0.891394
495360	495404	GAAACTCCGTGCCGCCGTGGACCACCCGGTGTCCGACCGCCACCA	-	MRA_0701	5026.35	6516.08	5862.58	7337.75	5285.1	3380.86	5334.57	5801.67	0.121096	0.721543	0.905243
495784	495828	GAAACGTCGATGGGCCTGACACCGCTTGAGGGCTTGGTGATGGGC	+	MRA_1277	106.491	94.163	26.5275	73.5351	70.2519	42.0696	61.9522	75.727	0.289653	0.634192	0.871239
495982	496026	GAAACCGGGGACAGGTCAGCACAATTGGCGTATGAGGTGTTCATC	+		589.248	621.476	610.133	546.261	605.247	669.288	606.932	606.952	4.75e-05	0.999592	0.999702
496506	496550	GAAACCGAGGATGTGGTTGGTGCTGGCCTTGTTGTCCTTCAGCCA	+	MRA_3051	4919.86	5075.38	4635.68	4054.94	3674.71	3189.64	3639.76	4876.98	0.422143	0.0117435	0.329996
497837	497881	GAAACTGCCCGTCGCGGAGGCCATCGCCTACCTGCTGGAGATCCT	-	MRA_0364	234.279	150.661	192.324	194.343	118.888	91.7881	135.006	192.421	0.511244	0.215329	0.580012
499473	499517	GAAACGCTGGGGGTGGAGGCGACGCCGACGCTGCCGCTGCCCACA	-	MRA_2091	227.18	348.403	252.011	204.848	145.908	168.278	173.011	275.865	0.673095	0.0651501	0.397267
500288	500332	GAAACCACCGCGTCGACCCAGATCCCGGCCCCGGTGATCCTGGTG	-	MRA_1587	362.068	216.575	205.588	231.11	313.431	252.417	265.653	261.41	-0.0232273	0.943385	0.977743
500963	501007	GAAACTCTATAAGCGAATTCTAAGAGAAGGTTCCGACAGATGGTG	+	MRA_0534	567.949	574.394	782.562	656.563	551.207	527.782	578.517	641.635	0.149393	0.478621	0.79808
502834	502878	GAAACCCGTGCCGGATGCCTTGCGCCAGTAGGGGTTCGACGTCAC	-	MRA_2648	283.975	235.407	271.907	236.363	345.855	351.855	311.358	263.763	-0.23933	0.302781	0.670777
503411	503455	GAAACGAGTTCGGACACAATCTGTTCGGCAGTCCACGGCGCCAAT	-	MRA_3104	99.3911	84.7467	92.8463	136.565	102.676	168.278	135.84	92.328	-0.557065	0.0884425	0.426736
504394	504438	GAAACGCTTCTGGGCTCAGGCTTCCAGCCCGGCACGATAACCAAA	+	MRA_2051	42.5962	103.579	19.8956	63.0301	81.0598	95.6126	79.9009	55.357	-0.529444	0.410046	0.754775
504990	505034	GAAACTGCAGGACATCGCCAACGCCAACGACGGCACTCGCGCGGT	+	MRA_0374	4820.47	4971.81	4934.12	4307.06	4161.07	3526.19	3998.11	4908.8	0.296053	0.0202469	0.353126
505499	505543	GAAACTTTGGGTGCTCGCCGTGAGCTTGACGGTGGTTGGCCCAGA	-	MRA_0002	227.18	188.326	152.533	157.575	205.352	217.997	193.641	189.346	-0.0323587	0.886876	0.963034
505681	505725	GAAACGGCAGTGCAGCTGGGGAACTCACCGCATGTGTCCAACGCG	+	MRA_1886	844.825	828.634	855.512	829.896	729.539	852.865	804.1	842.99	0.0681417	0.371384	0.72255
505775	505819	GAAACTACGTCGAGTCGCTGGACATCGACGCGCTCAAAGGCATCG	+	MRA_0938	191.683	244.824	159.165	204.848	243.18	217.997	222.008	198.557	-0.161057	0.440022	0.772963
507706	507750	GAAACCGCTTCGTCGAGATCACCCGCGGTAAGTACGAGTTGCTGG	-	MRA_3449	170.385	112.996	152.533	173.333	156.716	91.7881	140.612	145.305	0.0473581	0.883699	0.962565
507770	507814	GAAACCGGCCGGAACGCTGACACCGTCGGCGTCACTGGCGACCAT	-	MRA_3548	156.186	235.407	185.693	199.595	264.795	214.172	226.188	192.429	-0.233196	0.329165	0.692096
508136	508180	GAAACCACAGCGCCATCAGACCAATGACCGCCAGCAGCAGGCCAG	+		1299.18	1177.04	1465.65	1139.79	1226.71	1162.65	1176.38	1313.96	0.159559	0.191366	0.558825
509078	509122	GAAACAGCGGCGAAACGGGCCCGTGGCCGCGGCCCAGTGGATAGG	+	MRA_0936	113.59	150.661	119.374	110.303	118.888	76.4901	101.894	127.875	0.32767	0.208031	0.574357
510063	510107	GAAACCCTGCCGGCGGAGCCGGCCAAGACCGCGCACTTCTGCTCG	-	MRA_2767	262.677	282.489	185.693	246.868	281.007	191.225	239.7	243.619	0.0233979	0.92564	0.974037
510179	510223	GAAACGCGCCGTGCTCAAAGCGTCGTCGCGCTCCTGGGCGCGCGG	+	MRA_2380	248.478	178.91	159.165	189.09	259.392	217.997	222.16	195.518	-0.184298	0.475988	0.79652
510933	510977	GAAACCCGCGAGTGGATCCTGCGCAATTCTCCCGTGCCGGTCGGC	-	MRA_2512	177.484	169.493	139.269	183.838	199.948	149.156	177.647	162.082	-0.132287	0.458094	0.784468
511423	511467	GAAACGGGACTTGGAGAGTAGCTCCGCTGCCGGGAGCCTCGATTT	+	MRA_1658	106.491	150.661	106.11	84.0401	86.4638	122.384	97.6294	121.087	0.310658	0.290956	0.662078
513249	513293	GAAACCCCACCAGACTCAACTCGTCGCGGCACAATCTCGCGATCT	+	MRA_2278	170.385	178.91	172.429	225.858	167.524	114.735	169.372	173.908	0.0381252	0.894774	0.965903
514405	514449	GAAACTCTATTCTCGCGGCCAGCCAGCGGCTGCGTGCCGAAAGTC	-	MRA_0528|MRA_0527	773.831	1242.95	1207	1344.64	729.539	558.378	877.519	1074.59	0.29229	0.523617	0.8214
515240	515284	GAAACCAGGTCCGCCCCGGTGCGATGTGCCTCGGCAACCACCGCG	+	MRA_1859	283.975	254.24	318.33	236.363	226.968	233.295	232.208	285.515	0.298146	0.0465291	0.379256
515716	515760	GAAACGCGCGACGCTGCGTTGGACAGGTTGCGTCGACCGTGCGGG	+	MRA_2380	205.882	244.824	245.38	210.1	226.968	164.454	200.507	232.028	0.210647	0.238906	0.602118
516759	516803	GAAACTTGCGCCGGTGCCCGACAAGCCGGCTGCCGCAAAGGAAGC	-	MRA_0066	21.2981	37.6652	86.2144	99.7976	70.2519	99.4371	89.8289	48.3926	-0.892394	0.130286	0.486831
517421	517465	GAAACAGGGCATGCGCATCGACTTCATCCTCGGCTCGCCGGCGTT	-	MRA_1044	1781.94	1977.42	1870.19	1423.43	1561.75	1403.59	1462.93	1876.52	0.359202	0.00535213	0.291434
517594	517638	GAAACGTGCGTGCAGCCGGCGAAGAATTCGGTGCTCCAGACATCA	+	MRA_1141	667.341	612.059	596.869	556.766	621.459	558.378	578.867	625.423	0.111599	0.19807	0.565141
519212	519256	GAAACCGGGCACCTTGATGGATTCCTGTACCTGGACCGCCTCATC	-	MRA_3687	340.77	225.991	324.962	273.13	302.623	217.997	264.584	297.241	0.16791	0.495919	0.807574
520420	520464	GAAACAACAGCACCATCACCATGGCCCGCAGGGGAAGCCCGGAAG	-	MRA_0033	404.664	564.978	252.011	504.241	302.623	290.662	365.842	407.218	0.154579	0.734708	0.910567
520641	520685	GAAACCGGCCGCCTTGAGCCGATCGGCCGTCCGCGCGGCGGCGCC	-	MRA_3547	305.273	291.905	338.226	283.635	324.239	390.1	332.658	311.801	-0.0934133	0.572074	0.846802
520926	520970	GAAACAACGCGGACAGGACCGACGTGCTGACAGCTGCGTGATTGC	-		617.645	922.797	948.359	745.856	551.207	397.749	564.937	829.6	0.554326	0.144903	0.502329
522213	522257	GAAACCTTCGAACTCCGCCCACCTCTGAAAGTGAAACGGCAGCCC	-		49.6956	56.4978	86.2144	31.515	97.2718	61.1921	63.3263	64.1359	0.0183276	0.972498	0.990871
522455	522499	GAAACGCTACCGACCATGCCTCCCTGGCACGTCCAGGAGAACAAG	+	MRA_2237	127.789	84.7467	86.2144	126.06	135.1	76.4901	112.55	99.5832	-0.176591	0.60366	0.860445
523687	523731	GAAACCGTGCGCGCGTCGCTGGATCCGCTGCAGGTGGCGTCGCTG	-		113.59	75.3304	139.269	183.838	129.696	118.56	144.031	109.397	-0.396812	0.275078	0.645027
524631	524675	GAAACCCGGTGTGCGGGAGGCGATTTCGTCGAGGTTGAGGTCTCC	+	MRA_2620	404.664	414.317	371.385	372.928	291.815	286.838	317.194	396.789	0.323007	0.0609739	0.392955
526257	526301	GAAACCGCGCCCGCCGGCGCGGGCATTCCGACGAAGAATTCATGC	+	MRA_3375	113.59	37.6652	72.9507	84.0401	140.504	49.7186	91.4208	74.7352	-0.290734	0.652779	0.876039
529258	529302	GAAACCGTCCTTGGTGACCTGCTTCGGCGTCCACATCACGCCGGC	+	MRA_3907	220.08	197.742	258.643	189.09	205.352	198.874	197.772	225.489	0.189216	0.206541	0.572998
529839	529883	GAAACGGGGGTCACCGGGTGACGGCAACCCCGCTACTTACGCTGG	-	MRA_1567	369.167	489.647	358.121	304.645	356.663	397.749	353.019	405.645	0.200473	0.351932	0.705293
532606	532650	GAAACATCGGCATCGGGAATTCGGGCTCCCTGAACAGCGGCATCG	-	MRA_1247	468.558	404.901	444.336	283.635	356.663	382.451	340.916	439.265	0.365673	0.0480265	0.381495
532738	532782	GAAACCCATCTGGTGATCACCGGTGATCCCGAACCCGATATTCCC	+	MRA_2226	106.491	160.077	145.901	105.05	183.736	183.576	157.454	137.49	-0.195608	0.551165	0.83365
535230	535274	GAAACTTCGACATACGTCAGCCCGCCGTAGTAGGCCAGTTCGATG	+	MRA_0108	674.44	499.064	716.243	604.038	751.155	676.937	677.377	629.916	-0.1048	0.580047	0.84922
535500	535544	GAAACCACCCAGGAGATCTATCTTGAGGTGTGGCGGAACGCGTCG	-	MRA_1559	113.59	169.493	126.006	110.303	64.8479	118.56	97.9034	136.363	0.478021	0.181306	0.546364
535817	535861	GAAACCGGGGCGACCCTTCAGGTATCTCTCAGTCAGCCGGGCTCC	+		582.148	960.462	669.82	598.786	507.975	367.153	491.304	737.477	0.58598	0.137197	0.492646
536411	536455	GAAACCCAAGCCCCATACCACGTCGACGACGTTGTACCGGCCGAT	+	MRA_2063	149.087	178.91	152.533	168.08	194.544	122.384	161.669	160.177	-0.0133834	0.951543	0.980885
536647	536691	GAAACCTAAATGCGCCAGCCCATCTCGCCGCTGCATAAATCGTTC	+	MRA_3860	291.074	273.073	271.907	320.403	351.259	359.504	343.722	278.685	-0.302609	0.00836177	0.304933
537327	537371	GAAACGCGGCGAACAGGTCGTTCGACAGGTCATAGTGCACGGCTA	+	MRA_2336	149.087	141.244	132.638	115.555	108.08	133.858	119.164	140.99	0.242638	0.0725964	0.408098
537758	537802	GAAACCAGCCAGACACCGTCGGCAGCAATCGATTCGGATCGCTGG	-	MRA_1757	518.254	555.562	444.336	462.221	383.683	175.927	340.61	506.05	0.571159	0.144688	0.50229
538073	538117	GAAACGGCGAAACGTAGAAGTTCTTGGCCGTCACCACGGGCAGGT	+	MRA_1798	70.9937	94.163	72.9507	178.585	118.888	110.911	136.128	79.3691	-0.778313	0.0659956	0.40025
539057	539101	GAAACGCCGCGACGGCCCATCACCCGCGCCCACCAATACCCCGTC	+	MRA_2690	113.59	112.996	139.269	136.565	156.716	145.331	146.204	121.952	-0.261674	0.0809055	0.41275
539901	539945	GAAACCCAGCCCGCGGGCCGGCCCTTGGCGATGAGCAGCGACCGC	-	MRA_2162	127.789	188.326	198.956	99.7976	140.504	156.805	132.369	171.69	0.375247	0.231572	0.596356
542543	542587	GAAACTGTCGGAATCGCCTTCCTTGAACACCATGCCGATACGTCC	+	MRA_0171	269.776	329.57	331.594	315.15	329.643	321.258	322.017	310.313	-0.0534125	0.602134	0.859797
542843	542887	GAAACCCTCTCGGCCCTGACCTTGCCGTCTACCGTGATTCGGCAG	+	MRA_2752	248.478	160.077	172.429	178.585	172.928	195.05	182.188	193.661	0.0881109	0.707115	0.898347
547392	547436	GAAACTGATCGTCAACCAGGCCTACGAGAACATGGGCCTGGCCTC	-	MRA_0415	1114.6	932.213	1240.16	819.391	1102.41	1024.97	982.257	1095.66	0.157625	0.408649	0.753618
548165	548209	GAAACCCTGCGCCCGGGTTGGCCGAAGCTTCGAACCAGCGGCGTT	-	MRA_2768	255.577	225.991	218.852	194.343	226.968	279.189	233.5	233.473	-0.000162392	0.999274	0.999702
548925	548969	GAAACTCAGCGCCGATTTGAATGCGATCTGTGCGTTGTCGGCTGC	+	MRA_0830	85.1924	47.0815	53.055	136.565	81.0598	91.7881	103.138	61.7763	-0.739446	0.11652	0.471451
551307	551351	GAAACCGGTCCGGGAAGCGCTGGCCGCCGATATCCCGTTGGCGGT	+	MRA_3772	28.3975	94.163	86.2144	52.5251	37.8279	34.4205	41.5912	69.5916	0.742636	0.261897	0.629359
551707	551751	GAAACCACCACGGGGCGGCTGATCATGCAATACGCCTCGCACAAC	+	MRA_1545	2023.32	2947.3	2699.17	2295.35	1583.37	933.179	1603.96	2556.6	0.672583	0.118495	0.473127
551995	552039	GAAACCATGCTGGGTTCCCAGGCCTCCAACGACCAGCTGGAAAAG	+	MRA_1996	127.789	216.575	145.901	126.06	129.696	130.033	128.596	163.422	0.345749	0.268372	0.63659
554907	554951	GAAACCATTGCCGGTGCAGAGACTTTGACGCTGGGCGACCATCGG	+	MRA_2024	298.173	188.326	298.435	246.868	340.451	298.311	295.21	261.645	-0.174134	0.502201	0.809336
556154	556198	GAAACAACTATGACCGGTCAGAACGGCCAAGTCGCGCGTATCTCC	-	MRA_0095	2605.47	2184.58	2493.59	2032.72	2615.53	2306.18	2318.14	2427.88	0.0667268	0.629205	0.869932
556495	556539	GAAACGTTTGCCAACCCGGGGAAGATCTTGGTGCAAATCGCCCAG	-	MRA_0983	184.584	225.991	271.907	262.625	308.027	290.662	287.105	227.494	-0.335751	0.104442	0.455657
556575	556619	GAAACATGTCAAAACGTCAGTCGGCCACCGGCTTTCACTTCTCCT	-	MRA_1335	22902.6	25019.1	23576.3	22050	18454.6	13687.9	18064.2	23832.7	0.399808	0.0823501	0.416647
557637	557681	GAAACACCAATCGCAGCACGCTTGCTAACTCTGCGAATGGCGTCT	-	MRA_0274	49.6956	47.0815	26.5275	78.7876	70.2519	103.262	84.1004	41.1015	-1.03292	0.025053	0.358459
558133	558177	GAAACCGAGATGCCGGCCCGCATTGCCGACGACTTCCTCGCGGGT	+	MRA_2997	496.956	367.236	477.495	435.958	394.491	286.838	372.429	447.229	0.264048	0.280884	0.65103
558628	558672	GAAACGGTTCAGTTTTTGGGCGACTTCGCAAAATTTGCAAAAAGT	+	MRA_1396	0	37.6652	33.1594	89.2926	54.0399	30.596	57.9762	23.6082	-1.29617	0.17357	0.537327
561003	561047	GAAACCTCGACCCGATTTCTTTCCCAACTGGCCCGCCTCAACCAT	-	MRA_3765	610.546	508.48	603.501	451.716	497.167	588.974	512.619	574.176	0.163605	0.30272	0.670777
561223	561267	GAAACAGTGAGAAAAACTCGTCGGAAACGTCGTAAATCGATTGCG	-	MRA_1138	475.658	687.39	702.979	472.726	502.571	397.749	457.682	622.009	0.44259	0.10813	0.460726
562943	562987	GAAACGTGCAAGCTCATTACGACCTCTCCGACGACTTTTTCCGGC	-	MRA_1158	3386.4	3794.77	3395.52	3114.74	2248.06	1992.57	2451.79	3525.56	0.524019	0.0424111	0.376506
563280	563324	GAAACGCCGGTGGCGGCTGCTGGGGCCGCCGTCGCAGGAAATAGG	+	MRA_2592	106.491	169.493	53.055	68.2826	48.6359	45.8941	54.2709	109.68	1.01505	0.182342	0.547318
563413	563457	GAAACGTGCGCGCGCACCGTGACACTGGCCATGATGGTCGGCTTC	-	MRA_1142	397.565	499.064	437.704	309.898	281.007	248.593	279.833	444.777	0.668519	0.00869573	0.312201
564082	564126	GAAACTTCTCCAACGATCCGCCGGCCTCGACGATGCCGCACAGTG	+	MRA_0087	170.385	178.91	119.374	147.07	145.908	152.98	148.653	156.223	0.0716589	0.70657	0.898145
564440	564484	GAAACCATCCATATCGGCCGACAGCGCAGCGATCATGTTGGGGAT	+	MRA_1919	482.757	772.136	756.034	693.331	416.107	302.136	470.525	670.309	0.510556	0.252016	0.618387
566922	566966	GAAACCTTCTGATCGTCGGGTCGGTTGTCGGTCGAGTTCGTAGAT	-	MRA_3495	56.7949	47.0815	72.9507	84.0401	27.0199	42.0696	51.0432	58.9424	0.207586	0.693748	0.892608
569354	569398	GAAACCGTTCAGTCGACGCTGAACGAGTTCACCTCCAGCCTGACC	-	MRA_3909	78.093	112.996	72.9507	131.313	75.6559	84.1391	97.0359	88.0131	-0.1408	0.694969	0.892608
569690	569734	GAAACCGCGGGCAATCAGATCCGCGATGCCAAGGGCATGCAGATA	-	MRA_3390	63.8943	47.0815	33.1594	84.0401	54.0399	53.5431	63.8744	48.0451	-0.410849	0.304178	0.671588
571001	571045	GAAACACCACCAGCTGTGCGCCCGCGGTGGCGGCTTCGCCGGCGT	+	MRA_0278	347.869	480.231	464.231	456.968	318.835	393.924	389.909	430.777	0.143804	0.518132	0.817597
571673	571717	GAAACGCCGGTCGACGTCGCGACCCTTGAGTCGATACGCGTAGGT	-	MRA_2595	85.1924	28.2489	72.9507	110.303	70.2519	95.6126	92.0557	62.1307	-0.567202	0.225241	0.589861
571850	571894	GAAACGGAGCGGTGTCGGTTCGCTCTTTGCCGGTGCGCATATTGC	+	MRA_1949	99.3911	160.077	132.638	120.808	129.696	156.805	135.769	130.702	-0.0548777	0.817937	0.943095
572991	573035	GAAACAGCACACGAATGACCACAGAACGCCTGGCAACCAGCCCTA	-	MRA_0769	6865.09	7872.03	6863.99	6360.79	5371.57	3786.26	5172.87	7200.37	0.477106	0.0691102	0.406837
573249	573293	GAAACCAGCCGTCACCGACCTCGACGCTGATCGGCGCGATCGGCA	-		660.241	574.394	510.655	509.493	756.559	764.901	676.984	581.763	-0.21869	0.369846	0.72095
575011	575055	GAAACCCCTGGGCCGCAAGGGTTCTCGCGGTTGCCTCGCCGATAC	+	MRA_2377	156.186	235.407	218.852	262.625	275.603	191.225	243.151	203.482	-0.256955	0.328054	0.691279
575512	575556	GAAACCGCCAGGTCCGCCCGCTCACGCAGGAGGCCCGCTTCCAGC	-		163.285	348.403	179.061	267.878	286.411	317.434	290.574	230.25	-0.335708	0.378609	0.729433
576019	576063	GAAACCGTAGGCTATGCGCTGATGATCGGTGGGCGGGTGCACTGC	+	MRA_3865	170.385	216.575	198.956	189.09	210.756	195.05	198.299	195.305	-0.0219426	0.850876	0.954485
576723	576767	GAAACATTCCGATTGGATGGCCCGGATGGGCCGCGCGAGCGGGTG	-	MRA_1364	1072	1148.79	994.782	724.846	934.89	1082.34	914.024	1071.86	0.229811	0.234484	0.597759
577628	577672	GAAACAAGGTGGCCAGATCCGTGTGGGACTGCGGCGGCAGAAACG	-	MRA_0143	511.154	574.394	484.127	430.706	437.723	432.169	433.533	523.225	0.271292	0.0287652	0.358459
580465	580509	GAAACCGCCGGCAGGTGGGATCTCAAACAATTACCCGCGGCCCTG	-	MRA_3294	113.59	103.579	92.8463	68.2826	102.676	107.086	92.6815	103.338	0.157024	0.47858	0.79808
580754	580798	GAAACCGTGATTCCCGACCACTCCGTGGCCACCCGTTGGCGCTGT	-	MRA_3946	1434.07	2109.25	1505.44	1313.13	983.526	554.553	950.402	1682.92	0.824357	0.0753269	0.408588
581228	581272	GAAACCGTTCGGCGGTTCGCCGAGAAGGTGCTCATTGAGGCCAAC	+	MRA_3899	149.087	112.996	92.8463	162.828	167.524	198.874	176.409	118.31	-0.576354	0.0436851	0.376506
581453	581497	GAAACCAGGTTTGCCAGTGCGGTAACCAGCAGAGTTTGGTCGCCC	-	MRA_1865	205.882	216.575	232.116	283.635	194.544	237.119	238.433	218.191	-0.127993	0.492568	0.805551
582126	582170	GAAACGCCAGCGGATCGGCCAGCGACTCCTCGTCCTCCACAATCA	-		113.59	141.244	86.2144	63.0301	102.676	61.1921	75.6327	113.683	0.587934	0.142318	0.500789
583385	583429	GAAACTCGTGAACCGCCGCGCTCTGCAGCACCCCGCGCCACGCGA	+	MRA_0559	830.626	762.72	842.249	740.603	702.519	761.077	734.733	811.865	0.14402	0.0627905	0.394884
585005	585049	GAAACTCATGCTGGCGTCCCTTCCTTGATAGCCGGTGCCGCGGTT	+	MRA_0802	92.2918	28.2489	92.8463	78.7876	64.8479	80.3146	74.65	71.129	-0.0697052	0.880591	0.961952
585464	585508	GAAACCACCCACCGCGTCGACAGCTGGCGCGGCAGTGTGGCCCAC	-	MRA_1556	220.08	244.824	245.38	183.838	248.584	221.821	218.081	236.761	0.11857	0.414817	0.756998
585603	585647	GAAACGTCCACAGTGGCGCCGCGGTGTCCTTCCAGGACAGCTCCC	+	MRA_1316	99.3911	112.996	106.11	63.0301	97.2718	49.7186	70.0068	106.166	0.600749	0.0696846	0.407637
585783	585827	GAAACCAGGTCACCCAGCCGTGCGCGTAGGGCCCGCCGGTCGTCG	+		291.074	320.154	238.748	294.14	378.279	336.556	336.325	283.325	-0.247398	0.194232	0.563466
585902	585946	GAAACGCGGTCGGCGGCCTTGCCGCGGTGGCGCGGTGCAGCCGGG	-	MRA_2289	156.186	141.244	99.4782	162.828	97.2718	65.0166	108.372	132.303	0.287852	0.513377	0.81551
587002	587046	GAAACCCGATGTCTGCTGGCAGTTGCCGATCCGGCGCAGCCAGGA	-	MRA_2443	930.017	828.634	862.144	719.593	718.731	703.709	714.011	873.599	0.291024	0.00619909	0.292555
588245	588289	GAAACGTCTTCGACGTTGCGACCGCCAGGTCGGGGCTGCCGGCTT	-	MRA_1191	248.478	273.073	245.38	215.353	237.776	202.699	218.609	255.643	0.225779	0.0516014	0.387553
588704	588748	GAAACAGAGAGCTCCGGTAACCGGCAGATCTCGGTGGCCGAGTTG	+		262.677	273.073	179.061	246.868	216.16	191.225	218.084	238.27	0.127712	0.582835	0.852163
589993	590037	GAAACATGTTTTCAACGGCCACCATCACGGTGCTGGCCGCTTCTA	-	MRA_1356	6240.34	6676.16	6048.27	5357.56	4587.99	3736.54	4560.7	6321.59	0.471034	0.0249805	0.358459
592159	592203	GAAACCCGCCGCGTTCGAGTTCCCGCAGCGCAGCGGCGGTCGTAC	-	MRA_2503	312.372	235.407	252.011	220.605	259.392	183.576	221.191	266.597	0.269368	0.229273	0.594459
592870	592914	GAAACTGGGCAAATAGGTTGCGAGCAGACCCCGCCAGCTCGACCG	+	MRA_0255	127.789	103.579	106.11	68.2826	59.4439	68.8411	65.5225	112.493	0.779768	0.00473007	0.291434
592891	592935	GAAACGGCGGCGTTACAAGCGCGTGACGGTCGAGCTGGCGGGGTC	-	MRA_1730	85.1924	188.326	119.374	47.2726	140.504	130.033	105.936	130.964	0.305971	0.58591	0.853762
593015	593059	GAAACGGCAAGCACCGGTCACCAGCACAACTTTGGGGTACTGCGG	-	MRA_1923	362.068	310.738	437.704	325.655	297.219	393.924	338.933	370.17	0.127187	0.540394	0.828289
593198	593242	GAAACCCATTCATCGCCAAGGTGATTCGCAATGGCGAGGTGGACA	+	MRA_2246	106.491	150.661	132.638	105.05	167.524	103.262	125.278	129.93	0.0525916	0.859891	0.957395
593423	593467	GAAACCTTGGCTGAAAGGACGTCGACTGCTGCTGTCCTCGGTGAA	-	MRA_3467	1143	1412.44	1153.95	1008.48	924.082	768.726	900.43	1236.46	0.457534	0.0405829	0.376506
594118	594162	GAAACCAGAGCGAATGTCATTCCACTGCACACAAATCGGAGCCGG	+	MRA_1727	27815.3	36563.5	30844.9	29697.7	22745.4	14923.2	22455.4	31741.2	0.499294	0.135611	0.49234
594435	594479	GAAACCATGACTTGAAGAAGAATCGCAGCAAGGGTCGTACGATGG	-	MRA_1971	191.683	112.996	165.797	267.878	145.908	187.401	200.395	156.825	-0.353693	0.364621	0.715486
594740	594784	GAAACGCTTACCCAGCCCCTTGTATCCCTCGGGGAACACCGCGGT	-	MRA_2075	78.093	84.7467	66.3188	73.5351	27.0199	53.5431	51.366	76.3862	0.572497	0.15972	0.5212
597689	597733	GAAACCATCATTACTCCTAATCGCGGTGCCTGCCCGGTGGCCGAT	+	MRA_1916	276.875	480.231	364.753	346.665	248.584	145.331	246.86	373.953	0.599165	0.199331	0.565534
598097	598141	GAAACGCATGTGGTTGCTGCTGGCCATCGTCGTGGTGGCCGTTGT	+	MRA_2896	7227.16	10405	8190.37	6970.08	5349.95	3679.17	5333.07	8607.51	0.690631	0.0705173	0.407853
598952	598996	GAAACCGAAGCGTATGACTCGGTCCACGCGGTGCGGCACATGGTG	+	MRA_2871	603.446	461.399	596.869	519.998	605.247	611.921	579.055	553.905	-0.0640635	0.670881	0.885082
599338	599382	GAAACATCGTGTAGAAGGCCGTTTCCCGATCCTCGCCGGCGTAGC	-	MRA_1290	85.1924	75.3304	53.055	110.303	75.6559	110.911	98.9564	71.1926	-0.475065	0.13857	0.495871
599363	599407	GAAACGGCCTTCTACACGATGTTTCACGGGACCGCCCACGTGATC	+		291.074	273.073	324.962	241.615	259.392	267.715	256.241	296.37	0.209898	0.0781844	0.412671
599474	599518	GAAACGCTCGGCGCGCCCATTGCTATCGGCATGCTGGTCGCGGTC	+	MRA_2196	92.2918	112.996	79.5825	105.05	70.2519	91.7881	89.03	94.9566	0.0929765	0.694997	0.892608
600201	600245	GAAACAATGTTTTTCCCAGTAGAAGTAGCTGCGAATAGGCCGGAA	-	MRA_0159	99.3911	47.0815	19.8956	47.2726	54.0399	87.9636	63.092	55.4561	-0.186112	0.787602	0.929758
602212	602256	GAAACCGCCATTGACGCTGCCGGTGCCTCCGTGGTGTCGGTCGCC	+	MRA_3238	191.683	254.24	192.324	152.323	183.736	183.576	173.212	212.749	0.296618	0.163927	0.526483
605448	605492	GAAACGCTGGCCGAGGGACTGCGAGAGCGTGGCTGGGAGATCGAG	+		660.241	687.39	543.814	462.221	448.531	458.941	456.564	630.482	0.465637	0.0170722	0.3343
605536	605580	GAAACATACCGCGTCAAACCCGCCCGTCTTGATCATTTCCCGGGT	-	MRA_1155	92.2918	216.575	59.6869	99.7976	108.08	149.156	119.011	122.851	0.0458162	0.942669	0.977743
605605	605649	GAAACCTGGTCGGCATCGCCGGCAAGCCGCACGCGCGGACGATCA	+	MRA_3586	234.279	216.575	285.171	246.868	243.18	294.487	261.511	245.342	-0.0920822	0.572985	0.847049
609659	609703	GAAACGCCGGACGTGCTCGCTGATCTGCTCGACATTGGCGGCGTC	+	MRA_2659	220.08	329.57	324.962	267.878	345.855	252.417	288.717	291.538	0.0140268	0.954028	0.982132
610165	610209	GAAACAGCACTACCCACACCGCCGCGACGATGCGCAATCCTGTCA	-	MRA_0790	333.67	357.819	298.435	325.655	372.875	267.715	322.082	329.975	0.0349273	0.832441	0.946737
610510	610554	GAAACCACAGCTGCACCAGCAGGATCTGGCGCACATAGCTGATCG	-	MRA_1530	70.9937	141.244	66.3188	126.06	75.6559	126.209	109.308	92.8523	-0.235392	0.606735	0.861269
611300	611344	GAAACCCCTTCCAGCGCATCGTCGATTTGATAACGCGTGCTGCCT	-	MRA_2377	21.2981	65.9141	59.6869	68.2826	70.2519	65.0166	67.8503	48.9664	-0.470565	0.249641	0.616256
611363	611407	GAAACCGATGTGAACTCGCGTCGACCCGCTGCAGCCCCACTCAAC	-	MRA_3143	205.882	112.996	106.11	147.07	86.4638	110.911	114.815	141.662	0.303147	0.5047	0.810754
612423	612467	GAAACATGTCCGTCCGAATTCAGCTGTCCTCAGCCACCGCCACGC	+	MRA_1337	2882.34	3088.55	2977.71	2694.54	2377.76	2053.76	2375.35	2982.87	0.32856	0.0353189	0.363292
613477	613521	GAAACGGCTGGTACCGGAAGTCGGTATTCTTTGCGCGGCAGCTGC	+	MRA_1673	56.7949	141.244	66.3188	68.2826	91.8678	72.6656	77.6053	88.1194	0.183304	0.723266	0.906304
613887	613931	GAAACCGAGTGCCTGTGCGGCTTCACGCATAGAAGCGCATCGAGC	-	MRA_3077	149.087	216.575	126.006	157.575	162.12	114.735	144.81	163.889	0.178558	0.572537	0.846889
616459	616503	GAAACCCAACTAGCCGGCGAGATCATCGGCCGGGTAGCTCCCGTC	+	MRA_2059	163.285	150.661	139.269	126.06	75.6559	114.735	105.484	151.072	0.518215	0.0530691	0.387553
617317	617361	GAAACACCGGTGACCGACTTCGCGTCCGCGCGGGCCAGCCAGACC	+	MRA_0491	844.825	903.965	769.298	793.129	810.598	956.126	853.284	839.362	-0.0237329	0.840195	0.949213
617541	617585	GAAACCCAAGTCCACGTGGTGCGCCACGGTGAGGTGCACAACCCT	+	MRA_2063	220.08	386.068	285.171	225.858	259.392	267.715	250.988	297.106	0.24336	0.408133	0.753477
618664	618708	GAAACACCGCCGCGACCCGGTGCTGACGGTCCAGCACCAGCGTGG	-	MRA_0404	227.18	225.991	252.011	320.403	243.18	195.05	252.877	235.061	-0.105404	0.65934	0.878455
619510	619554	GAAACGAAGGCGTCGCGCAGCCACGACACGACGTCGTTCCACACC	-	MRA_3390	106.491	94.163	86.2144	63.0301	108.08	87.9636	86.3578	95.6226	0.147025	0.552433	0.834983
620177	620221	GAAACGAGTCGAACGCGGCCGGCGACGCCGAACAAAAACCGGGTC	-	MRA_3113	376.266	386.068	457.6	325.655	351.259	370.977	349.297	406.645	0.219314	0.117253	0.472166
620638	620682	GAAACGCGACGACAGCAGGGTGCCGTCGAGCTGCTCGGTGGGAGC	-	MRA_2436	134.888	216.575	152.533	168.08	140.504	152.98	153.855	167.999	0.126881	0.616206	0.865586
622345	622389	GAAACACCGACTAGGTCAGTTGCGGGATTCCGCACCCAGCGGCTC	+	MRA_0364	489.856	404.901	424.44	372.928	443.127	554.553	456.869	439.732	-0.055156	0.785159	0.928697
624269	624313	GAAACGCCGCCGCCGCAGCGCTCAGCGCCTGATATTGCTGGGCGT	-	MRA_2719	191.683	291.905	271.907	220.605	167.524	336.556	241.562	251.832	0.0600676	0.869293	0.959382
625878	625922	GAAACACCTCGGCGGCCTCCATTCCGCTCGCGATGGCCGAATTAC	-	MRA_0518	106.491	94.163	86.2144	84.0401	48.6359	68.8411	67.1724	95.6226	0.509484	0.0739567	0.408098
626246	626290	GAAACGGTGTCTCGCCCACCACCACTGCGGCCGCGCCGTCGGCGA	+	MRA_1404	106.491	225.991	139.269	110.303	97.2718	103.262	103.612	157.25	0.601872	0.208913	0.574357
627738	627782	GAAACTGGCCACCAGGGCATCCTGCCCTATGCACAACAATGGGCG	+	MRA_0288	127.789	131.828	152.533	194.343	210.756	130.033	178.377	137.383	-0.376724	0.187237	0.554314
629787	629831	GAAACGATCTTGCCCAGCAGATCACCAGCACCTTCGATGTGGTGC	-		283.975	178.91	152.533	199.595	167.524	168.278	178.466	205.139	0.200956	0.555512	0.837518
629911	629955	GAAACGGTGAATGTGCATAGCAATCCGCACAGCGACGAGATCAGC	+	MRA_1472	1860.03	1902.09	1876.82	1717.57	1615.79	1621.59	1651.65	1879.65	0.186555	0.00292563	0.279435
630102	630146	GAAACGGCTTGCTGCTCATCGCCGTGTGGTGCCTGGGCTCGGTAG	-	MRA_1670	220.08	320.154	225.484	199.595	264.795	183.576	215.989	255.239	0.240894	0.391568	0.738573
630558	630602	GAAACCGGTGCTGAGGGCCGCACCCAACATAGACGCGTAGCCGAG	+	MRA_3824	859.023	489.647	802.457	593.533	718.731	944.653	752.306	717.043	-0.0692597	0.830233	0.94595
630930	630974	GAAACCGAAATACAGGTTCCATGGGAAAAACAGCGCACCGATGAG	+	MRA_2836	49.6956	94.163	66.3188	73.5351	54.0399	103.262	76.9455	70.0591	-0.135265	0.739458	0.911383
632175	632219	GAAACCGATCACCGCAAAGGCCACGACAGCGTTGCCGATCAGCAG	-	MRA_3113	688.639	517.896	736.139	572.523	648.479	673.113	631.372	647.558	0.0365196	0.835057	0.947985
635028	635072	GAAACCGCGATCCAGATCGCCGTCGGCGCCACCGCGACGAATGGT	+	MRA_3355	262.677	338.987	338.226	283.635	308.027	302.136	297.933	313.296	0.0725406	0.591227	0.854134
636114	636158	GAAACCAGCCTGGCTCGGCGAACGGATCGGGCGAGACCGGGTTGC	+	MRA_1780	141.987	160.077	79.5825	120.808	151.312	91.7881	121.302	127.216	0.0686669	0.852532	0.955081
637172	637216	GAAACCGGTTCACGCTGTTATATCTTCCCGTCGGGGCCGTCGCCA	+		63.8943	84.7467	33.1594	73.5351	64.8479	42.0696	60.1508	60.6001	0.0107358	0.980941	0.993764
637747	637791	GAAACCGAGGATCGCACCGGGGTAGCCACCGATGAAATGCACCAG	+		23449.2	27514.4	24637.4	20311.4	17287.4	13458.4	17019.1	25200.4	0.566291	0.0243494	0.358459
638254	638298	GAAACCGCGTTCCGTACGCTTTTCGGCAACCCCGCGCGTCGTCCG	+	MRA_3413	127.789	112.996	165.797	178.585	118.888	141.507	146.327	135.527	-0.110611	0.66911	0.883694
638641	638685	GAAACGCCATGGCGACCTCGATTGCCAGCGGCGCCCTGGCACCGC	-		482.757	536.729	517.287	367.675	399.895	363.328	376.966	512.258	0.442434	0.00228685	0.273043
639558	639602	GAAACCGAGTGGGGTAGTCAGGGCGTGCATTCGACGACGCTGTAC	-	MRA_3083	276.875	188.326	285.171	252.12	286.411	214.172	250.901	250.124	-0.00447668	0.984396	0.993775
640335	640379	GAAACGGGCTCCAGTCGGGGGGACGCTTCTGTAGGAAGGCGTCGC	+	MRA_1614	191.683	216.575	172.429	120.808	210.756	122.384	151.316	193.562	0.355235	0.261666	0.629358
641565	641609	GAAACGGCAGGTCTGGTGTTGTTGACCACCGACGAAAGATTGGCA	-	MRA_1888	127.789	169.493	119.374	136.565	156.716	130.033	141.105	138.885	-0.0228724	0.904944	0.968216
642250	642294	GAAACCCGCTGTGAAGGTGGGTTATCCCGAGCATCGCCGGCATAT	+	MRA_2546	92.2918	178.91	126.006	257.373	253.988	118.56	209.973	132.402	-0.665277	0.211508	0.577099
643093	643137	GAAACCGTCTACTACGGCGCCTCGGCGATCAACCCGGTGCGACTA	-	MRA_3930	92.2918	103.579	152.533	89.2926	43.2319	80.3146	70.9464	116.135	0.710999	0.123868	0.483072
645724	645768	GAAACGTCGCCCGCACCGCCAGGTCGGCGATCTGCTCTGGCGGCA	-		191.683	141.244	159.165	152.323	113.484	95.6126	120.473	164.031	0.445257	0.122731	0.480655
645827	645871	GAAACGCACTCGCATCGGCAGGGCCACCACATACAGGCGGTCCAG	-	MRA_2953	113.59	112.996	165.797	99.7976	64.8479	137.682	100.776	130.794	0.376147	0.334206	0.694154
646053	646097	GAAACCGGGCCAGCACCTCGCCCACCTGGGCGGCGGCAACGGCCG	-	MRA_3698	269.776	225.991	285.171	252.12	145.908	206.523	201.517	260.313	0.369343	0.173067	0.537327
646995	647039	GAAACCCTAGACATCGCCCCGGCGCGCGTTGTCGGGGTGTCGATG	+	MRA_2694	305.273	310.738	232.116	288.888	226.968	271.54	262.465	282.709	0.107191	0.553568	0.835484
647350	647394	GAAACCAATCACCAGCACCGGCGCGGCGATGTTGCGGTAGGCGGG	-	MRA_1476	63.8943	75.3304	92.8463	73.5351	91.8678	141.507	102.303	77.357	-0.403248	0.319791	0.684952
649279	649323	GAAACCCCTGCTGCACATCCTGATTCATGGGCTCAGTGATGAACT	+	MRA_2373	1171.4	1054.63	1034.57	1066.26	1021.35	837.567	975.06	1086.86	0.15661	0.244136	0.608823
650185	650229	GAAACCCGGAACATCGGTTTGGTAGACCGCGACCGTGGGCACCCC	-	MRA_2551	177.484	169.493	145.901	147.07	194.544	175.927	172.514	164.293	-0.0704402	0.649308	0.875876
650359	650403	GAAACGTTGCACGTCCACCCCGCGTGCCCACCGGTGTACTCGCGG	-	MRA_1035	496.956	564.978	437.704	404.443	356.663	439.818	400.308	499.879	0.320468	0.0862015	0.42176
650422	650466	GAAACGAGGTGTTGAGGCGACGGTGGTCACCGGACGGCAAACCCA	+	MRA_3113	3436.09	3352.2	3103.72	2689.28	2437.2	2202.92	2443.13	3297.34	0.43257	0.0077157	0.30249
651302	651346	GAAACTGATGGTGACCGCATCGAACACGTCGTCACCAAACGGCAG	-	MRA_0411	546.651	433.15	497.391	283.635	453.935	332.732	356.767	492.397	0.464839	0.0878669	0.425397
651790	651834	GAAACGCTTGGCCCTGGGTGGTTCCGCGCGGCAGGTTGCGTTGCA	+	MRA_2038	170.385	169.493	192.324	189.09	216.16	237.119	214.123	177.401	-0.271427	0.0805069	0.412671
653094	653138	GAAACCGGGCGGCTGGCCGCCGAACTGCTGGATTCGCGTGACCTG	-	MRA_3711	539.552	819.218	636.66	583.028	497.167	348.03	476.075	665.143	0.482476	0.151764	0.511588
653232	653276	GAAACCGCGCCGCCCATCGGCAACAGCGCCGACGACACCGCGCGC	+	MRA_3381	724.136	630.892	643.292	535.756	507.975	474.239	505.99	666.107	0.396645	0.00945436	0.316046
654688	654732	GAAACGCGGTGCCCACCACGCCGCCGAGGCGGCTCAGCCGTTCGA	-	MRA_2287	347.869	404.901	457.6	325.655	410.703	317.434	351.264	403.456	0.199857	0.296474	0.666377
655338	655382	GAAACCGGTTGCGCATGCATCGCCCGCAGCGCCAGCTTGTCGCTA	-	MRA_3852	624.744	517.896	590.237	472.726	675.499	554.553	567.593	577.626	0.02528	0.887848	0.963508
656498	656542	GAAACGTTCCCCGGACTGGCCGGTCTCGGCGACCTGATCGTCACC	-		35.4968	56.4978	66.3188	57.7776	54.0399	53.5431	55.1202	52.7711	-0.0628316	0.810824	0.940872
656742	656786	GAAACATTGCTGATAGCCGGGTCGCCAGGTGCTGGTCGGGCATGG	+	MRA_1390	305.273	451.982	338.226	231.11	389.087	256.242	292.146	365.16	0.321838	0.331688	0.69366
656989	657033	GAAACCGTGCGAGGGCACCCCCATGACGACGACGTCGGCGCAGTT	+	MRA_3958	596.347	602.643	570.342	635.553	464.743	382.451	494.249	589.777	0.254932	0.272788	0.642069
657435	657479	GAAACCGTCCTGGGACATTCAGGCCGGCTATGTGAAGCGGGCGCC	-	MRA_3905	56.7949	84.7467	72.9507	99.7976	118.888	65.0166	94.5673	71.4974	-0.403451	0.263063	0.63108
657884	657928	GAAACCCACTTCACGCCGCGGTACAACCCGTGGGATCAGCGACTG	-	MRA_2119	99.3911	160.077	132.638	147.07	172.928	198.874	172.957	130.702	-0.404136	0.140751	0.49965
658572	658616	GAAACGACAGCGTGAAGATGCTGCTGTCGGAGCGCACGCCGGGGT	+	MRA_3335	276.875	291.905	218.852	178.585	259.392	217.997	218.658	262.544	0.263885	0.245247	0.610238
660121	660165	GAAACGCTTTCCGTTCGAGCGCTACCGGCGTCTCTGTGACGTGGG	+	MRA_2029	92.2918	75.3304	132.638	152.323	183.736	145.331	160.463	100.087	-0.680994	0.0433624	0.376506
662043	662087	GAAACGTCCCTGGTTGCCCGGACGCGGATGCGCGCGCCGCGGTGC	-	MRA_1302	99.3911	94.163	212.22	131.313	172.928	202.699	168.98	135.258	-0.321135	0.483579	0.801682
663302	663346	GAAACGACACCGGTCCGCTGGCCGTGCCGCCCGTGGAGGCCACCC	-	MRA_3342	283.975	263.656	411.176	325.655	286.411	313.609	308.559	319.603	0.0507334	0.827909	0.944836
663620	663664	GAAACACCAGCCCGGGATCGCCACCGGCGTGCGCGGCTTTGCAGA	-	MRA_0298	6460.42	7401.21	6777.78	6092.91	5106.77	3614.16	4937.95	6879.8	0.478457	0.0656093	0.398337
664613	664657	GAAACCGCTACTGGCGCAGGCTGACACGGAGTTCAGCGGCGGCTG	+	MRA_3419	646.042	838.051	616.765	562.018	383.683	305.96	417.221	700.286	0.747133	0.0511417	0.387553
665509	665553	GAAACGCCACCACCTCGTCGTCGGAGGTCTGGGTGAAGTTGCGGT	+	MRA_2877	1114.6	988.711	1041.2	961.209	972.718	1078.51	1004.15	1048.17	0.0619071	0.446597	0.776572
666578	666622	GAAACGGGGCGCGCGGATTCTGGTCTTCACCGACGATCCCCGCAG	-	MRA_1576	170.385	225.991	126.006	136.565	183.736	187.401	169.234	174.127	0.0411235	0.890068	0.964114
668276	668320	GAAACGCACTCCGGCCAGCCACCTCAGGAACTCGTCGGAAAACTG	+	MRA_2954	99.3911	37.6652	92.8463	57.7776	70.2519	80.3146	69.448	76.6342	0.142055	0.745178	0.91556
668362	668406	GAAACGCTTCGAGGAACTCGACCACATCGGCCAGCCCGGCGGCCA	+	MRA_2059	106.491	141.244	112.742	115.555	162.12	137.682	138.452	120.159	-0.204445	0.347037	0.702074
669986	670030	GAAACCACAGGCCGAATCGGGTTCGGGTGGCGAAAAACCAGATGA	+	MRA_1532	674.44	677.973	590.237	688.078	513.379	432.169	544.542	647.55	0.249948	0.271188	0.640082
670654	670698	GAAACGATCTTCGACGACAGCATCGCCACCATCGACGAGCACCGC	-	MRA_3029	447.26	461.399	397.913	409.696	345.855	370.977	375.509	435.524	0.213903	0.0882004	0.426276
671961	672005	GAAACGTCATATTCCGTACACGGTGTCTGCCTGGTCAGGTCAGAG	-	MRA_1323	35.4968	18.8326	26.5275	73.5351	54.0399	68.8411	65.472	26.9523	-1.28047	0.00712448	0.30249
672102	672146	GAAACCCAGGTGGCCGACGCGGCGCAGGCCGTGATGGAAGCCTGG	+	MRA_2201	141.987	225.991	185.693	162.828	70.2519	99.4371	110.839	184.557	0.735602	0.113816	0.469464
673698	673742	GAAACGGTGGCGTCGGCGGCAGTGGCGGCCTTGGCTCCGCCTTTG	-	MRA_1431	177.484	150.661	278.539	120.808	151.312	202.699	158.273	202.228	0.35357	0.390429	0.737768
674304	674348	GAAACGCCGGGCAGATTGGCAACGGCGGAGCGGGCGGCAATGGCG	-	MRA_2618	120.689	188.326	66.3188	99.7976	118.888	99.4371	106.041	125.111	0.238592	0.623117	0.868127
675132	675176	GAAACGGTGGGGCCGGTGGATCCGGCGGCGCCTGGGCGGGCAACG	-	MRA_1411	383.366	329.57	351.49	199.595	264.795	370.977	278.456	354.809	0.349592	0.218297	0.581515
676269	676313	GAAACGGCGGGAATGGTGGGGCTGGCGGGACCGGCGGGGTCGGCG	-	MRA_1729	390.465	329.57	437.704	241.615	329.643	374.802	315.353	385.913	0.291307	0.231704	0.596356
677012	677056	GAAACGTCGCCACTTGGGCGCTGACGGTCTGATATTCCTGGGCGT	+	MRA_1276	106.491	131.828	106.11	141.818	64.8479	61.1921	89.2859	114.81	0.362739	0.407893	0.753281
678093	678137	GAAACCGCGGCCAGCTCACCATTGCATCGCAGACACCGGGATAGC	-	MRA_3390	106.491	112.996	119.374	94.5451	97.2718	145.331	112.383	112.953	0.00730627	0.974695	0.991187
678600	678644	GAAACGACCGCACGGTCCCGGATGAGCTCGCCACGCATAGCGGTC	+	MRA_3264	425.962	357.819	464.231	378.18	318.835	413.047	370.021	416.004	0.168992	0.330288	0.692901
680319	680363	GAAACTGCAGCCAGCCAGTGCCAGGCTCAGCGCCACCGTCGCGAC	+	MRA_0384	1185.59	1299.45	1087.63	1061.01	745.751	554.553	787.103	1190.89	0.597416	0.0649245	0.397213
681029	681073	GAAACAGCGCCGGCCACCCATTGCGGGGGTAGCGAAACCGGCCGA	-	MRA_0900	70.9937	103.579	112.742	99.7976	81.0598	65.0166	81.958	95.7716	0.224713	0.441118	0.773781
681272	681316	GAAACCCGACATACCCCCCGCTGTAACTCGAATTCATGCTGTGTG	-	MRA_2406	85.1924	65.9141	86.2144	57.7776	81.0598	103.262	80.6997	79.107	-0.0287583	0.918926	0.97159
681865	681909	GAAACCGTCAAGTCCGACACCGCCCTGGGTCGCTGCATTCACCAT	-	MRA_3870	149.087	141.244	165.797	141.818	145.908	133.858	140.528	152.043	0.113622	0.22622	0.590632
682120	682164	GAAACCGGCCGCGCTCCGGGGCGAGATATAGCCGGTGGTGGGATT	-	MRA_3548	14.1987	84.7467	59.6869	78.7876	16.212	22.947	39.3155	52.8774	0.427553	0.660406	0.878455
682348	682392	GAAACCGGGCTCGTTACCGGCCCACAGATAGGGTTCGTTGGGGCC	-	MRA_3715	220.08	273.073	106.11	210.1	167.524	168.278	181.967	199.754	0.134547	0.745928	0.915905
682688	682732	GAAACGTCTGGTTGCTCGGTTGGCGGTCGATGGTCAGGCCGTCGA	-	MRA_1193	163.285	235.407	232.116	220.605	178.332	172.103	190.347	210.27	0.143611	0.516278	0.816968
684086	684130	GAAACGATCACCCGGTTCAGCCGCGGCCAGCTCATTCAACTGGTG	-	MRA_3085	170.385	282.489	72.9507	157.575	189.14	141.507	162.741	175.275	0.107045	0.849971	0.954485
685161	685205	GAAACTGGGCCAGCAATGTGGCGAGCCGGTCGGAAAGGTCAAAGT	+	MRA_0251	276.875	404.901	318.33	346.665	345.855	263.891	318.804	333.369	0.0644497	0.77048	0.922374
685304	685348	GAAACGATCAGGCCAATCAGGATCACGAACGGCAACGCCAAAATC	+	MRA_3080	127.789	188.326	106.11	141.818	167.524	149.156	152.832	140.742	-0.118902	0.663275	0.880603
685550	685594	GAAACGCCGATGTCGCGTCCGTCAACTCGCATGTTCTAACGATCT	+	MRA_2744	35.4968	94.163	26.5275	78.7876	64.8479	53.5431	65.7262	52.0624	-0.336225	0.575317	0.84736
685580	685624	GAAACGGCACCAGACACCGCGGGCCCTGATTCGGAAGATCGTTAG	-	MRA_1920	35.4968	65.9141	53.055	94.5451	43.2319	61.1921	66.323	51.4887	-0.365256	0.442612	0.773781
685943	685987	GAAACAACAATCGGGGCAACAGATCCAGGCCGGCGTGCCGCCGGA	-		134.888	225.991	126.006	199.595	167.524	195.05	187.39	162.295	-0.207423	0.495271	0.807574
686318	686362	GAAACTCGCGGATGCGATCTGCTCAGGTGATCCCACCGGAGCGAA	+	MRA_0614	312.372	263.656	324.962	241.615	253.988	229.47	241.691	300.33	0.313385	0.0426591	0.376506
686907	686951	GAAACCACCAACCAGGCCAATGGTTATCACCGCGCCGTTAAGCAG	-		908.719	1120.54	1207	1097.77	891.658	638.692	876.042	1078.75	0.300294	0.272917	0.642104
687149	687193	GAAACCCTGGTGCTGTGCGTGATCGCGCTGTTCGCGACCAATGTG	+		78.093	103.579	92.8463	215.353	140.504	133.858	163.238	91.5062	-0.835036	0.0574698	0.387553
687698	687742	GAAACGAAATCGACTTGATGCCCATCACTTCCAGCGCGTCGATCT	-	MRA_3432	475.658	282.489	464.231	367.675	432.319	401.573	400.523	407.459	0.0247726	0.920512	0.972277
687991	688035	GAAACGCATCGATCGACCAACCGCCTGGCCGACCCCAACCGGGCC	-	MRA_2911	887.421	1148.79	1127.42	971.714	826.81	611.921	803.482	1054.54	0.392281	0.134176	0.491578
688189	688233	GAAACTGCTTGTACACCAATACGAGCACCAACGCGCCCACCAACA	-	MRA_0305	674.44	809.802	895.304	882.421	675.499	604.272	720.731	793.182	0.138191	0.529332	0.824333
689721	689765	GAAACCCGCCGAGCAGAGCGTCGAGATCCAAGGCCGGATGGGTGT	-	MRA_2500A	49.6956	122.412	72.9507	68.2826	81.0598	68.8411	72.7278	81.686	0.167582	0.702729	0.89592
690687	690731	GAAACCGTTGGGTTTCAACGGCTCCGAACCGCGGGGTTCGATCTC	-	MRA_3866	163.285	122.412	132.638	262.625	189.14	149.156	200.307	139.445	-0.522516	0.160917	0.522677
690721	690765	GAAACCCAACGGTTTCCTGCCGTTGGCGCAGACCACTACGCCATA	+	MRA_2057	681.539	875.716	875.408	803.634	664.691	462.765	643.696	810.888	0.333121	0.230187	0.595455
691735	691779	GAAACGGCTCAAGCGGTTGGGTGCGTGCACCCGGCGGCGCGTTCG	-	MRA_1679	92.2918	197.742	99.4782	152.323	124.292	99.4371	125.351	129.837	0.0507379	0.910025	0.969511
691848	691892	GAAACTGTCTGCAAAGGTAGTGGTCGTCGGCGGGTTGGTGGTGGT	+	MRA_0165	262.677	207.159	218.852	220.605	210.756	217.997	216.453	229.562	0.0848353	0.487285	0.801925
691935	691979	GAAACTGACTACCACTACCGTGGTCGCGTATTTCTCTGAGGCGCT	+	MRA_0436	624.744	593.227	603.501	546.261	583.631	761.077	630.323	607.157	-0.0540202	0.746616	0.915905
692377	692421	GAAACGCTGAACAGTTTGTCGCAGGCGTTGACCGCGCTGAACGAG	+	MRA_2188	241.379	329.57	324.962	388.686	313.431	252.417	318.178	298.637	-0.0914416	0.708903	0.898691
692707	692751	GAAACCGCGTTGCACGTGTTGCCGACCTACGCCAGCAACTTCAAC	+	MRA_3415	177.484	112.996	126.006	183.838	167.524	179.752	177.038	138.828	-0.350753	0.132799	0.490979
697336	697380	GAAACTGGTGGTCTCGGACAGTGGCCTGGCGTGTCACCTGCTCGG	-	MRA_0213	1143	1459.53	1412.59	1087.27	1167.26	1040.27	1098.27	1338.37	0.285252	0.0848862	0.420195
697781	697825	GAAACCGTCCGCGATTCCGGCCCGCTCACCTTGCGAGAACGGCCA	+	MRA_3898	113.59	47.0815	72.9507	73.5351	81.0598	49.7186	68.1045	77.874	0.193392	0.673646	0.885899
697954	697998	GAAACAGCCCCGGCTCGAGCTGGGCTTCGTCGATGACGAGCGTGT	+	MRA_0840	99.3911	94.163	119.374	136.565	86.4638	87.9636	103.664	104.309	0.00895003	0.973366	0.990871
698698	698742	GAAACCTACTCCGTGCTGACCCGCCTGCCGCGTGACCTACGACTG	-	MRA_3840	241.379	282.489	238.748	215.353	216.16	191.225	207.579	254.205	0.292331	0.0463562	0.379256
698825	698869	GAAACCGCCGCTGGCAGTGGACACCAGCGTCGCGATTCCGTTGCT	-	MRA_3282	120.689	122.412	106.11	94.5451	108.08	126.209	109.611	116.404	0.086742	0.554005	0.835695
699757	699801	GAAACCCGCCGGCTCAGCGGACTGGCCGACCAACTGCTCACCCTG	-	MRA_2507	1050.71	894.548	1167.21	898.179	1037.57	990.547	975.431	1037.49	0.0889842	0.523888	0.8214
700363	700407	GAAACCATTCGCGGTGCCGGATACCGGCTGCGCAAGGACGGAGGA	-	MRA_2017	149.087	207.159	92.8463	141.818	97.2718	141.507	126.865	149.697	0.238748	0.562119	0.842729
701050	701094	GAAACGACGATGAGAGCTGGTCGCGGCCCGGGCCGGGCATGCGGC	-	MRA_3236	248.478	150.661	92.8463	194.343	118.888	141.507	151.579	163.995	0.113581	0.818323	0.943095
701144	701188	GAAACTCCGAACTGCACGATGCGATTCATCGCTTTCTCCTGATCT	-	MRA_0752	85.1924	197.742	139.269	99.7976	118.888	87.9636	102.216	140.735	0.461352	0.317112	0.681294
703534	703578	GAAACGCTGGAACACGGTGAAAGACGAGGTGTGTGTCAACGCCGA	+	MRA_2127	1668.35	1516.02	1837.03	1733.33	1794.12	1441.84	1656.43	1673.8	0.0150514	0.909093	0.968975
704355	704399	GAAACTCTCCGAGCTGCTGGCCGATGTCGGACCCGGTCTGGTCGT	+	MRA_0524	99.3911	235.407	92.8463	162.828	151.312	84.1391	132.76	142.548	0.102636	0.861289	0.957395
704411	704455	GAAACGCGCCCACTCTTCGTTGTTTGGGCGAGCCCCGCCATTCGT	-	MRA_2402	70.9937	94.163	86.2144	126.06	81.0598	114.735	107.285	83.7904	-0.356593	0.195349	0.5639
705345	705389	GAAACCGCTGCGCCACAGTTGATTTGGCGGGAGTACAGACCCGGC	+	MRA_3436	298.173	225.991	324.962	325.655	372.875	351.855	350.128	283.042	-0.306867	0.108394	0.461168
705667	705711	GAAACACCGTCGCCTGCTGCAAGCTGCCGACCTTGTGTCCTACCT	-	MRA_0500	269.776	254.24	258.643	236.363	199.948	118.56	184.957	260.886	0.496234	0.0967287	0.443452
705721	705765	GAAACCGCGGCGGTGAGGAATAGCGGGCGTCGACGCACTGCATTT	-	MRA_3390	21.2981	9.4163	13.2638	68.2826	43.2319	3.82451	38.4463	14.6594	-1.39102	0.280623	0.650962
705901	705945	GAAACGCAGCGGCGCGTTCCAGACGACGGCCCCTTCGACGAGCTG	+	MRA_2937	319.472	188.326	212.22	241.615	183.736	286.838	237.396	240.006	0.0157723	0.961007	0.985217
706013	706057	GAAACTAGCGGCGGCGCCGTGGATTTCCTGGGCATCAAGCGCTGG	-	MRA_0927	85.1924	112.996	59.6869	110.303	54.0399	87.9636	84.1021	85.9583	0.0314958	0.938105	0.976353
707710	707754	GAAACGAATGAACCGCGAACAGTTCTTCCGCGCGGCGTCGGGGCT	+	MRA_3380	4536.5	5178.96	4403.57	4364.83	3707.14	2979.29	3683.75	4706.34	0.35343	0.0933772	0.437751
707952	707996	GAAACGCCAGCGCGATCGTTCCCGCGGCGACACCCGCCGGTCCCC	-		113.59	84.7467	119.374	63.0301	102.676	114.735	93.4804	105.903	0.180015	0.54763	0.832467
708108	708152	GAAACCCGCCGCTGCCACCGGATCGTCGGAGCGGAAGTAGTCGTA	-		127.789	169.493	165.797	183.838	129.696	152.98	155.505	154.36	-0.0106613	0.958301	0.984239
708322	708366	GAAACGTGTCCAGGAGCTTGATCAGGTCGGCGCGGCGGGTGGGGT	+	MRA_1097	596.347	696.806	669.82	583.028	480.955	497.186	520.39	654.324	0.330413	0.0373099	0.366956
708597	708641	GAAACCAACAGCGAACCGCGGATGGATCGCGTGCTGGCCACGCTG	-	MRA_1434	269.776	301.322	152.533	231.11	178.332	279.189	229.544	241.21	0.0715228	0.839008	0.948963
709860	709904	GAAACCGGCTCCGACTCGTTGGTCGATCTGCTCGGCGACATTGGG	-		283.975	207.159	152.533	273.13	308.027	290.662	290.607	214.555	-0.437717	0.12601	0.484371
710078	710122	GAAACGCCAAGCGTCGAAATTGAATCCGCCAGGTGCTAGCCAGTC	+	MRA_2882	127.789	188.326	238.748	168.08	145.908	137.682	150.557	184.954	0.29686	0.360439	0.712756
710634	710678	GAAACGGAATGGCCGGCAAGGCAGTTGGTCGACGATCGGTGGGTG	-	MRA_2000	1831.64	2062.17	1843.66	1838.38	1632	1560.4	1676.93	1912.49	0.189632	0.103402	0.453727
711139	711183	GAAACACCCAGCATCGACGACACCATCATCGGCAACGACAACCGC	+	MRA_0336	1867.13	2504.74	2540.01	3555.95	2410.18	1571.87	2512.67	2303.96	-0.125104	0.751487	0.917468
712172	712216	GAAACGGTCGCCGACCTCATGCGACGAGGCCTGGCCGCCAACCGC	+	MRA_1502	631.844	800.385	702.979	724.846	653.883	351.855	576.861	711.736	0.303118	0.339083	0.698098
713195	713239	GAAACCGGTTCTCGAAGACGACAACGTCGTAGTCGGGGGCGGGCA	-	MRA_3851	283.975	225.991	271.907	283.635	297.219	382.451	321.102	260.624	-0.301059	0.164706	0.528438
714047	714091	GAAACCCAGGTTGTAATCGGTGTGTTCGCCGATCAGGTTGACCCG	-	MRA_2202	113.59	141.244	132.638	152.323	129.696	179.752	153.923	129.157	-0.253083	0.210422	0.575611
716562	716606	GAAACAGTCATCGGCGCCGAACCCGTTCGAGTCGCATCAGCGATT	-	MRA_1109	149.087	84.7467	79.5825	147.07	75.6559	118.56	113.762	104.472	-0.122901	0.77591	0.923592
716638	716682	GAAACTCATGGCAGCGTCGTCACTTCCGGTACACCGTCGTGCCCT	-	MRA_0802|MRA_0801	780.93	922.797	802.457	777.371	891.658	673.113	780.714	835.395	0.0976642	0.516904	0.817225
716907	716951	GAAACACCAACGGCACCTGACTGATCCAGCTGCTGCTGACCAAGT	-	MRA_0258	170.385	141.244	119.374	126.06	205.352	110.911	147.441	143.668	-0.0374001	0.913962	0.970826
716984	717028	GAAACGCCACCACGCCCGCAAGCGCCCACCACAGTCGACGGTGCC	-	MRA_2875	745.434	546.145	663.188	598.786	556.611	546.904	567.434	651.589	0.19951	0.233218	0.596382
717265	717309	GAAACTTCCAGTGACAGTTATGGTTTCCAGGATATGGAAGCCATC	-	MRA_0122	78.093	47.0815	72.9507	99.7976	75.6559	72.6656	82.7064	66.0417	-0.32462	0.265318	0.632708
717288	717332	GAAACCATAACTGTCACTGGAAGTTTCACCCTCAAGGATGAATCG	+	MRA_1889	212.981	169.493	179.061	231.11	178.332	175.927	195.123	187.178	-0.0599706	0.739896	0.911383
718090	718134	GAAACGGCACTCGTGATAGAAGCCCGCTTCGGTGAACCGGGCGGA	+	MRA_1913	106.491	122.412	145.901	152.323	124.292	122.384	133	124.935	-0.0902486	0.619082	0.865781
719798	719842	GAAACGTTGCCCGTCGACGACGATGCCGCCCGAATGTGGGCCCGA	+	MRA_1029	113.59	282.489	225.484	168.08	189.14	172.103	176.441	207.188	0.231753	0.572049	0.846802
720154	720198	GAAACCGGCCAGCGGAATCCCGCCCAGCAGGTCCTCGATCGTCGA	+	MRA_3531	149.087	141.244	99.4782	141.818	118.888	160.629	140.445	129.936	-0.112198	0.619649	0.865781
720653	720697	GAAACGCTGTGCGCGCCGGGCAGGCGCACGCCGACCAGCCCGGAG	+	MRA_2079	1178.5	1817.35	1240.16	1313.13	983.526	554.553	950.402	1412	0.571131	0.197953	0.565141
720717	720761	GAAACAGCCGGGTGTCGCCCCGCCGACGCCCACCGCTCACCACCC	+	MRA_0869	759.632	922.797	921.831	735.351	691.711	493.361	640.141	868.087	0.43945	0.0686117	0.404752
721199	721243	GAAACCCCGACTCCGATCCGCACACATCCATGATGCGCCGTCGCC	+	MRA_2346	248.478	404.901	291.803	294.14	183.736	267.715	248.53	315.06	0.342206	0.310096	0.675522
722282	722326	GAAACCGCGCTCCCGGTTTGGCACCCAGCAGACGATGCAGCGTGA	+	MRA_3384	149.087	84.7467	145.901	168.08	162.12	133.858	154.686	126.578	-0.289312	0.296766	0.666377
724034	724078	GAAACCGGGTACGGGCACCGGCTTTTCGAGGGAACTGCGAGCACC	+	MRA_3734	255.577	188.326	212.22	204.848	189.14	210.348	201.445	218.708	0.118618	0.450876	0.779504
724474	724518	GAAACTGCAGTCCCTTGGCCACGAAGACGGTCATGATCTGCACCG	+	MRA_0371	220.08	141.244	232.116	299.393	237.776	382.451	306.54	197.814	-0.631933	0.0985239	0.445864
724735	724779	GAAACACCGCGGCCACACCGCGATGGCGTGCGTGGTCGGCCCACT	+	MRA_0423	404.664	536.729	305.066	325.655	367.471	321.258	338.128	415.486	0.29723	0.323083	0.688068
725212	725256	GAAACGGCGCCGGGCGCGGCGCCGAGGCCAGGCGGTGCCCGGCGT	+	MRA_1774	305.273	480.231	437.704	299.393	286.411	256.242	280.682	407.736	0.538698	0.0790561	0.412671
725530	725574	GAAACTCGTCCACCAGCACGATCCGCCAGCGTTCCCGCATCCGAT	+	MRA_0564	447.26	546.145	318.33	320.403	399.895	458.941	393.08	437.245	0.153621	0.597912	0.857513
726153	726197	GAAACCGCCGCGACGCTCGACGAGATGTTGTTGATCACGTTCAAC	-	MRA_3280	830.626	941.63	1094.26	866.664	772.771	734.305	791.246	955.505	0.272137	0.128542	0.485797
727653	727697	GAAACACGCCGTCGTCCAGACCCACCAGGCACACCACCCGGTGCG	+	MRA_0592	638.943	499.064	543.814	435.958	534.995	508.659	493.204	560.607	0.184805	0.255044	0.621882
728270	728314	GAAACCCGGGCCACCGCCAGCCAACTGCTCAACCTCGCGCAGGCC	-	MRA_2603	276.875	273.073	271.907	215.353	264.795	244.768	241.639	273.952	0.181069	0.0887928	0.426736
728729	728773	GAAACGCTGGGCCGCGACGTGCGCGAACTGCAGCGCGCGCTGCCC	-	MRA_2093	695.738	885.132	583.605	588.281	605.247	554.553	582.694	721.492	0.308245	0.194856	0.5639
730040	730084	GAAACCGCGCTGGCCGCCGGGTTTATCGACGAGATCGCCCTGCCG	-	MRA_3387	177.484	150.661	198.956	194.343	216.16	256.242	222.248	175.7	-0.339053	0.111707	0.467181
730257	730301	GAAACGCGCCCATGGCGATGGCGTGACCGGTGCACGCCATCACCA	+	MRA_2393	156.186	94.163	145.901	84.0401	108.08	141.507	111.209	132.083	0.248178	0.457591	0.784468
730691	730735	GAAACCCAGGACAGGTGGCGCGCTCGGCAGGTCGAGGTGCCCACC	-	MRA_2178	184.584	103.579	165.797	110.303	86.4638	130.033	108.933	151.32	0.474158	0.198474	0.565141
732008	732052	GAAACCCACAGCGCTTCATGGGTGTTCACGTGCACGGGTACAGAT	+	MRA_2091	99.3911	75.3304	92.8463	141.818	113.484	65.0166	106.773	89.1893	-0.2596	0.496694	0.807574
732783	732827	GAAACGCTCTGCCGACTGAGCTAAGGGGGCCGCTCACCCGTAGCG	-	MRA_2191	674.44	395.485	437.704	388.686	356.663	435.994	393.781	502.543	0.351854	0.292562	0.664177
733520	733564	GAAACCGATCGTGGCGGGCGACAAGCTGTACTGCGACGTCTATGT	+	MRA_3129	1100.4	1158.2	1094.26	803.634	821.406	730.481	785.174	1117.62	0.509349	0.000647314	0.205336
733748	733792	GAAACTCCGGCGTAGTTCACCAGATCCTGGCGGGTCAGCGGGTAG	-	MRA_0703	21.2981	94.163	46.4231	36.7675	43.2319	65.0166	48.3387	53.9614	0.15875	0.819009	0.943222
734500	734544	GAAACCTCTGCACCAACGACGACGGTGAGCTGGTCATGGAGGCCT	+	MRA_3702	156.186	131.828	165.797	110.303	113.484	137.682	120.49	151.27	0.328222	0.0816692	0.413948
735404	735448	GAAACGCCAGCACCACCGACGTGTAGGTAAGCATTTGTTTGCGGT	-	MRA_2845	49.6956	65.9141	33.1594	78.7876	21.616	53.5431	51.3155	49.5897	-0.0493559	0.932181	0.975378
735757	735801	GAAACCCGGGTGCAGAACCTTGATGTCGGCGACTACATCTTCCAG	+	MRA_2609	638.943	423.733	404.545	414.948	437.723	719.007	523.893	489.074	-0.0992196	0.791676	0.93111
735960	736004	GAAACTTCACCACGTCGTCGAGGGCGAGCGCTGACGGGCGAGATG	-	MRA_0127	163.285	103.579	159.165	168.08	140.504	187.401	165.328	142.01	-0.219341	0.378614	0.729433
736197	736241	GAAACTCAAGGTGCTGGTCTCCATCTTCGGCCGCGAAACACCGGT	+	MRA_0885	163.285	178.91	119.374	173.333	113.484	156.805	147.874	153.856	0.0572177	0.824142	0.943843
736301	736345	GAAACAAGGAAGGACATCGACACGTCATGGCCCCGAAGAAGAAGG	+	MRA_0125	9491.85	13013.3	10916.1	10888.4	7781.75	5262.52	7977.57	11140.4	0.481782	0.175148	0.538977
737484	737528	GAAACTACTCCCCCGCGAAGTTGCGGGTGATGGATGGGTCGACCG	-	MRA_0936	99.3911	47.0815	79.5825	63.0301	70.2519	57.3676	63.5498	75.3517	0.245752	0.493963	0.806892
737822	737866	GAAACCGGCCTTCTCGCCGTGTTCGACCATCATCTCGGTGGACGG	+	MRA_3563	85.1924	65.9141	66.3188	162.828	135.1	107.086	135.005	72.4751	-0.897451	0.0224785	0.358459
737909	737953	GAAACGCGCCGTCTCGAAGCTCAGCTTCTTACCGCGGGCCGCCAT	+	MRA_2380	56.7949	65.9141	72.9507	141.818	86.4638	87.9636	105.415	65.2199	-0.692697	0.0992747	0.445864
738017	738061	GAAACACCGCTTGAAGAAGTCGTCGTAGTTCTCGTGCCCGAAGTG	+	MRA_0429	49.6956	75.3304	66.3188	141.818	97.2718	61.1921	100.094	63.7816	-0.650142	0.212382	0.578438
738442	738486	GAAACCGATTAGCCCAACCAAGACACGGACACGCTTCGAAGACAT	-	MRA_3151	18422.9	21083.1	19643.6	18347	15066.3	12135.2	15182.8	19716.5	0.376965	0.0808996	0.41275
738777	738821	GAAACCGGCCTTCGTCACATGCTCCTCGATCGTCTCGATCGTCGG	+	MRA_3562	276.875	254.24	185.693	215.353	297.219	294.487	269.02	238.936	-0.171088	0.476816	0.79652
739005	739049	GAAACCGAAGTGCTCTATCGCTTCGATGGTTACGATGCGGTCCAC	+	MRA_2883	99.3911	65.9141	79.5825	57.7776	70.2519	114.735	80.9215	81.6293	0.0125627	0.973241	0.990871
739806	739850	GAAACCCGTCTTCGCCGACTGTTCCTCAACCATTTCAATCGTCGG	+	MRA_2642	63.8943	56.4978	72.9507	68.2826	64.8479	80.3146	71.1484	64.4476	-0.142704	0.37257	0.724043
741982	742026	GAAACCGGTGATTGTTGCTGGAGAAGATGACCGCCAGGGTTTTCG	+	MRA_3812	1008.11	734.471	769.298	787.876	745.751	852.865	795.497	837.293	0.0738761	0.671423	0.885559
744085	744129	GAAACCTGGTGCACGGCATCGGTTTTCAGCGTGACGTGCTGGGCG	+	MRA_3576	205.882	103.579	238.748	210.1	108.08	206.523	174.901	182.736	0.0632228	0.888937	0.963945
745612	745656	GAAACCCCGCCCGACGACGGCGTCCCCCACTTCGCTGATCGGCAT	-	MRA_2353	99.3911	112.996	145.901	68.2826	81.0598	99.4371	82.9265	119.429	0.526252	0.0914421	0.434943
746790	746834	GAAACGCCGCTCGCAATGGCAAGGGCGCGCAAGTCGTCCATCGAC	+		276.875	423.733	331.594	430.706	405.299	279.189	371.731	344.068	-0.111568	0.685524	0.890702
750361	750405	GAAACGATCTCCCGGACCACCTTGATGACGCCGATCTTCTTGTCG	-	MRA_3031	170.385	244.824	285.171	215.353	216.16	152.98	194.831	233.46	0.260952	0.384563	0.732977
750836	750880	GAAACTGGGGTGCTGGTGTTCGATCTCGGCAACCTTGAGGGTCAA	+	MRA_0241	362.068	517.896	344.858	393.938	389.087	229.47	337.499	408.274	0.274656	0.410722	0.754958
752393	752437	GAAACTCCTGCGCCCGATCGTCGCGGCATTCGGCGGTCACCGCAC	-	MRA_0694	134.888	112.996	165.797	178.585	129.696	164.454	157.578	137.894	-0.192514	0.403854	0.748372
752465	752509	GAAACCCACCCTCGATGCCGACGGTGTAGGCGAAGCGATGCGGCC	-	MRA_2095	63.8943	122.412	119.374	94.5451	102.676	68.8411	88.6873	101.893	0.20026	0.573655	0.847133
752839	752883	GAAACCCTTCTGTCGACGCTCGTGGCTGCCACCGGCCCGTTGTGT	-	MRA_2806	127.789	131.828	119.374	126.06	162.12	133.858	140.679	126.33	-0.155209	0.282042	0.651525
752980	753024	GAAACACCGATTTGCCGGTACCCGATGGGCCCAGCAGCACGCTGA	-	MRA_0371	986.812	1308.87	1299.85	945.451	837.618	543.08	775.383	1198.51	0.628259	0.0575272	0.387553
753103	753147	GAAACAGCACGCCGAACAATGTGCGGATCTCGTAAAGCTCCTTGG	-	MRA_0775	85.1924	65.9141	59.6869	63.0301	43.2319	45.8941	50.7187	70.2645	0.470278	0.11877	0.473127
754282	754326	GAAACCGCTAGTCGTCGGCGCTGACGACCCTCCGCACTCTGATGT	+	MRA_3419	305.273	216.575	198.956	262.625	281.007	221.821	255.151	240.268	-0.0867089	0.709959	0.899014
754802	754846	GAAACCGTTCGACGTAATCGCGCATCGCGAGGTTCACGGCTTCCT	+	MRA_3908	156.186	141.244	79.5825	152.323	156.716	84.1391	131.059	125.671	-0.0605662	0.87891	0.961238
755427	755471	GAAACCGAACATCAACCCGAGCCGCAGTCCGCGCCACGACCAGCG	+	MRA_2856	951.315	715.639	961.622	688.078	734.943	963.775	795.599	876.192	0.139206	0.529059	0.824333
757642	757686	GAAACCGGTTGTACCGCAACCCGTTACCGGCAAGCAGTTCCGCCG	-	MRA_3856	440.161	602.643	563.71	698.583	529.591	348.03	525.401	535.505	0.0274785	0.932727	0.975378
757908	757952	GAAACCACCGCCGCCGCTGGGCCACGCGTCGAACGGCCCGACCGG	-	MRA_1585	1057.81	932.213	928.463	724.846	886.254	806.971	806.024	972.827	0.271362	0.0572949	0.387553
758249	758293	GAAACCTTCGCCCGGCAAAAGGAACTCGGGGTGATCCCGGCGGAC	+	MRA_3526	283.975	216.575	192.324	262.625	226.968	244.768	244.787	230.958	-0.0838969	0.661385	0.879341
758725	758769	GAAACTGCCAGCGCATCTCCCCCTTGGCGGCAATTCCGTTGGGCC	-	MRA_0368	63.8943	47.0815	59.6869	110.303	167.524	122.384	133.403	56.8876	-1.22961	0.0134752	0.3343
758943	758987	GAAACCGGGGCATCTACCACAAGGGTTGGACCGCGGTGACCAAGC	+	MRA_3717	248.478	160.077	205.588	210.1	253.988	206.523	223.537	204.714	-0.126901	0.561134	0.841926
761020	761064	GAAACCGACAAAATTATCGCGGCGAACGGGCCCGTGGGCACCGCT	+	MRA_2889	28.3975	37.6652	53.055	31.515	59.4439	53.5431	48.1673	39.7059	-0.278702	0.48955	0.803036
761380	761424	GAAACGAGGGTCAGAGAACGACAACGACATCGACCCGGAGAAGTC	-	MRA_3114	156.186	103.579	152.533	168.08	113.484	126.209	135.924	137.433	0.0159243	0.952211	0.981143
762189	762233	GAAACCGACGACATCGACCACTTCGGCAACCGCCGCCTGCGTACG	+	MRA_2959	582.148	357.819	444.336	357.17	470.147	531.606	452.975	461.434	0.0266955	0.923649	0.973576
762552	762596	GAAACCCCTGAGGGGCCCAACATCGGTCTGATCGGCTCGCTGTCG	+	MRA_2370	99.3911	84.7467	99.4782	141.818	151.312	118.56	137.23	94.5387	-0.537616	0.0172527	0.335132
762630	762674	GAAACGCCGTACCGCAAGGTGGTCGACGGCGTGGTTAGCGACGAG	+	MRA_2584	163.285	216.575	225.484	147.07	199.948	214.172	187.063	201.781	0.109266	0.629001	0.869932
763718	763762	GAAACGCAAGATCTCCGACGGTGACAAGCTGGCCGGCCGGCACGG	+	MRA_2966	56.7949	94.163	39.7913	84.0401	81.0598	30.596	65.232	63.5831	-0.0369373	0.947724	0.979347
765519	765563	GAAACGGCAAGGGGCAGAAGAAGCTTCGCGCCCTCAAGCGGCTGA	+		596.347	301.322	404.545	414.948	556.611	562.202	511.254	434.071	-0.236109	0.478988	0.798456
767423	767467	GAAACCTCGGCCTACGCGCGGACCCTGGGCACCGACGCGGTCGAC	+	MRA_3727	496.956	668.557	603.501	519.998	464.743	252.417	412.386	589.671	0.515915	0.137511	0.493459
768726	768770	GAAACCCATGCATGCGTTGGGGCACGACGCCGGCCTGGCCGCCAG	+	MRA_2232	504.055	630.892	583.605	420.201	362.067	359.504	380.59	572.851	0.58992	0.0101851	0.322019
769793	769837	GAAACCCGTTCTGGGACAGACTATCCCGCGCCATGTACCGGCTGG	-	MRA_2680	198.782	197.742	132.638	241.615	156.716	179.752	192.694	176.387	-0.127566	0.651732	0.875876
770237	770281	GAAACCCTTGTTGTCTCCGGAGATGAGGTGGTTGCGATTCGTCAT	+	MRA_2818	8654.13	10226.1	8946.4	8446.03	7344.02	5610.55	7133.53	9275.54	0.378815	0.0885807	0.426736
770326	770370	GAAACGCGTCGACCCGCATACCACGCTCGTGCGTATCGACCGGGG	-	MRA_2261	354.968	216.575	278.539	325.655	264.795	359.504	316.651	283.361	-0.160256	0.531609	0.82482
770466	770510	GAAACCTCGGCGGGCGCCACATCGGCATGCGCATGTTCCACCGAT	+	MRA_3720	106.491	141.244	79.5825	131.313	81.0598	76.4901	96.2875	109.106	0.180307	0.635676	0.871337
770962	771006	GAAACGTATCCCACAAGGAGAAACACTTTATGCGCCGGGGCCCAC	+	MRA_1356	70780.7	96809	76226.8	66244.6	50651.6	33980.7	50292.3	81272.2	0.692423	0.0644665	0.396573
771457	771501	GAAACCGAGGTTCCCGTCTACCTGGAAAACACCGCCGGCGGCGAT	+	MRA_3069	70.9937	103.579	79.5825	105.05	108.08	84.1391	99.0897	84.7185	-0.226058	0.308139	0.672826
771783	771827	GAAACGCGATGTCGTCCTTGCGACCTTGGTCGGCGGTTTCGCAGA	-	MRA_2405	617.645	499.064	603.501	456.968	464.743	478.063	466.591	573.403	0.29739	0.047903	0.381374
771793	771837	GAAACCGCCGACCAAGGTCGCAAGGACGACATCGCGTTTCTGCGG	+	MRA_3270	134.888	56.4978	72.9507	168.08	151.312	122.384	147.259	88.1121	-0.74094	0.0965544	0.443376
772346	772390	GAAACGACGCCGATCGCCGCGAAGATGCTGGTGTTGCAGGCCAGC	-	MRA_3231	70.9937	188.326	139.269	141.818	156.716	141.507	146.68	132.863	-0.142733	0.708393	0.898496
774267	774311	GAAACGCCTCGGCGACGGCGGGATGTCCGTGGCGCACCAACAACG	-		241.379	178.91	285.171	183.838	151.312	168.278	167.809	235.153	0.486778	0.104903	0.456661
775628	775672	GAAACTGGCACATGCTGATTGTCACCAGCATCGGCACCGATGCTC	+	MRA_0291	1774.84	2146.92	1505.44	1533.73	1329.38	1277.38	1380.17	1809.06	0.390402	0.100678	0.448435
775667	775711	GAAACGCTTGTGGTGCATGCAGGTTCGCAGTGCGGCCCGGGTACG	-	MRA_2030	447.26	564.978	417.808	435.958	281.007	321.258	346.075	476.682	0.461944	0.113358	0.469025
776052	776096	GAAACGACGCGATGCAACTCAACTCCTGGAGGTGACATGAGTGAT	+	MRA_3227	52272.6	65603.3	56218.4	50860	40875.8	30791.1	40842.3	58031.5	0.506772	0.0703894	0.407637
778213	778257	GAAACTGACCGAGAAATACAACCAGGACCTGACGGCCAGGATGCT	-	MRA_0450	681.539	696.806	676.452	766.866	724.135	604.272	698.424	684.932	-0.028142	0.796884	0.933852
779030	779074	GAAACCGAGGAAAGCCACGCCCCCGCGGGTGGCGAGCAGCCCGAG	+	MRA_3044	376.266	386.068	437.704	477.978	432.319	493.361	467.886	400.013	-0.226111	0.0621785	0.394884
779284	779328	GAAACTCGCGGGCAATCAGGGCGAGTCACTGGCCAACGAGTCCGT	-	MRA_0609	298.173	338.987	311.698	404.443	399.895	386.275	396.871	316.286	-0.32744	0.0036288	0.279435
779512	779556	GAAACACATCGGCAAGGTGTTCGAGGAGGGAGACTCCGACAGCGC	-	MRA_0244	156.186	94.163	72.9507	120.808	91.8678	84.1391	98.9382	107.767	0.12331	0.763041	0.920765
779577	779621	GAAACGGTCGGACAGATACAGGCGGTGTCGATGAGCCCCGACGCG	-	MRA_1501	212.981	197.742	179.061	183.838	199.948	240.944	208.243	196.595	-0.0830443	0.584766	0.853664
780029	780073	GAAACTTCGTACTCCACCACCTTGGGGTCGAACGGCTCCGGGTCA	+	MRA_0090	85.1924	84.7467	86.2144	131.313	64.8479	114.735	103.632	85.3845	-0.279422	0.412729	0.756244
780288	780332	GAAACTTGTGAGCGTCAACGACGGGGTCGATCAGATGGGCGCCGA	+		298.173	291.905	397.913	273.13	378.279	279.189	310.2	329.33	0.0863395	0.712725	0.901298
780954	780998	GAAACGGTGACCGTCGGTGGTGCGAACAACAAGATCGCCTTCGAC	-	MRA_1463	220.08	254.24	298.435	231.11	270.199	229.47	243.593	257.585	0.0805737	0.622881	0.868015
781288	781332	GAAACCGTTGCGCGCCGATCGCGCTACCCACTCCCGGTTGGCGAC	-	MRA_3883	248.478	178.91	252.011	220.605	199.948	195.05	205.201	226.466	0.142259	0.443836	0.775056
781387	781431	GAAACGGTGTTCTTCCGCAATGGTGATCCGTTCATCTGGGACCGT	-	MRA_1401	106.491	84.7467	139.269	131.313	75.6559	84.1391	97.0359	110.169	0.183127	0.605623	0.86084
784368	784412	GAAACTCGGCGAAACCTACGACACCGTGGAAATACCGGCCGACCT	+	MRA_0591	63.8943	84.7467	72.9507	36.7675	108.08	107.086	83.9778	73.8639	-0.185139	0.699384	0.894385
787207	787251	GAAACGCAGACCTTCGTCCATGGCGACGGGCTGGATCAACTTCAC	-		120.689	207.159	126.006	210.1	113.484	99.4371	141.007	151.284	0.101497	0.829209	0.945167
788320	788364	GAAACTGTAACGTGTTCTAACGTGCCCCAGATTCCCGCCCACCAG	-	MRA_0194	404.664	348.403	497.391	357.17	378.279	405.398	380.282	416.819	0.132351	0.4681	0.792376
789687	789731	GAAACCGGCCCCCACCACCACGGCGTGCCGTGCGGCGGATGCATG	-	MRA_3534	212.981	122.412	218.852	278.383	210.756	244.768	244.636	184.748	-0.405073	0.179141	0.543729
790763	790807	GAAACGCCCAGAGCTCAACAGATGCCGGCTCAGTGAAACGGCGAA	-		113.59	75.3304	126.006	162.828	129.696	84.1391	125.554	104.975	-0.25826	0.494949	0.807574
792616	792660	GAAACCATCCGACACCGCAAGCGCATGCGGGTCATCTTGCAAACT	-	MRA_1926	127.789	131.828	152.533	199.595	253.988	221.821	225.135	137.383	-0.712581	0.00749108	0.30249
792818	792862	GAAACAACGTTCTGCGGGCGATGCCGGCCGCCCGGGCGATGTCGT	+	MRA_0083	205.882	94.163	198.956	199.595	178.332	198.874	192.267	166.334	-0.209031	0.519931	0.818828
792879	792923	GAAACCGTGGGCAGCGAACAGTTCGATGGCAACATCGCTGATGTG	+	MRA_3941	340.77	301.322	298.435	309.898	302.623	413.047	341.856	313.509	-0.124884	0.499067	0.807772
793071	793115	GAAACCGATACCGACACCGAGCTTGTCACCGAGACCCTGGTTGAA	+	MRA_3103	468.558	310.738	457.6	420.201	437.723	512.484	456.802	412.299	-0.147881	0.487214	0.801925
794077	794121	GAAACCAGCCAGTCGTAAAGCTGCACCTGCTGGTCGGCGGTGGGG	-	MRA_1758	120.689	141.244	145.901	110.303	167.524	137.682	138.503	135.945	-0.0268923	0.895304	0.965903
794300	794344	GAAACGTGTTGTCCGACGGCGGATTTCAAAATGTCTGGAAGAACT	+	MRA_1089	1178.5	1365.36	1299.85	1554.74	1394.23	1105.28	1351.42	1281.24	-0.0769381	0.648036	0.875876
794307	794351	GAAACAGCGACGAGTTCTTCCAGACATTTTGAAATCCGCCGTCGG	-	MRA_0880	42.5962	131.828	39.7913	73.5351	81.0598	107.086	87.227	71.4052	-0.288746	0.64578	0.875803
794658	794702	GAAACGGTAGCCATCGCGCAGCAACGCGCGAAGCGGAGGCTGCCG	+	MRA_1534	113.59	169.493	126.006	162.828	162.12	137.682	154.21	136.363	-0.177443	0.397517	0.742206
794808	794852	GAAACTTCTTGCCCCATAACGGTCGTCGACAAGTCACGTTTATCT	-	MRA_0080	120.689	207.159	265.275	231.11	270.199	221.821	241.044	197.708	-0.285926	0.385697	0.733917
795402	795446	GAAACCCCGGCATCCACAGCTCTTTTGGCATCGTCGACCCGCATG	-	MRA_2359	99.3911	84.7467	112.742	52.5251	118.888	122.384	97.9323	98.9599	0.015059	0.968061	0.98823
796249	796293	GAAACGCTGGTGTTCGCCGCTGGCGCCGTAGGCAATGGCGGGCGC	-	MRA_2086	312.372	320.154	358.121	288.888	308.027	286.838	294.584	330.216	0.164729	0.0852339	0.420258
796518	796562	GAAACATCCGTGCTGCTGCATCTTTCGCCGGCCGACGTGCGCACC	+	MRA_1201	482.757	583.81	702.979	519.998	670.095	623.394	604.496	589.849	-0.0353869	0.859428	0.957395
798671	798715	GAAACTTTCAGTGATGCCAGTCATTTCGTGTGTGCGGCGAACTGG	-	MRA_0035	404.664	386.068	338.226	383.433	356.663	367.153	369.083	376.319	0.0280123	0.750766	0.916986
799880	799924	GAAACCCTAAGCGACAACGACGTGCGCCTACTCAAACCAGAAGTC	-	MRA_2685	63.8943	84.7467	79.5825	52.5251	70.2519	57.3676	60.0482	76.0745	0.341293	0.122445	0.480249
800101	800145	GAAACGACGCGCGAGCGCCCGCCCGGACCCCGAGTCATTGGGTCG	+	MRA_3225	177.484	131.828	145.901	105.05	86.4638	126.209	105.908	151.738	0.518776	0.0609291	0.392955
801870	801914	GAAACCGTCGTCCGCACCGGTGCCAGCGTCGTAGGGCCGGTGCCG	+	MRA_3926	575.049	564.978	576.973	509.493	562.015	531.606	534.371	572.333	0.0990128	0.072589	0.408098
802433	802477	GAAACCTTTGCCCTTGGAGGTACCCGTCACATCGACGTAGCTGCC	-	MRA_3454	184.584	216.575	238.748	152.323	221.564	141.507	171.798	213.302	0.312187	0.233479	0.596551
803382	803426	GAAACCTCCTCGGACGTCGTGGTGTTGGCCGCGATATAGGCATTC	-	MRA_3768	49.6956	75.3304	33.1594	26.2625	86.4638	65.0166	59.2477	52.7284	-0.168176	0.77651	0.923915
804652	804696	GAAACTCCCTAGATCTGATTGCGCGGCTAACGCGAGTGCTTCTTG	-		7.09937	47.0815	13.2638	73.5351	59.4439	49.7186	60.8992	22.4815	-1.43768	0.0540184	0.387553
806652	806696	GAAACCCGCATGGGTTCGGGCAAGGGCTCGCCGGAGTGGTGGGTA	+	MRA_2471	241.379	141.244	172.429	204.848	221.564	221.821	216.078	185.017	-0.223889	0.360589	0.712802
806883	806927	GAAACGCAAGTTGAACAACTCTTCCTTGGACTCGCGCAACCGCTC	-	MRA_2965	1639.95	1431.28	1711.02	1623.02	1729.28	1667.48	1673.26	1594.09	-0.0699345	0.425955	0.765166
809070	809114	GAAACCGATGGACGGCGTGAGCTTCATAGCGGCCCTTGCCGACCC	+	MRA_3141	7390.44	8502.92	7328.23	6161.19	5679.59	4822.7	5554.5	7740.53	0.478776	0.0161453	0.3343
809395	809439	GAAACGATGACTCGGTCGCGGCCTTACCTGGTCAGCGAACGAGCC	+	MRA_3023	553.751	583.81	649.924	472.726	545.803	661.639	560.056	595.828	0.0893258	0.594305	0.856047
810554	810598	GAAACCGGCCCTGCCAGGTGTTCGCCATGAGCATGCCCCCCGGCT	-	MRA_3541	731.235	414.317	649.924	441.211	599.843	501.01	514.021	598.492	0.219504	0.468925	0.792376
810611	810655	GAAACCTGCCCACCGGGGAGGTTCCCACCCAGCCCAATGCACCGT	-	MRA_3641|MRA_3640	248.478	225.991	238.748	141.818	199.948	187.401	176.389	237.739	0.43062	0.0310999	0.358459
810694	810738	GAAACGTTTGGGAGTGGACCACCACCGAGTTCTATCCACACCATC	+	MRA_0978	177.484	178.91	159.165	225.858	243.18	214.172	227.737	171.853	-0.406191	0.00611056	0.291434
812186	812230	GAAACCCTCCGGACGCGTCGACAGAAGCCATCTGACGCCCGCCTT	-	MRA_2718	127.789	122.412	92.8463	63.0301	113.484	76.4901	84.3347	114.349	0.439245	0.181675	0.546364
815057	815101	GAAACGGTGAACTTCGTCGGTGCCTGGACGGCGAACGTGATTCCT	-	MRA_1476	42.5962	0	26.5275	31.515	48.6359	68.8411	49.664	23.0412	-1.10798	0.18089	0.54594
815212	815256	GAAACTGATTGCGCCATGGCTACTTACCTGTCTTTCCGACCTTGC	-	MRA_0408	1789.04	1384.2	1644.71	1428.68	1567.16	1415.07	1470.3	1605.98	0.127342	0.34904	0.702836
815561	815605	GAAACTCAATCCGTTCTCGCGTGCGGCGTCGGCCAGCGCGGCGAT	-	MRA_0882|MRA_0883	42.5962	75.3304	92.8463	68.2826	43.2319	87.9636	66.4927	70.2576	0.0794587	0.857075	0.956949
816656	816700	GAAACCGGTTACGGAAGCCCTTGAGCTTGGGCAGCCGCATGTGGA	-		149.087	65.9141	106.11	136.565	151.312	87.9636	125.28	107.037	-0.227049	0.584416	0.853576
816704	816748	GAAACAGCCGGTTGATGTCGCCGACGTTGACAATTTCGTATTCGG	-	MRA_0870	156.186	150.661	198.956	199.595	253.988	160.629	204.737	168.601	-0.280161	0.309565	0.675153
816890	816934	GAAACTAGAGCTCGGTGGCTGAACCGCCCGCTGCGGTGATCTTCG	-	MRA_0929	141.987	141.244	271.907	210.1	199.948	168.278	192.775	185.046	-0.0590347	0.872583	0.959739
817388	817432	GAAACTTATCCGGGCACCCTGTCCTACTATCTGGCTTCGGCGTTC	+	MRA_0131	78.093	65.9141	112.742	131.313	140.504	160.629	144.149	85.583	-0.75216	0.0237349	0.358459
817969	818013	GAAACTGGGGCCCACCACGACCGTTGACGATCGGGCCTTCCAGGG	-	MRA_0243	191.683	178.91	271.907	210.1	232.372	244.768	229.08	214.167	-0.0971188	0.653775	0.876726
819045	819089	GAAACGAATCCGCCATTTCTCGTACCCGGCCTGCGTCGAAATCCA	+	MRA_3384	99.3911	122.412	59.6869	105.05	113.484	152.98	123.838	93.83	-0.400334	0.2713	0.640082
819955	819999	GAAACACAGACAGTACCCAGCACACCGCAAGCCAGCACCTTCGTG	-	MRA_0219	482.757	348.403	490.759	357.17	524.187	355.679	412.345	440.64	0.0957458	0.716316	0.902992
820193	820237	GAAACCGTATGCGCGCCAACGATTGGCGAGGATCGTCATGCGCTC	+	MRA_3868	1072	998.128	855.512	777.371	988.93	826.093	864.131	975.215	0.174469	0.285388	0.655354
822082	822126	GAAACACCGCACCGTCGCGCATGGCCGCGAACTGCTGGGCACCGA	+	MRA_0382	170.385	216.575	172.429	152.323	232.372	214.172	199.622	186.463	-0.0983839	0.668585	0.883694
823138	823182	GAAACTCGGCGGTCTCACCCACCGACGGCACCGACTGCGCCCGTG	-	MRA_0586	205.882	263.656	258.643	241.615	216.16	344.205	267.327	242.727	-0.139269	0.600155	0.858281
824960	825004	GAAACACCAAGACACACGCTGATTAAGCCAGTTGGGATCCGGCGG	-	MRA_0265	141.987	131.828	139.269	183.838	124.292	84.1391	130.756	137.695	0.0745966	0.823372	0.943843
827003	827047	GAAACAGCTGGTGGGACAAATTCGTCGGCACGTACCTGTCCGACC	+		425.962	489.647	437.704	346.665	324.239	309.785	326.897	451.105	0.464627	0.00510362	0.291434
827717	827761	GAAACTCCAGCACCGCGTCGATGTCGGTCCCCCGGCGTTCGAGCA	-	MRA_0786	177.484	188.326	139.269	246.868	167.524	210.348	208.246	168.36	-0.306744	0.218253	0.581515
828130	828174	GAAACGACGGGGTGGCGCCGGATTCGCGGATCACCGACTCGGCGA	-	MRA_3192	28.3975	178.91	145.901	99.7976	81.0598	95.6126	92.1567	117.736	0.353396	0.607992	0.86137
828461	828505	GAAACGGGTACCCGTGCCGCCGAGCTCCGTTATGGACGCTCGTTC	+	MRA_1563	106.491	197.742	165.797	147.07	151.312	183.576	160.653	156.677	-0.0361559	0.897964	0.966086
830630	830674	GAAACTCAGGTCATAGGGGCGCAGCGCCGTCTCGACGCGGGCCAG	-	MRA_0825	170.385	160.077	139.269	141.818	113.484	187.401	147.567	156.577	0.0854992	0.719754	0.90408
830977	831021	GAAACGTTGCGGCGCAACGCCGGCGACTTTTGAGGGCGGGCAGAC	+	MRA_1008	85.1924	65.9141	46.4231	63.0301	59.4439	34.4205	52.2982	65.8432	0.332274	0.398983	0.743921
831231	831275	GAAACCCACTGCGTGGTCAACGATTTCAGGACAAGCTGTTAGCAG	+	MRA_2115	113.59	131.828	245.38	204.848	178.332	160.629	181.27	163.599	-0.147971	0.703361	0.896522
832336	832380	GAAACCGGGAGAAGTTACGGGCACCGGCCGGGGTGTCAAGGCCCA	-	MRA_3684	198.782	188.326	159.165	178.585	221.564	145.331	181.827	182.091	0.00209666	0.992082	0.99634
833111	833155	GAAACCGCCGAAGAGTTCTGGGACAACTCGCTGTGGTGCAGCTGG	+	MRA_3268	220.08	178.91	126.006	141.818	167.524	217.997	175.779	174.999	-0.0064227	0.983385	0.993764
833147	833191	GAAACCGTGACGGTGCGGGTGTATCCCGTTTCTCGGTCGCCCCAG	-	MRA_3938	14.1987	94.163	86.2144	89.2926	59.4439	65.0166	71.251	64.8587	-0.135611	0.824695	0.944237
833165	833209	GAAACGGGATACACCCGCACCGTCACGGTTTCGATCTGCCAGGTG	+	MRA_1651	49.6956	47.0815	26.5275	63.0301	27.0199	22.947	37.6657	41.1015	0.125941	0.826591	0.944703
833749	833793	GAAACCAAGGGGAGCGAGCAACGACGTGCGCAATGCGAGGTTGTG	+	MRA_1468	12899.6	16695.1	13522.4	11854.9	9970.36	7105.93	9643.73	14372.3	0.575632	0.0595397	0.391633
834453	834497	GAAACGTCGCCGCCTGCGCGCTGAGCGCCTGATAGGCCTGGCCGT	-	MRA_1273	149.087	141.244	179.061	126.06	129.696	149.156	134.971	156.464	0.213186	0.188429	0.556002
835216	835260	GAAACCGACCCGCGTATCGGTCAACGCATTGCGGCCTGGCTGAAC	-	MRA_2922	92.2918	56.4978	86.2144	99.7976	97.2718	95.6126	97.5607	78.3347	-0.316649	0.159027	0.520445
835364	835408	GAAACCACGCTTTCTGGAACCGCACGACCTCGCGGTGGCGAAACT	-	MRA_1648	63.8943	75.3304	86.2144	89.2926	140.504	87.9636	105.92	75.1464	-0.4952	0.170788	0.535517
836702	836746	GAAACCGGCTCCACCCGGATAGCCGTCATACACAAAGACACTTGG	-	MRA_3649A	404.664	273.073	291.803	225.858	243.18	256.242	241.76	323.18	0.418763	0.124785	0.48364
838098	838142	GAAACCGGTGACGGGGGTGTCGGCGGGGCCGGCGGCAAGGCCGGG	+		163.285	188.326	132.638	110.303	129.696	149.156	129.718	161.416	0.315407	0.181553	0.546364
838370	838414	GAAACAACAGGCGCTGGCCGCGATCAACGCGCCGACCCAGACACT	+	MRA_0036|MRA_0037	170.385	178.91	139.269	178.585	172.928	187.401	179.638	162.855	-0.141507	0.258783	0.624818
839023	839067	GAAACCAAATCCGCCGGCGCCGCCGGCGCCGCCGCTGCCGAACAG	-	MRA_1419	447.26	677.973	457.6	346.665	335.047	256.242	312.652	527.611	0.754919	0.0556403	0.387553
839495	839539	GAAACCCGCACCGCCCGGATAGCCGTCGTCACGACGACCCGCGAC	-	MRA_2464	248.478	216.575	371.385	173.333	351.259	340.381	288.324	278.813	-0.0483967	0.904505	0.968216
839629	839673	GAAACGTGTGGAAGCGCTGCATGCGGTGCCGGATCGCGATATCGT	+	MRA_1092	2371.19	2561.23	2805.28	2132.52	2145.38	2023.16	2100.36	2579.24	0.29631	0.0219229	0.358459
839726	839770	GAAACCATCACCCATGACATCGCATGCCTCCCAACCCCTCACGGC	-	MRA_1911	930.017	790.969	1054.47	887.674	913.274	761.077	854.008	925.152	0.11544	0.471053	0.794309
840309	840353	GAAACGCCGGCATGCTGTTCGGCGCCGCCGGGGTCGGCGGCGTCG	+	MRA_2637	660.241	1045.21	636.66	357.17	308.027	271.54	312.246	780.704	1.32209	0.025422	0.358459
841053	841097	GAAACGGCGGGCAGGGAACGATCGGCGGCGTCAACGGCGGGGCCG	+	MRA_1725	212.981	244.824	238.748	236.363	264.795	217.997	239.718	232.184	-0.0460711	0.676165	0.885933
841559	841603	GAAACTCCGGCGGCGGTGCTATGGCTGCCGGCGCCGCCGGTGCCG	-	MRA_0705	113.59	103.579	59.6869	78.7876	118.888	95.6126	97.7627	92.2854	-0.083182	0.79996	0.935368
843245	843289	GAAACGGCACCGGATCCGGAGGCGGCTCCTGAGGTTTGGGGCCGA	-	MRA_1919	276.875	404.901	371.385	341.413	345.855	420.696	369.321	351.054	-0.0731844	0.712491	0.901205
844392	844436	GAAACACCGCGACACCGTGCGCGGCGGCGCCGGACGCCGCCGTGG	+	MRA_0410	205.882	263.656	225.484	231.11	199.948	187.401	206.153	231.674	0.168381	0.298312	0.666947
845132	845176	GAAACTCAGCCCCGGTGTGCCCTTTTCGACGATGAACGCCGACAC	+	MRA_0835	92.2918	94.163	179.061	152.323	194.544	256.242	201.036	121.838	-0.722484	0.129572	0.486416
846515	846559	GAAACACTGCGCCCGCTTGCCGGTGGCGGCGGCACCAGCGTAGAT	+	MRA_0676	241.379	273.073	92.8463	157.575	189.14	225.646	190.787	202.432	0.0854788	0.852982	0.955394
847743	847787	GAAACGGACGCGGGCGCCGAGCCCAGCGCCCCCCGGAGCGACGTC	-	MRA_1971	149.087	244.824	291.803	225.858	178.332	179.752	194.647	228.571	0.231782	0.491069	0.803768
849480	849524	GAAACCCGATGTGGCGCTGTTGTTGTCGGGATTGGCTTCAAGATT	+	MRA_2451	1561.86	1629.02	1677.87	1565.25	1502.31	1109.11	1392.22	1622.92	0.221199	0.190748	0.558825
849603	849647	GAAACCCGATGTTACACTAACCGAATTGTTGTAACCCGTTACCGA	+	MRA_2451	170.385	112.996	192.324	204.848	172.928	183.576	187.117	158.568	-0.238838	0.324641	0.688549
849660	849704	GAAACTCCGGCGCCCAAAACGTTGGTAATTTACAAATCTCGGGCT	-	MRA_0709	14.1987	28.2489	72.9507	89.2926	27.0199	45.8941	54.0689	38.4661	-0.491211	0.574636	0.847245
849705	849749	GAAACGCCGGCAGTGGAAATTCGGGTTTCAATAATTCTGGTAGGG	-	MRA_2643	49.6956	65.9141	72.9507	63.0301	32.4239	45.8941	47.116	62.8534	0.415774	0.233307	0.596382
849726	849770	GAAACCCGAATTTCCACTGCCGGCGTTTCCGAATCCCGAGTTTTC	+	MRA_2402	35.4968	9.4163	53.055	42.0201	37.8279	30.596	36.8147	32.6561	-0.17293	0.766934	0.921019
849795	849839	GAAACCGGTGTTCAGGTTGCCCGCGTTAAAGCCGCCCGTGTTGAT	+	MRA_3839	347.869	470.815	384.649	241.615	351.259	348.03	313.635	401.111	0.354915	0.162942	0.525306
849885	849929	GAAACCAGAATTAGCGTCTCCTCCGTTGAAGCTGCCTGAGTTGAA	+	MRA_1709	525.353	903.965	676.452	714.341	459.339	263.891	479.19	701.923	0.550714	0.261795	0.629359
850044	850088	GAAACTCCGGCTTTATCAACACCGGCTTCGGGAACGCGTTAAGCG	-	MRA_0702	28.3975	75.3304	19.8956	42.0201	48.6359	53.5431	48.0663	41.2078	-0.222109	0.715978	0.902768
850320	850364	GAAACGTAGGCGACGGCAACGTTGGCTTCGGGAACAGCGGCAGCT	-	MRA_1360	340.77	357.819	411.176	341.413	302.623	336.556	326.864	369.922	0.178529	0.153235	0.513157
850365	850409	GAAACTTCGGCGGTGGTAACACGGGCAACGCAAATATCGGTCTGG	-	MRA_0094	340.77	207.159	252.011	189.09	264.795	244.768	232.885	266.647	0.195313	0.497704	0.807617
850584	850628	GAAACGGAAACGTTGGCATCGGACCGTCCAGCTTTAACGTGGGTA	-	MRA_2013	63.8943	56.4978	46.4231	68.2826	75.6559	49.7186	64.5523	55.6051	-0.215253	0.387214	0.735078
850695	850739	GAAACCTCGGTAACGCCAACTTTGGCGGCGGAAACGGAAGCGCCT	-		92.2918	131.828	126.006	94.5451	124.292	95.6126	104.817	116.709	0.155044	0.491192	0.803768
851334	851378	GAAACCGACCATCACGGCCCCCTCACACCATTGACAAACCAGGAC	+	MRA_2907	170.385	216.575	92.8463	126.06	232.372	103.262	153.898	159.935	0.0555161	0.91593	0.971159
851429	851473	GAAACACCGAGGCTGGCGGGGAAAGGCCGGCGGCCAGTGCACGCG	-	MRA_0366	291.074	301.322	305.066	246.868	264.795	198.874	236.846	299.154	0.33694	0.0363219	0.364105
851879	851923	GAAACATCGTCAGGCATCACCCGAACCCAAAACGTCAAGCATCAG	+	MRA_1288	3074.03	2994.38	2772.13	2684.03	2383.16	2260.28	2442.49	2946.84	0.270818	0.0312184	0.358459
853096	853140	GAAACCCGGCCGGACGCGGTGATCCTCGATGTGATGATGCCCGGG	+	MRA_2581	141.987	225.991	152.533	194.343	91.8678	118.56	134.923	173.504	0.362827	0.394706	0.74002
855243	855287	GAAACACGTGGATGTGTAGGTGGGGCACTTCCAGCCCGGCAATGA	+	MRA_0653	468.558	414.317	358.121	399.191	313.431	305.96	339.527	413.666	0.284937	0.165141	0.528438
855484	855528	GAAACGGCCGGGCAGTTCACGGTTGATGATCTTGGTGAAGATCGA	+	MRA_1815	617.645	546.145	450.968	446.463	691.711	684.586	607.587	538.253	-0.174807	0.501441	0.809221
855524	855568	GAAACCTGGGGGGGGGCCGTTGCGACGTCATATGCTCAACGGGTG	-	MRA_3592	276.875	235.407	245.38	246.868	259.392	221.821	242.694	252.554	0.0574567	0.586156	0.853762
856417	856461	GAAACGTGATCAGGCTCTGAAATTCGGTGCCACCCACGTCTACCC	-	MRA_1172	269.776	273.073	212.22	152.323	172.928	271.54	198.93	251.69	0.339384	0.275054	0.645027
857363	857407	GAAACATGACCGAAGTCGAAGAAATCGCGTTGCCAGTTCCATTTC	+	MRA_1305	25870.1	31488.1	27926.8	25464.2	20383.8	15309.5	20385.8	28428.3	0.479763	0.0748442	0.408195
857469	857513	GAAACAGGGCGAGGTGGTTGGGTTCTGGAAACAGGTTGCCACCGA	-	MRA_1048	546.651	574.394	444.336	519.998	340.451	489.537	449.995	521.794	0.213569	0.351387	0.705286
857743	857787	GAAACGGGAGAGTAACCGTGGCCGGCTATCCTCGCGACGAACTCG	-	MRA_1657	362.068	404.901	351.49	257.373	248.584	294.487	266.814	372.819	0.48264	0.00793815	0.30249
858449	858493	GAAACTCACCGATCGGCCGTCGCCGTACAGCTCGTCGAGTTCGTC	+	MRA_0870	177.484	207.159	218.852	252.12	199.948	175.927	209.332	201.165	-0.0574123	0.766025	0.921019
859314	859358	GAAACCCGGGGTAGTGCAACAGCGCTCATTAGCCCGGCATCCCCT	+	MRA_2608	141.987	141.244	145.901	199.595	151.312	99.4371	150.115	143.044	-0.0696025	0.819105	0.943222
859409	859453	GAAACGCCGCGCGGGTGTGTCGTGGTGAACATGGAGATTCAACCG	-	MRA_2685	411.763	225.991	557.078	341.413	453.935	623.394	472.914	398.277	-0.247805	0.585708	0.853708
860064	860108	GAAACCCGCGGCCGGCGAGTTCGGTTGCGGTGGCCGCGCCGATGC	+	MRA_2529	78.093	84.7467	99.4782	120.808	59.4439	103.262	94.5044	87.4393	-0.1121	0.732989	0.910567
860349	860393	GAAACTGACTAGTTTGCAGCCGATTTCGCGGCCGATGCGATAGTC	+	MRA_0434	92.2918	47.0815	106.11	120.808	81.0598	84.1391	95.3355	81.8278	-0.220424	0.571178	0.846783
860497	860541	GAAACCCTGCGCTACGACACGTCCAGCCAGATTCTGGCCCGCACC	-	MRA_2769	283.975	357.819	371.385	278.383	259.392	290.662	276.146	337.726	0.290426	0.097983	0.445864
860675	860719	GAAACAGGAACGCCATGATTTCCTGGTCGGAAAGCCGGTCGCCGT	+	MRA_0995	425.962	433.15	550.446	378.18	534.995	562.202	491.793	469.853	-0.0658419	0.769995	0.922374
860976	861020	GAAACTTTCGGTTTGCAGGGCCGAATCCAGGTGAATGCGGGCAAG	+	MRA_0020	28.3975	75.3304	59.6869	63.0301	108.08	57.3676	76.1592	54.4716	-0.483514	0.363338	0.714666
863283	863327	GAAACCGACCTCTCTATCCGCCGGCCGCGCGCCACCGCATGCGAA	-	MRA_2947	70.9937	160.077	126.006	99.7976	124.292	95.6126	106.567	119.025	0.159505	0.673472	0.885899
865085	865129	GAAACTGGCGCGCAACATGTTGACTTTCGTCTCTTATGCCGCCGC	+	MRA_0274	56.7949	103.579	106.11	126.06	43.2319	61.1921	76.8281	88.8281	0.209383	0.708057	0.898496
865918	865962	GAAACCTGCGGGTCTTTGCCGAGCGCCAGCAATAGCGCATGTTCG	-	MRA_3631	397.565	574.394	378.017	530.503	340.451	309.785	393.58	449.992	0.193243	0.577233	0.84922
866111	866155	GAAACACACGATGCCGGCCGCGCGCACGGCGTCGGCCACCCCGAG	-	MRA_0210	418.863	480.231	457.6	409.696	356.663	409.222	391.86	452.231	0.206721	0.0740538	0.408098
866953	866997	GAAACGATCGCGCCATCGTCGCGCCGCGTGGTTCCGGCGTGCAGC	-	MRA_3048	248.478	150.661	159.165	215.353	259.392	367.153	280.632	186.101	-0.592593	0.160079	0.521464
867327	867371	GAAACTGACCCGCATACCGTTCACCCAGCGGAACCGAGGGCCGTC	+	MRA_0452	177.484	169.493	218.852	194.343	205.352	237.119	212.271	188.61	-0.170504	0.301467	0.670489
868148	868192	GAAACCCGGTGAGCTGTTTACCTTTCCTGACCACGCGGCGACGCT	-	MRA_2617	2002.02	2137.5	1916.61	1827.87	1577.96	1395.94	1600.59	2018.71	0.334827	0.0411177	0.376506
868294	868338	GAAACACTCTTCGAGCCCGCCATCTCGTACGGCCGCAACGGCTTT	-	MRA_0673	418.863	696.806	437.704	451.716	335.047	279.189	355.317	517.791	0.543262	0.190091	0.558635
869113	869157	GAAACGCTACCCGGGAGGTGTCCAGCCGCTGGGTGTCCAATAGCG	+		156.186	235.407	159.165	215.353	172.928	225.646	204.642	183.586	-0.156645	0.528385	0.824333
870663	870707	GAAACAGCGCCACCGTAGCCGGGTGCGGATAGACCTCGATGGCCC	+		106.491	122.412	72.9507	141.818	64.8479	99.4371	102.034	100.618	-0.0201694	0.960092	0.984818
871985	872029	GAAACCACGTCGTGGTCCAATGAACGCGGATACACCTGCCCCACG	-	MRA_1673	234.279	197.742	265.275	241.615	270.199	256.242	256.019	232.432	-0.13944	0.328039	0.691279
872073	872117	GAAACCCTCGGTGGCGAGCTCGTGGCCGGCCATCAATCGAATCGT	-	MRA_2749	63.8943	75.3304	79.5825	78.7876	75.6559	68.8411	74.4282	72.9357	-0.029223	0.800552	0.935477
872910	872954	GAAACCCTTGAGGTGTTACGTGATCCGGTGACCTATTCGTCGGTC	+	MRA_2814	163.285	131.828	212.22	73.5351	172.928	263.891	170.118	169.111	-0.00856219	0.987363	0.995159
873501	873545	GAAACCACCCGTAACTCCATTGCCGGCGGGCTGCTGGCGCTGGCC	+	MRA_1565	85.1924	169.493	72.9507	136.565	70.2519	61.1921	89.3364	109.212	0.289814	0.633257	0.871208
873754	873798	GAAACCCAGGTGCGGATTGGGTTTTCGGGTGATATCGAACTCGTC	-	MRA_2199	28.3975	65.9141	33.1594	73.5351	59.4439	42.0696	58.3495	42.4903	-0.457587	0.347004	0.702074
875766	875810	GAAACCGACTTATCGGTGCCGACGCGACGTGGCAACTGGTGGTAC	+	MRA_2983	397.565	357.819	391.281	414.948	399.895	286.838	367.227	382.222	0.0577368	0.740695	0.911825
876393	876437	GAAACCGGTCCTGGCCAGCTATGACCGCATGCTCCACCGAGTACT	-		894.52	659.141	689.715	609.291	778.175	711.358	699.608	747.792	0.0960911	0.615911	0.865388
876641	876685	GAAACTATGGTGAGCCCGAAGAGATCTCGTTCGACTCCGAGCTGA	+	MRA_0910	220.08	216.575	245.38	231.11	243.18	172.103	215.464	227.345	0.0774346	0.643308	0.874587
877560	877604	GAAACGCGGTCTCCTTCCAGCGCTCGTAGCGGCCACTGATCCCAC	-	MRA_2288A	184.584	263.656	159.165	231.11	178.332	141.507	183.65	202.468	0.140741	0.668711	0.883694
877664	877708	GAAACGACCTCGATGGCGCTGCGCCAGCATAGCCGGTGGGATCGG	+	MRA_3253	326.571	188.326	305.066	299.393	324.239	382.451	335.361	273.321	-0.295118	0.278358	0.647576
877874	877918	GAAACGATGGCGATGAGGTGGCCGCGCAGGGGCGGCGTGAAGTGA	+	MRA_3007	291.074	310.738	285.171	357.17	335.047	263.891	318.703	295.661	-0.108269	0.47394	0.796423
878119	878163	GAAACAGCAGGCTAGTCATCGAAGAGCACCGTTGCTATCCGCATG	-	MRA_0801	205.882	244.824	192.324	220.605	253.988	191.225	221.939	214.343	-0.0502423	0.767505	0.921019
879317	879361	GAAACCCTGGACAACACGAAATATGATGAGCAGCAAGATGTTTGG	+	MRA_2777	2697.76	2843.72	3123.61	3020.19	2707.4	2084.36	2603.98	2888.37	0.149534	0.399829	0.744528
879898	879942	GAAACCTGGAATCGGCAGACTGCAAGCGTGTCTGGAAAACTGCTC	+	MRA_3622	156.186	160.077	145.901	141.818	102.676	95.6126	113.369	154.055	0.442421	0.0531962	0.387553
880364	880408	GAAACCCTCGCCGATGCCCAGCACGCGGGCACGCACGGTGGTGAG	-	MRA_2736	134.888	188.326	185.693	225.858	151.312	160.629	179.266	169.636	-0.0796656	0.758047	0.91885
881066	881110	GAAACGGGGCACCGAGTTGCCGTGCCCCTGCGCGTCGTAACCACC	-	MRA_1587	99.3911	65.9141	39.7913	99.7976	129.696	91.7881	107.094	68.3655	-0.647535	0.135393	0.49234
881280	881324	GAAACTCGAATTTCCCCACAGACTTTCGCGACGAAGGCGCGCCGC	-	MRA_0679	127.789	131.828	72.9507	105.05	113.484	156.805	125.113	110.856	-0.174546	0.596887	0.856979
881595	881639	GAAACAACGGTACCGGCAACCGCTTGCCCGCGGCATCCAGCCATA	-	MRA_0074	113.59	84.7467	99.4782	94.5451	113.484	95.6126	101.214	99.2716	-0.027954	0.860246	0.957395
882154	882198	GAAACTGACTTAGATGCTCGGGTGCTCAAGGCCGACGGTACGCCA	+	MRA_0431	99.3911	112.996	66.3188	183.838	75.6559	95.6126	118.369	92.9018	-0.349509	0.518473	0.817675
883000	883044	GAAACGCCCCCATAAGGGCACAATCGTAAACATGCAACTCACGCA	-		1313.38	960.462	1041.2	892.926	1161.86	1002.02	1018.93	1105.02	0.117007	0.550672	0.833353
883136	883180	GAAACCTGCCCGCCGATATGCGACCAGATTCCTGCTACCGCGTGG	+	MRA_3638	809.328	621.476	762.666	709.088	686.307	772.55	722.648	731.157	0.0168864	0.897622	0.965903
883224	883268	GAAACGTGGTGTCGCCCTGGTCACCGCCACTGCCGCGCCGGCCAT	-	MRA_1103	915.818	941.63	895.304	819.391	761.963	657.815	746.39	917.584	0.297911	0.0252823	0.358459
884046	884090	GAAACGTGACGACACCGATGCGCGCCGTCACTGCGGGTCCCGGCT	-	MRA_1177	220.08	225.991	205.588	236.363	270.199	237.119	247.894	217.22	-0.190566	0.073064	0.408098
884408	884452	GAAACGCGATGTCCACGCCGTCGACGTCGACGCTACCCGCAGCCA	-	MRA_2406	3059.83	3436.95	2911.39	2584.23	2599.32	2222.04	2468.53	3136.06	0.3453	0.028539	0.358459
885757	885801	GAAACTCCTTATCGGGGGCGTCGATCGTCTGGAACGCGATACGGG	+	MRA_0688	120.689	65.9141	99.4782	89.2926	102.676	84.1391	92.0358	95.3605	0.051196	0.853424	0.955699
886704	886748	GAAACCAGCCGGCGCCCAATCCCAGATCGAGACGTCCCTGGGAAA	+	MRA_1768D	85.1924	131.828	99.4782	126.06	129.696	107.086	120.947	105.5	-0.197142	0.374625	0.725243
886877	886921	GAAACCGGCGGGGCGGGCCAGTGCGCCCCTTCGAGGTCGCTGCCC	-	MRA_3632	255.577	263.656	232.116	273.13	248.584	256.242	259.319	250.45	-0.0502043	0.498143	0.807617
887111	887155	GAAACGAGATTTCGCATGAACGCCAAAGACGACCCGCACTTCGGA	-	MRA_3156	2633.87	3258.04	3090.46	2505.45	2275.08	1862.53	2214.35	2994.12	0.435247	0.0422193	0.376506
887377	887421	GAAACCACATATGCGATGTGGGAGCGGCGACTGGGTGTACGCATT	-	MRA_1534	553.751	640.308	689.715	577.776	643.075	741.954	654.268	627.925	-0.0592904	0.693233	0.892608
889835	889879	GAAACGTATGACGTCGTCGTGCTCGGCGCGGGACCCGTTGGACAG	-	MRA_1354	1277.89	1431.28	1147.31	940.199	1037.57	975.249	984.338	1285.49	0.385096	0.0256508	0.358459
892029	892073	GAAACCGACCTACCCCTGGCCACCCACGACGAGACGTCGCGGGAG	+	MRA_2939	0	0	0	0	0	0	0	0
893753	893797	GAAACATGTTGCGCAGCATCTGCTCGGTCACCGTTGGCGTGCGCG	+	MRA_1356	13332.6	16629.2	14092.7	12017.7	10791.8	9090.85	10633.5	14684.8	0.465718	0.0363941	0.364105
894631	894675	GAAACGGCGACGGGGACGCGTCGATGAATTCGCACAGGCCGTGTG	-	MRA_1792	1192.69	1902.09	1339.64	1197.57	918.678	642.517	919.589	1478.14	0.684724	0.106535	0.45802
895849	895893	GAAACGCTTGCAGTGCCGCCGAATAGGCGGCTACGTCGTGAGCGC	-	MRA_2047	305.273	197.742	258.643	241.615	291.815	229.47	254.3	253.886	-0.00235206	0.991492	0.996282
898734	898778	GAAACTCACGTTGCCACCGGTCACCGGAATCCCGAGGTCCGCACA	-	MRA_0845	851.924	838.051	656.556	530.503	670.095	799.322	666.64	782.177	0.230587	0.311963	0.676284
898895	898939	GAAACGTTGATGCTGTTGGGCGACACCCGCGACGAGTTCGACGGT	+	MRA_1035	1334.68	1120.54	1366.17	908.684	1145.65	1086.16	1046.83	1273.8	0.283107	0.0966692	0.443452
899123	899167	GAAACCGGTTGCCGCATAGTGCTTCCCGAAGGGGCTGACCCGTTT	+	MRA_3851	255.577	338.987	252.011	267.878	275.603	221.821	255.101	282.192	0.145608	0.457854	0.784468
899188	899232	GAAACCGGCTCTCCTCGGTGCGTGGCACCGCGACCAGCACCCGAC	-	MRA_3660	418.863	357.819	285.171	309.898	362.067	413.047	361.671	353.951	-0.031127	0.881934	0.962565
899679	899723	GAAACGCGGCCTCCTCGGCCCACACCGTGCCGCCAGGTATGTGCC	-	MRA_2340	255.577	263.656	364.753	215.353	189.14	286.838	230.443	294.662	0.35465	0.232425	0.596367
900943	900987	GAAACGGTCGGCACCTTTGTCTCACCCGGGCAGGCGCGACGCAAA	+	MRA_1497	42.5962	56.4978	79.5825	94.5451	102.676	72.6656	89.9622	59.5588	-0.595003	0.0960129	0.443064
901145	901189	GAAACTGACGACTCGTTCTGCGCGCTGCGCTGCGGGGACTTCAGG	+	MRA_0437	35.4968	56.4978	46.4231	57.7776	43.2319	65.0166	55.342	46.1393	-0.262381	0.355703	0.70822
902078	902122	GAAACGAAATAACGCCGACAAATGTCAAACTCTACGGGTACAAAT	-	MRA_3433	220.08	273.073	238.748	320.403	248.584	237.119	268.702	243.967	-0.139321	0.46057	0.785733
902399	902443	GAAACCACAAGAACCGGCCGGTGCTTGCCATCAACATCGAACTAC	-	MRA_1511	553.751	687.39	669.82	562.018	691.711	508.659	587.463	636.987	0.116766	0.510542	0.814315
902807	902851	GAAACCTGGTTGTTGCGGCCGCGCCATGTCAAGTTCAGTTCGGAA	+	MRA_3572	425.962	451.982	517.287	514.746	540.399	405.398	486.847	465.077	-0.0660002	0.682855	0.889977
903015	903059	GAAACGTTGCCAGCACCCGACACCGACGTGTTGGCGGCGGCGGTT	+	MRA_1032	276.875	376.652	331.594	252.12	248.584	271.54	257.415	328.374	0.351245	0.0753485	0.408588
904118	904162	GAAACGGCCGCACTCGACATCGTCGGCGCCTCGTTCGTCCGTGAT	+	MRA_1833	283.975	141.244	258.643	225.858	199.948	237.119	220.975	227.954	0.044861	0.885077	0.962565
905780	905824	GAAACCCGTGTCCGGACGTTTTGCCACGTCACCGGCGGCGGGCTC	+	MRA_2651	447.26	395.485	344.858	325.655	302.623	363.328	330.536	395.867	0.260212	0.130793	0.487091
909682	909726	GAAACGGTGATCACCGGCCGCGTAGTGGACGGTGACGGCCAGGCC	-	MRA_1457	1462.47	1516.02	1478.91	1355.15	1188.88	753.428	1099.15	1485.8	0.434852	0.0983262	0.445864
909893	909937	GAAACGATTGCCTACTGCCGAATCGGGGAACGGTCCTCGCACACC	-	MRA_2977	2896.54	3210.96	2838.44	2647.26	2312.91	1778.4	2246.19	2981.98	0.408792	0.0573081	0.387553
910726	910770	GAAACGGCGGGCGACACGCTACGGTGGGGCTCCTAGGCTGCTCTA	+	MRA_1722	220.08	197.742	205.588	220.605	162.12	206.523	196.416	207.804	0.0813077	0.577367	0.84922
910885	910929	GAAACCACTGTTGGCTTGAGCACTATGCGATTGGGTAAGCTGTCC	-	MRA_1697	319.472	329.57	252.011	194.343	232.372	267.715	231.477	300.351	0.375784	0.0997402	0.44704
911187	911231	GAAACGACACCGGCGGCTCCGGCGCGCACCGCGGAACTGGGCCTG	-	MRA_3349	603.446	470.815	630.028	425.453	562.015	619.57	535.679	568.097	0.0847666	0.690729	0.892608
912398	912442	GAAACGCAGACGCTGTGCTCGTCGACGCGCGCAACGACCTGTCGT	+		440.161	320.154	378.017	351.918	362.067	413.047	375.677	379.444	0.0143931	0.928572	0.974376
913651	913695	GAAACCCAGCAACCGGCCAGGCCGTTCACGTGGCGAATCACCGAA	-	MRA_2146	255.577	320.154	265.275	273.13	345.855	313.609	310.865	280.336	-0.149134	0.353333	0.706757
914255	914299	GAAACACCATCCCGATTGCCCGGCGGACACCGACCGGGTCGATAC	-	MRA_0313	78.093	94.163	106.11	120.808	91.8678	122.384	111.687	92.7887	-0.267435	0.214393	0.580012
916558	916602	GAAACCGACGAAGTCAATCGCGATGAACCGGTTGATGCTCAAGCC	+	MRA_2958	92.2918	131.828	172.429	105.05	124.292	122.384	117.242	132.183	0.173046	0.566241	0.845298
916563	916607	GAAACTGTCGGGCTTGAGCATCAACCGGTTCATCGCGATTGACTT	-		944.216	593.227	855.512	782.624	740.347	764.901	762.624	797.652	0.0647874	0.757821	0.91885
918462	918506	GAAACTTGACCGTCACCGGTATATCGGTGCCTTCGGTGGCGCGCA	+	MRA_0075	1476.67	1186.45	1352.9	1097.77	1156.45	1032.62	1095.61	1338.68	0.289065	0.05638	0.387553
919561	919605	GAAACTGACATAGAGGACGGAGTCGGTGAGGCTCTCCGCGAAATA	+		156.186	47.0815	86.2144	105.05	97.2718	103.262	101.861	96.494	-0.0780935	0.874934	0.960089
919617	919661	GAAACTTCGCCTCGAGGTAGTCAACCGGGGCTTCAGCCCAGGCCA	-	MRA_0106	106.491	75.3304	53.055	63.0301	118.888	99.4371	93.785	78.292	-0.260493	0.529669	0.824333
920363	920407	GAAACTGGTCGCCACCAGCTTGATCGGCGCTCTTACCGGTCTGTT	-	MRA_0228	312.372	263.656	265.275	183.838	340.451	206.523	243.604	280.435	0.203126	0.51334	0.81551
921508	921552	GAAACTCCTCCCAGGTCGCCGGCACCGGCCGCATGCTCATGCCGT	-		120.689	160.077	72.9507	94.5451	54.0399	76.4901	75.025	117.906	0.652189	0.197578	0.565141
921802	921846	GAAACCGGAATGGCACCAAGGCAAAGACGAGCCGGACGATGTCGC	-		851.924	743.888	782.562	793.129	729.539	726.656	749.774	792.791	0.0804842	0.324589	0.688549
924246	924290	GAAACACGACCTGGGCCGGACCGTACAGGTCCTGGAATGTCGACA	+	MRA_0564	177.484	225.991	271.907	126.06	302.623	183.576	204.087	225.127	0.14156	0.738145	0.911383
924526	924570	GAAACGCTGCGGCCCGAGCAGCTGCTCGTCGATCCAGTTGCTCCA	+	MRA_2141	42.5962	56.4978	92.8463	89.2926	91.8678	84.1391	88.4332	63.9801	-0.466965	0.181857	0.546364
924793	924837	GAAACGATCCGCGACCGGGGTGGGGGCTCCACCGGGCGCCGTCAT	+	MRA_3067	21.2981	65.9141	72.9507	31.515	70.2519	42.0696	47.9455	53.3876	0.15511	0.797838	0.934245
926423	926467	GAAACGCTGCCGCCCGCGCGCTGAGCGCCTGAAAATCCCGCCCGT	-	MRA_2157	163.285	112.996	172.429	120.808	129.696	91.7881	114.097	149.57	0.390557	0.177998	0.542527
931574	931618	GAAACGCCGCCGCCTGCGCGCTCATCGCCTGATACTGCTGACCGT	+	MRA_2709	85.1924	150.661	132.638	110.303	135.1	91.7881	112.397	122.83	0.128064	0.67632	0.885933
932070	932114	GAAACCGCTCCGCCGACGCCGTTGCCGCCATCGTACGGGCGACTG	-	MRA_3428A|MRA_3428	631.844	386.068	404.545	493.736	470.147	657.815	540.566	474.152	-0.18912	0.537629	0.827508
932284	932328	GAAACGAGCATGCCGTGGTCGCGATGGCCGCACAGCAGACGATGA	-		468.558	630.892	537.182	414.948	453.935	462.765	443.883	545.544	0.297517	0.108133	0.460726
935026	935070	GAAACGCTGCGGGCTCGCGGACTCTGGTACATCGACGGAGCTGGG	-	MRA_2139	99.3911	169.493	132.638	168.08	140.504	103.262	137.282	133.841	-0.0366243	0.906843	0.968771
935542	935586	GAAACCTCGTCTGCAGTCGAGGGGTGGTCAGCACGCGCCGGGCCA	+	MRA_3707	418.863	282.489	358.121	231.11	340.451	286.838	286.133	353.158	0.303626	0.255291	0.621882
935748	935792	GAAACGTCGACATGATCGGCATCAGCTACTTCGTTATGACCCAAC	-	MRA_1286	717.036	988.711	888.672	766.866	664.691	615.745	682.434	864.806	0.341688	0.115477	0.471451
937444	937488	GAAACACCAGACACTGGCCGTCGGCGTGACGTCGTCGAATCCTGC	-	MRA_0289	85.1924	84.7467	66.3188	63.0301	70.2519	103.262	78.8479	78.7526	-0.00174367	0.994845	0.99751
937918	937962	GAAACGGCCCACCACCAGCAAGGTCGGCACCGCGATGTCGGCCAA	+	MRA_1868	220.08	160.077	291.803	215.353	205.352	244.768	221.824	223.987	0.013996	0.959348	0.984446
939282	939326	GAAACGATGACGAAAGCCCCTTCCCCCGATCGGAGGACACCCGGG	-	MRA_3024	283.975	197.742	324.962	267.878	264.795	305.96	279.545	268.893	-0.0560462	0.802025	0.936224
940111	940155	GAAACCCATCAGCGTCGTGAGCGTTGCCAGACCCGAGACGGCCAA	-	MRA_2214	1001.01	1045.21	1167.21	961.209	1107.82	1021.14	1030.06	1071.14	0.0564283	0.564102	0.843514
940339	940383	GAAACCGACCGTGGTGCGGGCGAGCCCGGCAGCCGCCATACAAAG	-	MRA_2938	113.59	197.742	92.8463	84.0401	75.6559	110.911	90.2022	134.726	0.578795	0.258003	0.624034
940561	940605	GAAACCAACCGTCACCGTGGTGGCCGCCAGCACTAGGCGCCCACC	-	MRA_1440	440.161	282.489	252.011	393.938	248.584	294.487	312.336	324.887	0.0568386	0.870767	0.959382
941448	941492	GAAACTGCTCGGATCCGGCCAGGTCGCGATAGCCGCCGCGGTCAG	-	MRA_0313	454.36	301.322	265.275	210.1	329.643	321.258	287.001	340.319	0.245832	0.486334	0.801925
943763	943807	GAAACGGTGAATGGCCGTTGTTGCCGGTCAACCGATGTGCCGGTG	+	MRA_1472	63.8943	28.2489	59.6869	89.2926	54.0399	68.8411	70.7245	50.61	-0.482787	0.256204	0.622607
944422	944466	GAAACTGCGGGTCGGGTGGGCTGCCGGCGCCGGTAGACAGCAGCG	+	MRA_0315	70.9937	75.3304	145.901	115.555	108.08	76.4901	100.042	97.4085	-0.0384823	0.927187	0.974079
947951	947995	GAAACGGACGGTTGCGAACGACGACCCGCCAGTCCTGCAGGATCG	-	MRA_1970	319.472	273.073	238.748	231.11	259.392	229.47	239.991	277.097	0.207414	0.216743	0.581015
948299	948343	GAAACAACGCTGCCGAGGCAACCGCCAGCAGACTCGCCGACAGCA	-		1732.25	1299.45	1425.85	1118.78	1588.77	1606.29	1437.95	1485.85	0.0472748	0.826675	0.944703
949157	949201	GAAACCAATCTGGTTGCCAACTCTGAACGAATCCGAGGCGCGGCT	-	MRA_1487	85.1924	84.7467	59.6869	115.555	145.908	141.507	134.323	76.542	-0.811385	0.0103557	0.322019
949761	949805	GAAACCCGTCCACAGCACGCAACCCTATTTCAGGCAGTCACCCGC	+	MRA_2636	205.882	150.661	139.269	194.343	183.736	202.699	193.592	165.271	-0.228192	0.254189	0.621163
951215	951259	GAAACGTGGTGCTCGCCGACCAGGGGACGTCGTTCTACGGCATGG	-	MRA_1104	7773.81	9133.81	7102.74	6791.49	5241.87	4126.64	5386.67	8003.45	0.571229	0.055277	0.387553
952850	952894	GAAACGTGCGATCAAAGGGACGATCGACACGGCCACCGAGGCGTT	+	MRA_1150	1022.31	1271.2	1140.68	1013.73	902.466	963.775	959.992	1144.73	0.253914	0.0788696	0.412671
953145	953189	GAAACAGTCCAGCAGCACATCGGCCTTGGCGGCCAGCTCCAGCAT	-	MRA_1117	205.882	197.742	165.797	168.08	194.544	195.05	185.891	189.807	0.0300743	0.808578	0.939577
953624	953668	GAAACGTCCGACGGCAAGTACATGGCCGTTGGGGCAATCGAGCCG	+	MRA_1298	56.7949	112.996	72.9507	105.05	102.676	91.7881	99.838	80.9137	-0.303205	0.332909	0.69366
954360	954404	GAAACCTGAGGGTGTCGATAGGGCCCGGGTGCGCTTCGACATCAC	+	MRA_3680	248.478	254.24	318.33	178.585	281.007	294.487	251.36	273.683	0.12275	0.630286	0.869932
954518	954562	GAAACGCGAAATCGTGACGATGTGACGGGTCCGCGTAGCGGATCG	+	MRA_2475	262.677	301.322	232.116	231.11	199.948	248.593	226.55	265.371	0.228181	0.18915	0.556482
955418	955462	GAAACGGTGCGCCGCCCACATAGCTCAGGTACTGTTTTGCGGCGC	+	MRA_1439	276.875	329.57	271.907	288.888	253.988	168.278	237.051	292.784	0.304639	0.23889	0.602118
955575	955619	GAAACCCGCCAGCGGCAGGTGTCTGGCGTGGTCAAACACTAGGTG	+	MRA_2482	149.087	216.575	119.374	141.818	102.676	141.507	128.667	161.678	0.329488	0.354567	0.707783
957034	957078	GAAACCGCCCAGCGCGGCCAGGCCTTCGAAGGCCGGCTTCAGCTT	-	MRA_3250	92.2918	207.159	92.8463	157.575	102.676	156.805	139.019	130.766	-0.0882952	0.854817	0.956184
959533	959577	GAAACCCAGAAGTGCCTCGACGAGGGGGTGCTGACGTCGACGGCC	+	MRA_2122	2633.87	1751.43	2307.89	1538.98	2188.62	2516.52	2081.37	2231.06	0.100195	0.717812	0.903546
960039	960083	GAAACCTGTACCGCCACGGCGGCTTCCGGCAAGTCGATGGAGAAG	+	MRA_3572	6098.36	6704.4	6751.25	6612.91	4123.24	3235.53	4657.23	6518	0.484959	0.145862	0.503172
960718	960762	GAAACGAGAGCTGGTCGCGCGCACCTCGCTCACCGAGAATGAGAT	-	MRA_3166	241.379	84.7467	159.165	189.09	189.14	271.54	216.59	161.763	-0.421081	0.358749	0.711921
963223	963267	GAAACTACCGGGTCCGGCGCGGTCAACTCCATCGGACCGGGTTGT	+	MRA_0948	283.975	169.493	285.171	168.08	221.564	283.013	224.219	246.213	0.134998	0.687009	0.891255
963265	963309	GAAACGGTGATCTTGCCCCGCCACGTCGGGCAGGTGCTGCGCGGC	-	MRA_1454	99.3911	216.575	145.901	241.615	86.4638	61.1921	129.757	153.956	0.246703	0.732041	0.910351
963935	963979	GAAACCATTCTGACAGGTCTTGCACCCGCCCACGCCACAAGGCTG	-	MRA_2020	255.577	235.407	258.643	210.1	248.584	302.136	253.607	249.876	-0.0213799	0.899242	0.966471
965687	965731	GAAACGCCCCAAGTCTCGAACATCGCCTATACGAAGAAGCTGTGG	-		21.2981	112.996	13.2638	84.0401	32.4239	49.7186	55.3942	49.1858	-0.171493	0.869313	0.959382
967119	967163	GAAACGCCGACTTTTCTTAAACGTGACGGAATCGCCTGAAACCGC	-	MRA_2752	21.2981	84.7467	33.1594	126.06	124.292	72.6656	107.673	46.4014	-1.21441	0.0794275	0.412671
968672	968716	GAAACTGATCCCGGTGTCGCTGGTGCCGCTGGGCAAGGACATCGT	-	MRA_0418	198.782	131.828	198.956	199.595	199.948	198.874	199.472	176.522	-0.176339	0.362515	0.714345
971333	971377	GAAACGCGGCCGCCTGCGTGCCGAGTGTCTGATAGGCCTGGGCGT	+	MRA_2348	63.8943	75.3304	66.3188	120.808	64.8479	76.4901	87.3819	68.5145	-0.350925	0.339174	0.698098
971581	971625	GAAACTGGAGACGCCGACCCGCGTTCGCGCTAACGTTAGTAACAG	-	MRA_0293	1043.61	734.471	1100.89	887.674	983.526	887.285	919.495	959.657	0.0616766	0.751153	0.917259
971941	971985	GAAACGCCTCGGTTCGGGCCTCCTCGGCGTCCGACGGCTTGGGAA	-	MRA_2515	49.6956	56.4978	53.055	42.0201	27.0199	38.2451	35.7617	53.0828	0.56983	0.0243444	0.358459
972048	972092	GAAACAGCCCAGCTCGGCCAGGCCTTTCACGTACTCGTCGGGGAT	-	MRA_0834	397.565	386.068	490.759	288.888	378.279	309.785	325.651	424.797	0.383449	0.0812075	0.413819
972715	972759	GAAACAGGCGCTGAAGATAGCGCGGGAATGGTCCGTCGAGCGAGT	+	MRA_1036	42.5962	84.7467	99.4782	136.565	108.08	72.6656	105.77	75.607	-0.484341	0.296448	0.666377
973753	973797	GAAACTTTAGGGCGCCCGCGTGGCCGGTCACGTCCGCGGGGGACC	+	MRA_0035	205.882	75.3304	145.901	189.09	124.292	248.593	187.325	142.371	-0.395887	0.436683	0.770189
975269	975313	GAAACAAGGTGCTGGTGGTGTTGGCGGGGTCCTGGTATACCTGCA	+	MRA_0142	496.956	621.476	530.55	577.776	459.339	413.047	483.387	549.661	0.185362	0.342254	0.698467
975585	975629	GAAACCACCCGTCGTGGTGCGGCGGTGGCGCCGCAGTGAAGCGCG	-	MRA_1574	3968.55	5706.28	4370.41	4096.96	3064.06	1774.57	2978.53	4681.74	0.652446	0.116468	0.471451
977165	977209	GAAACGGATCGGTCAACGGGCACCCTGGCATGGCCAACTACCCTC	-	MRA_1932	674.44	809.802	636.66	730.098	594.439	535.431	619.989	706.967	0.1894	0.327274	0.691051
977918	977962	GAAACCGCAGTCGCGGCAGACGCGTTTCGTCGACCGCGCCATAGC	-	MRA_3194	63.8943	216.575	112.742	110.303	156.716	133.858	133.625	131.07	-0.0278521	0.959228	0.984446
977940	977984	GAAACGCGTCTGCCGCGACTGCGGTTTCTTCCTGCCGCTGGCCGG	+	MRA_2248|MRA_2249	163.285	94.163	79.5825	94.5451	54.0399	91.7881	80.1244	112.344	0.487605	0.327885	0.691279
978224	978268	GAAACCCGACTGATTATCACCCGTATTGAACACTCCCGAGCTGTT	+	MRA_2424	141.987	141.244	265.275	136.565	221.564	240.944	199.691	182.836	-0.127221	0.763022	0.920765
978358	978402	GAAACGCGAGCGACACTAGCTCCGGCTTCCAGAATGCAGGCACCG	-	MRA_2426	49.6956	28.2489	26.5275	21.01	54.0399	42.0696	39.0398	34.824	-0.164865	0.747006	0.915905
978607	978651	GAAACGAAGGTTCTGGAAACCTCGGCTTCGGAAACGCCGGCGACG	-	MRA_3387	56.7949	65.9141	79.5825	31.515	97.2718	84.1391	70.9753	67.4305	-0.0739158	0.875052	0.960089
978697	978741	GAAACGCCGGCTTCTTCAACTTCGGCAACGGAAACGACGGCAACA	-	MRA_2625	56.7949	84.7467	53.055	115.555	59.4439	80.3146	85.1046	64.8656	-0.391784	0.350972	0.705046
979761	979805	GAAACCTATCTCGACCCGAAATAGCCACGGCCGGTTGCCTGCCCG	-	MRA_3834	518.254	470.815	417.808	330.908	383.683	359.504	358.032	468.959	0.389375	0.027673	0.358459
980153	980197	GAAACGGCGAACGACGATTTCGGTTCCACCCATTGCCGGCCGACG	-	MRA_1795	113.59	207.159	86.2144	168.08	48.6359	107.086	107.934	135.654	0.329784	0.610878	0.863145
980266	980310	GAAACCGCAGTTGGCGGGAGAGCCGCATGACCGCCAATGACAAGT	-	MRA_3195	291.074	442.566	331.594	278.383	281.007	237.119	265.503	355.078	0.419407	0.132144	0.48926
982775	982819	GAAACCAGCTGCGGGTCGCGATGTTCCCCGCGGTCGAGCCGGACG	-	MRA_1829	511.154	489.647	444.336	304.645	416.107	405.398	375.383	481.713	0.359808	0.0588627	0.391211
983511	983555	GAAACGGCGGAAGCGAACTTCGCGCTGAACTCGCCGTAAGTCAAG	+	MRA_1761	49.6956	141.244	66.3188	94.5451	64.8479	87.9636	82.4522	85.7529	0.056628	0.916477	0.971159
984500	984544	GAAACCCACCGCAGCCGCCGTGGCAGCCCCGGAACGTCCGCGCCG	-	MRA_2098	404.664	178.91	179.061	204.848	270.199	305.96	260.336	254.211	-0.0343453	0.943249	0.977743
987545	987589	GAAACTTTCTGCACGCAACCCATGCCGACCATGTCCGCGCCACCC	+	MRA_0017	965.514	1224.12	1140.68	1024.24	875.446	596.623	832.103	1110.11	0.415863	0.130943	0.487326
987695	987739	GAAACCTGCCTCCCATTCGCACTAGCAAAAGACTGTCGACAAGCG	+	MRA_3637	532.453	404.901	497.391	530.503	372.875	432.169	445.183	478.248	0.103362	0.608991	0.861617
988409	988453	GAAACCGTGAGCCTAGCCGATGATCTCCTGGCATTGGTCGGACTG	+	MRA_3941	1774.84	2194	1750.82	1707.06	1469.89	1139.7	1438.88	1906.55	0.406015	0.0991165	0.445864
989005	989049	GAAACCCGGATCGGCTGTGTAGATGAAGCTGGCCGTTCGTTGGTC	-	MRA_2554	120.689	141.244	212.22	110.303	129.696	164.454	134.817	158.051	0.229386	0.507167	0.812856
990390	990434	GAAACTGATGGGGTTCGGGCACCGGGTCTACCGCGCCGAGGACCC	-	MRA_0413	248.478	235.407	278.539	168.08	264.795	298.311	243.729	254.141	0.0603532	0.812391	0.941225
990718	990762	GAAACGTGCTGTGACCGTCGAGCATTCATCGATGATTCGCTGCGG	+		667.341	687.39	656.556	735.351	707.923	673.113	705.462	670.429	-0.0734847	0.15705	0.518208
992971	993015	GAAACGGTGCGTCGGTACGCGCTGGAAAAACTGGGCGACTCCGGC	-	MRA_1438	63.8943	75.3304	92.8463	110.303	118.888	65.0166	98.069	77.357	-0.342265	0.330425	0.69293
993188	993232	GAAACAAGATTTGCTCGGTCTCGGTCAGCAGTGCATGCGACCAAT	+	MRA_0112	170.385	197.742	179.061	131.313	178.332	164.454	158.033	182.396	0.206851	0.205109	0.570726
993297	993341	GAAACAGTCGTCCAGACCGTCGGCAATCTCGAGCGGTGACATCGA	+	MRA_1128A	106.491	169.493	179.061	147.07	167.524	187.401	167.332	151.682	-0.141664	0.573564	0.847133
993993	994037	GAAACTTTTCGCGAATGTCGGGGTGGCACAACTGCATGACCCATT	+	MRA_0002	14113.5	14190.4	13562.2	11629.1	10629.6	9396.81	10551.8	13955.4	0.403326	0.00727807	0.30249
994864	994908	GAAACAGGCCTCTCGCAGCGATGTTCATTACCGCCCAAAGAGATT	+	MRA_1032	198.782	84.7467	112.742	136.565	172.928	179.752	163.082	132.09	-0.304069	0.447525	0.77727
995578	995622	GAAACACCGTCCCCCTGAAGTCGTCCAAACCAGCGATCGGCGGTA	-	MRA_0497	78.093	84.7467	79.5825	120.808	124.292	110.911	118.67	80.8074	-0.554396	0.00107971	0.205336
995876	995920	GAAACGTTCGCGGTTGCGCTCAGCAATCCAGGTTTGCACCGAAAG	+	MRA_1056	170.385	216.575	132.638	136.565	221.564	206.523	188.217	173.199	-0.119968	0.695657	0.892608
996321	996365	GAAACTTCCCGCTGACAGCGGTCGCCGAATCTCAGGCTGAACACA	+	MRA_0118	35.4968	37.6652	46.4231	89.2926	102.676	91.7881	94.5855	39.8617	-1.24662	0.000494628	0.198417
999433	999477	GAAACCAACGCCCACAGCTCGGCGGTACCGGCCCGTGGCGGCAAT	-		156.186	225.991	225.484	162.828	199.948	145.331	169.369	202.554	0.258136	0.304941	0.671588
1000015	1000059	GAAACCGGCACCATCGCTATCAGCGGCGCACCCGGTAACGCTCCC	-	MRA_3513	212.981	197.742	205.588	210.1	189.14	195.05	198.097	205.437	0.0524934	0.390766	0.738157
1000229	1000273	GAAACCAGGCGCTGGCTATGAGCGCATTGGGCGCCGCCCCGCTCG	+	MRA_1846	134.888	216.575	126.006	120.808	140.504	160.629	140.647	159.156	0.178366	0.582979	0.852163
1001649	1001693	GAAACCCATCAATTTGACCCCGGCCTCGCGGTTCTTGACCTTGCG	-	MRA_2210	42.5962	75.3304	46.4231	94.5451	91.8678	76.4901	87.6344	54.7832	-0.677762	0.0491963	0.38342
1006971	1007015	GAAACCCGCGGCCTCGTCGAGCCGGCGGTCCAGCCGCTCCTTGCG	+	MRA_2531	298.173	207.159	271.907	273.13	356.663	275.364	301.719	259.08	-0.219811	0.3308	0.693458
1007408	1007452	GAAACCATCACGGTGGGCCCGCTGGAGGTGGACATCCCCGGCCGG	-	MRA_1911	986.812	677.973	901.935	719.593	929.486	1197.07	948.717	855.574	-0.149085	0.604804	0.860812
1007490	1007534	GAAACCGTTCGTGCTGGCCGAGCTGGTGGCACGGGTGAAGGCGCT	-	MRA_3899	319.472	216.575	218.852	194.343	264.795	237.119	232.086	251.633	0.116661	0.647738	0.875876
1009132	1009176	GAAACGCGACCGTGCCTTCTTGCATGCGGGTGCCTCCCGAGCTTG	+	MRA_2445	305.273	376.652	338.226	320.403	286.411	370.977	325.93	340.05	0.0611834	0.682555	0.889977
1009827	1009871	GAAACTGGAAGAAGGCATCGGGCGCGACAACCCGCAGGTCGCATT	-	MRA_0303	433.061	517.896	484.127	583.028	480.955	481.888	515.29	478.362	-0.107284	0.427857	0.766947
1012009	1012053	GAAACGGTGCCAGCGGCAGGTATTTCAGCCGCTGCAGTACCTGTC	-	MRA_1441	241.379	207.159	185.693	267.878	189.14	160.629	205.882	211.41	0.0382234	0.885207	0.962565
1013340	1013384	GAAACCGTTGGTGCGCAGGCAATCCGGAACGCGCACGCGGTCGAC	+	MRA_3865	553.751	423.733	616.765	583.028	513.379	573.676	556.694	531.416	-0.0670431	0.699283	0.894385
1013504	1013548	GAAACTGCCCGACATCACGGTATCGCCAGCGTCTTTGGCAATCGG	-	MRA_0364	269.776	254.24	238.748	194.343	275.603	351.855	273.934	254.255	-0.107553	0.692995	0.892608
1014370	1014414	GAAACATTCTGAACAGCAAAATAATCCAGCGTTTCACGGGCGTCG	-	MRA_1369	1654.15	1431.28	1631.44	1596.76	1583.37	1491.56	1557.23	1572.29	0.0138865	0.856565	0.95674
1014385	1014429	GAAACGCTGGATTATTTTGCTGTTCAGAATGTTTCGGTCAAGGTG	+	MRA_2114	56.7949	56.4978	139.269	84.0401	91.8678	72.6656	82.8578	84.1874	0.0229659	0.96453	0.986635
1015410	1015454	GAAACCGAGAGTGTGGCGATAACCGCGAATCGCCGCGCATTAGCG	+	MRA_2984	191.683	150.661	172.429	141.818	145.908	217.997	168.574	171.591	0.0255899	0.917724	0.971159
1015976	1016020	GAAACGGTACGCATGGGAATCCTGGACAAGGTAAAGAACCTGCTG	+	MRA_1539	227.18	282.489	185.693	178.585	237.776	195.05	203.804	231.787	0.185621	0.445787	0.775811
1016178	1016222	GAAACTGTCCGGATCCATCGACGTACCGCTGCCACCGGAGGAAGC	+	MRA_0174	354.968	376.652	305.066	299.393	243.18	294.487	279.02	345.562	0.308578	0.0748049	0.408195
1016589	1016633	GAAACTCATCGACACCGATCACGTTCGCCGGTCAGCCGGCAAACA	-	MRA_0813	539.552	687.39	809.089	908.684	848.426	585.149	780.753	678.677	-0.202141	0.464157	0.78839
1016857	1016901	GAAACTCGGGCCGATTGGCCATCAGGCCGGCGACCGGGTGACCGC	-	MRA_0585	99.3911	37.6652	112.742	105.05	37.8279	68.8411	70.5731	83.2661	0.238612	0.695862	0.892608
1018194	1018238	GAAACAGACCATCACGAACAGCTGTGCCGGTATTGCTCGGACAAG	-	MRA_0740	283.975	320.154	364.753	304.645	340.451	317.434	320.844	322.961	0.00948864	0.938068	0.976353
1018408	1018452	GAAACGGAGTAGCGGTGGACAACGAAAAGCGCCGCCGAACAACGC	-	MRA_1944	29923.8	37749.9	31362.2	31431	23788.4	16032.3	23750.6	33012	0.475028	0.140831	0.49965
1019039	1019083	GAAACAGCTTCTCCCACTTCGTTCCTCCGGTGTCAAGTGGCTGCG	+	MRA_0982	120.689	84.7467	106.11	105.05	135.1	80.3146	106.821	103.849	-0.0407194	0.883059	0.962565
1019501	1019545	GAAACCTTCCGTGCCAGCTCTCCTTGCCGAGCGTATTGGCCGAGT	+	MRA_3530	134.888	131.828	112.742	115.555	135.1	126.209	125.621	126.486	0.0098982	0.927588	0.974079
1020061	1020105	GAAACTGACCGTGGTGGCCGTGCTGCCACCGAAATTCAGCGTGCC	+	MRA_0438	21.2981	56.4978	19.8956	31.515	97.2718	53.5431	60.7766	32.5638	-0.900246	0.282395	0.651525
1020429	1020473	GAAACTGGACCGCGTCGCCCAGGGCGACTCGGCCCCCTACCTACT	-	MRA_0295	489.856	489.647	450.968	446.463	378.279	294.487	373.076	476.824	0.353985	0.0862321	0.42176
1021332	1021376	GAAACCCCCCGCGGTAAAAGTCCGGCAACCGTTCGTCGCCGCGCG	-	MRA_2316	149.087	244.824	225.484	183.838	199.948	133.858	172.548	206.465	0.258901	0.391738	0.738573
1023376	1023420	GAAACGGAGCTTGAAGATATGTCAGCGAAAGAACGCGGTGACCAG	+	MRA_1948	11238.3	12542.5	11579.3	10631.1	9019.26	7369.82	9006.72	11786.7	0.388085	0.0525791	0.387553
1023457	1023501	GAAACGACGATCATGGCGACGATGACCACTGAAGCCGGAATGAAG	-	MRA_3237	205.882	141.244	218.852	283.635	183.736	244.768	237.38	188.659	-0.331413	0.265861	0.633196
1024982	1025026	GAAACCGGCGACGCCACGATATCTCGGCGACGCTGTCGGGGCTCA	+	MRA_3572	163.285	150.661	106.11	105.05	151.312	195.05	150.471	140.019	-0.103861	0.754757	0.918465
1025153	1025197	GAAACACAACATCATCGAGATGATGTGTTATCGACCTGCCGGGTC	+	MRA_0170	212.981	197.742	198.956	178.585	124.292	168.278	157.052	203.227	0.371849	0.0563214	0.387553
1026079	1026123	GAAACAGCGCGACCCTCCCTGCACATGGTTGGCCAACGCCCGCTT	-	MRA_0915	141.987	197.742	192.324	168.08	189.14	118.56	158.593	177.351	0.16128	0.53171	0.82482
1026736	1026780	GAAACGCCACTTACACCGAATATCGGACAGTCCCGGCCGGCGCGG	-	MRA_2849	163.285	131.828	172.429	120.808	135.1	149.156	135.021	155.847	0.206951	0.231349	0.596356
1027812	1027856	GAAACTCACGCAACGGATCTCGTAACAAGAAGGTGATAACCGATG	-	MRA_0851	5210.94	6082.93	5597.31	5010.89	3836.83	2998.41	3948.71	5630.39	0.511853	0.0572876	0.387553
1028425	1028469	GAAACCAGCGATAAGCGGTATGTCGATTCACCCCCACCGACTCCG	-	MRA_1784	851.924	941.63	875.408	787.876	626.863	478.063	630.934	889.654	0.495755	0.0503347	0.38603
1028739	1028783	GAAACGCGCCAGCCGATCCCGATGCTCCACAACGATCACTCTCGC	-	MRA_2402	234.279	188.326	225.484	252.12	281.007	244.768	259.299	216.03	-0.263386	0.0730476	0.408098
1029072	1029116	GAAACCCGATGGGACACCGACGTTCTCCCGGTATGTGGAGATCGG	+	MRA_2442	1938.13	1873.84	2049.25	1859.39	1707.66	1560.4	1709.15	1953.74	0.192961	0.0714551	0.408098
1029109	1029153	GAAACCGACTCCACCACCGGCCGGTGCGCCTCAAAATCCACGCCG	-	MRA_2979	56.7949	94.163	106.11	78.7876	91.8678	103.262	91.3057	85.6893	-0.0915893	0.749972	0.916555
1030149	1030193	GAAACGCCCGCCGGCGCATGCTGCGTTTCATCGCGGCCACGTCGA	-	MRA_2824	184.584	348.403	238.748	294.14	205.352	152.98	217.491	257.245	0.242188	0.564636	0.843514
1030170	1030214	GAAACGCAGCATGCGCCGGCGGGCGTTTCGCCGATCGGTCTCCGA	+	MRA_2938	312.372	263.656	252.011	294.14	232.372	271.54	266.017	276.013	0.0532178	0.718504	0.903546
1030424	1030468	GAAACGCTGCTTTGAATCTCCGTGACTGGCCGGATAACGCCAGTC	+	MRA_2127	127.789	141.244	139.269	94.5451	86.4638	68.8411	83.2834	136.101	0.708576	0.00367318	0.279435
1031672	1031716	GAAACAAGGTGCATGGCGTGCTATGGCAGCTCTCCGAGCGCGACC	-	MRA_0139	3833.66	3954.85	3362.36	3219.79	2810.07	1988.74	2672.87	3716.96	0.475733	0.061268	0.392955
1032611	1032655	GAAACTGGCGGTGAAGCCGATGGCAATCACCAGCAGCAAGGCGGT	+	MRA_0268	340.77	348.403	258.643	288.888	248.584	325.083	287.518	315.939	0.135992	0.476799	0.79652
1033464	1033508	GAAACGAGGACGGCGTCAAGCATTGCGCGATGAATGTGCTCTATA	-	MRA_3122	106.491	141.244	99.4782	141.818	162.12	145.331	149.756	115.738	-0.371757	0.0768006	0.409971
1033562	1033606	GAAACGGGTTATCGAGCGCCTGTACGCATGCTCGAGCCTGCTCAA	-	MRA_1555	78.093	169.493	112.742	173.333	102.676	141.507	139.172	120.109	-0.212517	0.600531	0.858382
1034665	1034709	GAAACCCGGATCGATGCCGTTCACGTACAGACTTGAATTTCCTGC	+	MRA_2553	269.776	244.824	271.907	288.888	270.199	336.556	298.548	262.169	-0.187466	0.167176	0.530801
1035468	1035512	GAAACCCCGCGCCGCCAGCCGGCCCATGGTGGAGCTGATGTTGAT	+	MRA_2357	411.763	376.652	404.545	336.16	362.067	290.662	329.63	397.653	0.270663	0.0441132	0.376506
1035965	1036009	GAAACGGTAACAAGCTTGCTGCAGCTTCCTGTGACTGCTCCCGAA	+	MRA_1545	127.789	169.493	179.061	225.858	183.736	149.156	186.25	158.781	-0.230201	0.369611	0.72095
1036212	1036256	GAAACTCAACCGATTTGGTGCCGCCGTAGGTGTCCTGGCTGCGGG	+	MRA_0898	255.577	197.742	238.748	252.12	259.392	244.768	252.093	230.689	-0.128009	0.292811	0.664199
1036588	1036632	GAAACGCTGTTGAGGTTGTAGGTAACCGCGATCGGGCCGAACACC	-	MRA_2076	212.981	197.742	225.484	210.1	199.948	225.646	211.898	212.069	0.00116477	0.988292	0.995203
1037751	1037795	GAAACCTCGCGATCGGCTCGAGCTTGGGCGCCAGCACAAAGATCC	-	MRA_3746	63.8943	103.579	53.055	78.7876	64.8479	53.5431	65.7262	73.5095	0.161463	0.670904	0.885082
1038082	1038126	GAAACCGTGGCCGTGCTGGTCATCCTGCGCTCGGCCGCGCGGCCG	+	MRA_3949	120.689	150.661	119.374	141.818	124.292	145.331	137.147	130.241	-0.0745351	0.599106	0.857873
1038314	1038358	GAAACACCACCGGCTTTACCGGCTGGTCGAGCGCCTCGATGCTCA	-	MRA_0280	56.7949	103.579	53.055	99.7976	43.2319	57.3676	66.799	71.1431	0.090896	0.862439	0.957395
1038993	1039037	GAAACCGCACCGGTTCTGGTGCTGGTCGGGTACAGCCACTCCATC	+	MRA_3164	78.093	75.3304	132.638	131.313	81.0598	68.8411	93.7379	95.3537	0.0246564	0.954669	0.982485
1039193	1039237	GAAACTCACGTCATAACGGGAGTCACCGCCGTCGGGTTGCGACGA	-		113.59	160.077	145.901	141.818	102.676	80.3146	108.269	139.856	0.369318	0.235325	0.59838
1040861	1040905	GAAACAGTATGGTCCGCTGACCCCGGCCCGAGCTGTGGCCATCGT	-	MRA_1102	248.478	386.068	192.324	278.383	221.564	187.401	229.116	275.624	0.266622	0.503732	0.810095
1041053	1041097	GAAACACCGCATTGTCGGAGTACTGCGGCGAGATCAACTTCAGCG	+	MRA_0385	49.6956	103.579	79.5825	84.0401	64.8479	80.3146	76.4009	77.6191	0.0228233	0.945206	0.978665
1041664	1041708	GAAACGTTCAACGGGGGCGTCGGCGTCGGCGCCAGCGGGAACAAC	-	MRA_1086	134.888	141.244	126.006	115.555	135.1	107.086	119.247	134.046	0.168776	0.190465	0.558825
1042024	1042068	GAAACCGATTTCGCCGGCTCGGATGTCCCGTTGAATCCGTCGACC	-		156.186	112.996	106.11	89.2926	118.888	183.576	130.586	125.097	-0.0619453	0.871938	0.959491
1042082	1042126	GAAACTGGGTCACCCCGGCACCGGACCCGTTGGCGTTGTAGTCCA	+	MRA_0236	120.689	75.3304	132.638	115.555	108.08	103.262	108.966	109.552	0.00774926	0.975303	0.991187
1042614	1042658	GAAACCCAGGGTGAGGTTCACCGCCGCCATCGCCGGCGCAGCGGC	-	MRA_2194	269.776	225.991	324.962	309.898	156.716	175.927	214.18	273.576	0.353118	0.348995	0.702836
1042819	1042863	GAAACTCCAGCACGTCGCGGTAGTTGAAGATGCTGCGTCCGCCCA	-	MRA_0786	163.285	244.824	285.171	204.848	199.948	179.752	194.849	231.093	0.246119	0.378823	0.729585
1043008	1043052	GAAACGGTGAATCGCTGAGCCGATCCTTGACCGCGTCCCAGAGGC	-	MRA_1473	120.689	28.2489	86.2144	105.05	86.4638	87.9636	93.1592	78.3842	-0.249136	0.621068	0.866712
1043339	1043383	GAAACCGCCCGATACGTCGCCGGACTGTCGGGGGACGTCAAGGAC	+	MRA_3255	283.975	216.575	212.22	257.373	324.239	397.749	326.454	237.59	-0.458404	0.129935	0.486831
1043499	1043543	GAAACCACCGAGCGGTTCGCCTGAAACGGGCGCCGGCGCCGGTAC	+	MRA_1577	63.8943	65.9141	99.4782	99.7976	48.6359	45.8941	64.7759	76.4289	0.238661	0.608297	0.86137
1044801	1044845	GAAACCGTTGTCACCGACGGCGTCGCCCATCCGGTCGGCGCCTAC	+	MRA_3865	312.372	244.824	238.748	320.403	281.007	275.364	292.258	265.315	-0.13954	0.38299	0.731893
1044956	1045000	GAAACGGTTGGCCGAGGCTGTGGGAATAGTCCTGGAATTGCTCGC	+	MRA_1392	582.148	470.815	557.078	477.978	448.531	669.288	531.933	536.68	0.0128195	0.953781	0.982111
1048390	1048434	GAAACCCGTTACCGGAGACGGCAATACGTTCGTCATCCAGGAGCA	+	MRA_2658	70.9937	131.828	59.6869	84.0401	91.8678	87.9636	87.9572	87.5029	-0.00747033	0.984869	0.994074
1049186	1049230	GAAACCCTAGCTAACGCAACCAGTCTCACCGTTCCCGAGCTGCTG	+	MRA_2698	63.8943	178.91	179.061	168.08	226.968	229.47	208.173	140.622	-0.565963	0.193687	0.563015
1049695	1049739	GAAACCCAGTGAGGTGGTGCGCGAATGAAGTGGGTGACGTATCGA	+	MRA_2207	9598.35	11101.8	9516.75	8031.08	7181.9	5342.83	6851.94	10072.3	0.555809	0.027175	0.358459
1051996	1052040	GAAACCGACGATGACGTCCGTCACCCCTTTGTCCTCGAGCCGCTT	+	MRA_2966	141.987	216.575	271.907	199.595	183.736	214.172	199.168	210.156	0.0774795	0.790304	0.930276
1052056	1052100	GAAACCGTCCAGGGAGATCACGTGGATTTCGAACGGGCTGGTTTT	+	MRA_3892	780.93	922.797	789.194	682.826	675.499	676.937	678.421	830.974	0.292623	0.0295345	0.358459
1052528	1052572	GAAACCTTTGTCCTGACAGCAGCATTGGGCGCAGTCACGACGAGG	-	MRA_3443	397.565	169.493	351.49	252.12	297.219	332.732	294.024	306.183	0.0584583	0.876519	0.960379
1052954	1052998	GAAACGTCGATGCCCTTCGGTGGGGACGCCAGCCGAACCGCCGGA	+		149.087	254.24	278.539	267.878	237.776	183.576	229.743	227.289	-0.0154973	0.960651	0.985031
1053014	1053058	GAAACCGCGATGGTTGCCGTTGGGCCATCGCTTTCGATCCGCATC	+	MRA_3356	78.093	37.6652	92.8463	147.07	172.928	202.699	174.232	69.5348	-1.3252	0.0104476	0.322019
1053033	1053077	GAAACACACCGGAAGCGACCCGGTGATGCGGATCGAAAGCGATGG	-	MRA_0206	49.6956	103.579	86.2144	73.5351	70.2519	91.7881	78.525	79.8298	0.023774	0.943289	0.977743
1053699	1053743	GAAACGGCGGGACGCCATGAACCGGCATTCCGGTCCCATCCTGTC	+	MRA_1726	212.981	225.991	179.061	162.828	108.08	160.629	143.846	206.011	0.5182	0.0520669	0.387553
1053704	1053748	GAAACCGGACGACAGGATGGGACCGGAATGCCGGTTCATGGCGTC	-	MRA_3480	191.683	131.828	179.061	141.818	210.756	214.172	188.915	167.524	-0.173371	0.512397	0.81551
1053817	1053861	GAAACCCTATCTTTTGATGATCGCGCCGTCCGGCGCAGCACCCAT	+	MRA_2698	134.888	122.412	145.901	231.11	118.888	145.331	165.11	134.4	-0.296888	0.424246	0.76332
1054516	1054560	GAAACCGTGAACGGCGACGCCGAGGTAGGGCTCCATGCCATCGTC	+	MRA_3933|MRA_3934	553.751	593.227	656.556	435.958	448.531	386.275	423.588	601.178	0.50513	0.00745123	0.30249
1054990	1055034	GAAACGCACCAACTTTCTGTGACCGCGACGCTCGGCCTCGCTGAC	+	MRA_2963	496.956	433.15	616.765	446.463	572.823	619.57	546.285	515.623	-0.0833369	0.702244	0.89592
1055380	1055424	GAAACGTTCTGGGCTTCGAGTACATGCGCGCACCGGGTTACCCTG	+	MRA_1037	518.254	555.562	616.765	409.696	470.147	581.325	487.056	563.527	0.210397	0.256983	0.623654
1055896	1055940	GAAACCAACCTGGTCGCCGCACTCGTGCAGATCGAAACGGCACTG	+	MRA_1440	326.571	291.905	245.38	304.645	302.623	305.96	304.41	287.952	-0.0801868	0.523	0.821195
1057867	1057911	GAAACACCCATCTTCGCCAGTTCTTCGCCGACGATCCGGGTCGCG	-	MRA_0341	141.987	141.244	72.9507	147.07	91.8678	118.56	119.166	118.727	-0.00531733	0.988212	0.995203
1058181	1058225	GAAACCCACACCTGGGCGTACTGGCGTGCGCCATTGCAGGCCATG	-	MRA_2082	354.968	338.987	271.907	252.12	308.027	233.295	264.481	321.954	0.283691	0.165514	0.528438
1058702	1058746	GAAACTCCACCTTGATTAGGCGATGCATCGACCGCGACGGGACCA	+	MRA_0792	5821.48	7128.14	6147.75	5546.65	4782.53	3556.79	4628.66	6365.79	0.459746	0.0681011	0.40386
1058862	1058906	GAAACTCCAGCTGCCTTTGCTGCATCCATTTCGGCGGAAATTCAG	+	MRA_0781	42.5962	75.3304	79.5825	94.5451	75.6559	110.911	93.7039	65.8364	-0.509224	0.146618	0.504517
1059110	1059154	GAAACCTCAGCGCGTCGCTTGACTAACGCGAGGATTTCGGCGTCT	+	MRA_3819	42.5962	28.2489	33.1594	63.0301	54.0399	61.1921	59.4207	34.6682	-0.777354	0.0078917	0.30249
1059827	1059871	GAAACGTCGACACCCACATGTACCGGGCCTTCTCCCCAACCAGGC	-	MRA_1286	631.844	734.471	563.71	535.756	605.247	508.659	549.887	643.342	0.226449	0.178601	0.543643
1060984	1061028	GAAACCCGCGATCGCCTTCTCCGCCCGGGTATTCAGCATCGGTAC	-	MRA_2515	63.8943	94.163	112.742	168.08	167.524	137.682	157.762	90.2664	-0.805489	0.0179238	0.335132
1061531	1061575	GAAACCGCGACTCCGGGTTGAGCATCGGCTGGCCCCAAGACGAAC	-	MRA_3351	92.2918	56.4978	112.742	204.848	124.292	141.507	156.882	87.1772	-0.847658	0.0773943	0.410839
1062320	1062364	GAAACTCGACGTGAAGATGCCCTTCGTCGGCATGACATACAGCGG	+	MRA_0663	511.154	508.48	417.808	430.706	394.491	405.398	410.198	479.148	0.224149	0.101171	0.449614
1062510	1062554	GAAACCCCACGCACCGAGACCGTGCTGACCGCTCATGCATCGGCG	-	MRA_2278	170.385	84.7467	245.38	147.07	145.908	103.262	132.08	166.837	0.337029	0.513959	0.815588
1063068	1063112	GAAACGTGATCCAACTCACAATCACAGCCGAATTCCGCGCTGAAG	-	MRA_1172	23065.8	27250.8	24896.1	22906.2	19411.1	15198.6	19172	25070.9	0.387015	0.080609	0.412671
1063528	1063572	GAAACTGCTGGTCGCTGAGGCTAGCGATATCGCCGAGGAGTACTA	+	MRA_0313	42.5962	28.2489	26.5275	42.0201	54.0399	65.0166	53.6922	32.4575	-0.726158	0.0641713	0.396573
1066185	1066229	GAAACCCGTGGCTTTCAGCAAGTCTGGCGGCCGCGGCCGGGGTGA	+	MRA_2648	134.888	225.991	198.956	157.575	145.908	187.401	163.628	186.612	0.189622	0.482269	0.800834
1069102	1069146	GAAACGACGAGGTCGGGCTCATGGGCTGCGGTGGCGGCGGTGATG	-	MRA_3238	724.136	828.634	802.457	630.301	702.519	539.255	624.025	785.076	0.331228	0.0468848	0.379273
1070009	1070053	GAAACGCTAACGACGCCAGCCTTTTGCGCTCGGCGAGGGTGAATC	-	MRA_2238	42.5962	75.3304	159.165	73.5351	70.2519	76.4901	73.4257	92.3639	0.331044	0.614808	0.864271
1070349	1070393	GAAACGGACGAGATTGCGATGCCGCACGGGTTGGCGTGCTTGATG	-	MRA_1978	560.85	386.068	550.446	577.776	432.319	489.537	499.877	499.121	-0.00218302	0.991979	0.99634
1070949	1070993	GAAACGTTGGCCGCCGCGGGGGTCACCGCGGTCGTCCACCCCGGT	+	MRA_0994	262.677	282.489	165.797	178.585	221.564	210.348	203.499	236.988	0.21979	0.431054	0.767905
1071126	1071170	GAAACGCGTCGTGACATTCACTCTCGTGGCCAGAAGAAAGACGGC	+	MRA_2251	496.956	329.57	351.49	362.423	448.531	336.556	382.504	392.672	0.0378513	0.878621	0.961109
1071284	1071328	GAAACCCAGGATGCCCGGCCAGACGTTGTCGCCGTCGGCCAGCGC	-	MRA_2181	3301.21	3022.63	3030.77	2300.6	2334.52	2279.41	2304.84	3118.2	0.436046	0.000939174	0.205336
1071685	1071729	GAAACCATCGCCTACGGGCTCATCCCGCGGGCGCACCGCGGCATC	+	MRA_1936	227.18	150.661	218.852	262.625	291.815	210.348	254.93	198.898	-0.358073	0.174605	0.538492
1072117	1072161	GAAACCGTGGCGGCTGCCGCCCGGCACCGCGGGGCGGTGCTGGGG	+	MRA_3942	149.087	122.412	132.638	157.575	64.8479	95.6126	106.012	134.712	0.345653	0.368689	0.720444
1073759	1073803	GAAACGGCGTTACGCGATGTGGCGCAACAACTTTCCGGGCGCCAC	+	MRA_1694	205.882	141.244	179.061	194.343	140.504	172.103	168.983	175.396	0.0537339	0.805703	0.938566
1073990	1074034	GAAACGCGCACCCAGGCCGCTGTTGCGTTGTTGGTGGACACCTCG	+	MRA_2403	532.453	414.317	450.968	425.453	599.843	585.149	536.815	465.912	-0.204366	0.342257	0.698467
1079190	1079234	GAAACTGCAAATGTTGCCAGGTTCGACTCCTTGGGTAGCCCACCC	+	MRA_0407	1306.28	1666.68	1459.01	1244.84	978.122	837.567	1020.18	1477.33	0.534169	0.0449536	0.378689
1079615	1079659	GAAACACCGGAGTCCGGCGCTCGTCACATGTTGCTGGCATCCGGC	-	MRA_0440	149.087	178.91	132.638	120.808	145.908	160.629	142.448	153.545	0.108221	0.567797	0.846045
1081127	1081171	GAAACCCGGTCGGCCAGCCGCTGCACCGGCGCCTTGTCGCCCTGT	-	MRA_2616	482.757	461.399	437.704	336.16	318.835	302.136	319.044	460.62	0.529822	0.000967828	0.205336
1082934	1082978	GAAACAGCATGGCGAAGAACAACATCGCCATACCGGCCGCCATCA	-	MRA_0813	1625.76	1242.95	1585.02	1108.28	1383.42	1415.07	1302.26	1484.58	0.189037	0.306449	0.67168
1083084	1083128	GAAACGTCCGCCCCGCTGGGTCCAGCCGGCGACGATGCGGGCCGC	-	MRA_1295	241.379	112.996	172.429	131.313	259.392	156.805	182.503	175.601	-0.0556191	0.904336	0.968216
1088847	1088891	GAAACACACCTGCGCGATCAGGTCGGTCTCGCCGGCGAGCTGGCG	+	MRA_0210	2349.89	3559.36	2666.02	2778.58	1880.59	1281.21	1980.12	2858.42	0.529628	0.195734	0.5639
1089082	1089126	GAAACAAATGCCCGGGCGATCTGGGTGAAGCCGCTGTTCTCGGCG	+	MRA_0013	482.757	291.905	371.385	414.948	475.551	447.467	445.989	382.016	-0.223375	0.332324	0.69366
1089259	1089303	GAAACCCCGGCGGCACCGGGTCCACCGGTTCGCACCGCGGTGACC	+	MRA_2360	567.949	555.562	576.973	446.463	421.511	443.643	437.206	566.828	0.374599	0.000207422	0.195868
1089930	1089974	GAAACGGCAGGCCTGGTCGTCACCCGTCACGTGCTGCCGAATCTG	-	MRA_1894	70.9937	160.077	86.2144	105.05	91.8678	87.9636	94.9605	105.762	0.155418	0.719242	0.90384
1090386	1090430	GAAACCGCCAGCGCGCTGCTCACCTGCGTCGCCCGCGATCCCGAC	-	MRA_3229	404.664	197.742	331.594	252.12	275.603	313.609	280.444	311.333	0.150745	0.650501	0.875876
1091423	1091467	GAAACTGCTCGGGCTTCTACGGCGACCGCCTCTCCGCCATGCGCG	-	MRA_0313	354.968	348.403	291.803	267.878	372.875	420.696	353.816	331.725	-0.0930139	0.677794	0.887198
1091517	1091561	GAAACAGGGCAGTGCTAACCTACCGGTTGGTTGGTAGCGTCGCCG	-	MRA_1040	376.266	508.48	411.176	341.413	405.299	317.434	354.715	431.974	0.284284	0.17888	0.543729
1091585	1091629	GAAACGGACTCTACTCCAATGGACGGCGCAGACCGGGCCGCTTCG	-	MRA_1965	468.558	291.905	285.171	357.17	297.219	332.732	329.041	348.545	0.0830782	0.770616	0.922374
1091773	1091817	GAAACCTCGTCGGCGGCGGCGGGCGCCAACGCCGTCGTTCGGACC	-	MRA_3709	255.577	282.489	192.324	215.353	253.988	283.013	250.785	243.464	-0.0427428	0.835976	0.948453
1093409	1093453	GAAACCTCCGGCACCGCCGGAGCCCGCGGTGCCACCGGTGCCGGC	-	MRA_3774	234.279	225.991	225.484	252.12	243.18	195.05	230.117	228.585	-0.00963579	0.936093	0.975702
1095854	1095898	GAAACCCGCGCGGACGAGAACTCCTGCGTTAAGCAGCACAAATCG	+	MRA_2525	205.882	273.073	252.011	257.373	259.392	229.47	248.745	243.655	-0.0298257	0.828896	0.945167
1097949	1097993	GAAACCCGCGCGGACGAGAACTCTTCCGCCAAGCAGCACAAATCG	+	MRA_2526	0	0	0	0	0	0	0	0
1098801	1098845	GAAACACCACCCTGATGTGGTGGTTCCGCCGCCGAGACCGGGCGC	+	MRA_0279	15952.3	16977.6	15969.6	15647.2	14055.8	11439.1	13714	16299.8	0.249202	0.111992	0.467181
1099946	1099990	GAAACCACCAGCTCAGCGTGCGACGCGTCGAGCTGGCTCAGCCTG	-	MRA_1548	496.956	423.733	450.968	430.706	416.107	393.924	413.579	457.219	0.144722	0.141813	0.500264
1100883	1100927	GAAACCGATCTGGGCCGCCAGTCGGAGGAGGGCTCCGGCATCATT	+	MRA_3131	404.664	263.656	424.44	299.393	351.259	328.907	326.52	364.254	0.157772	0.514337	0.815735
1102763	1102807	GAAACTCCTTGAATCCTTTGAGCATGCGATGTCCTTTCTGCAGTC	+	MRA_0686	496.956	677.973	510.655	430.706	475.551	416.871	441.043	561.861	0.349296	0.117949	0.473127
1103167	1103211	GAAACCCGACGACAAGTCCTAGACCACATCACCTTCGATTTCGAG	+	MRA_2416	92.2918	47.0815	126.006	94.5451	108.08	164.454	122.36	88.4597	-0.468035	0.339989	0.698098
1103416	1103460	GAAACTCCGGCCAGTTCCTGAGGCAGCGTAATATTTTCCAACACG	-	MRA_0712	149.087	178.91	165.797	210.1	140.504	210.348	186.984	164.598	-0.183969	0.417588	0.758351
1103875	1103919	GAAACGGCCGCTGACGCAGCCGACGCCACGCCGTGCGCCATAGTG	-	MRA_1816	262.677	197.742	391.281	231.11	275.603	309.785	272.166	283.9	0.0608942	0.857434	0.956949
1104168	1104212	GAAACCGAGCTATGCAGTTCATGGGCACCGACCCATTTGCGGAGT	+	MRA_3040	610.546	499.064	762.666	619.796	497.167	577.5	564.821	624.092	0.143964	0.521407	0.819772
1104569	1104613	GAAACGTCGGATACCCAACGGGACACCGTCAAACAGATGACGGAC	+	MRA_1257	276.875	216.575	198.956	220.605	259.392	198.874	226.29	230.802	0.0284817	0.885821	0.962565
1105327	1105371	GAAACGACCCCACCGATATGGAGACGCCTACCATCAAGGACACGG	-		1632.85	1629.02	1366.17	1255.35	1313.17	1273.56	1280.69	1542.68	0.268514	0.0434929	0.376506
1105614	1105658	GAAACGTGGCCAGAGCGTGTCTTTATTGCCGTCGATCCACCTATA	-	MRA_1134	2002.02	1676.1	1976.3	1397.17	2026.5	1977.27	1800.31	1884.81	0.0661712	0.729219	0.909398
1105831	1105875	GAAACATGGTCGTCACGTCATCATCCTGCCAATGGGCCCGATAAC	-	MRA_1327	85.1924	103.579	119.374	168.08	124.292	183.576	158.649	102.715	-0.627193	0.0511935	0.387553
1106551	1106595	GAAACCGAACGGCTCCCGGCACTGTGGCCAAGGAATATCCGGCGT	-	MRA_2860	461.459	404.901	497.391	530.503	437.723	336.556	434.928	454.584	0.0637701	0.767577	0.921019
1106663	1106707	GAAACTGCTGACGGTCGGCTTTTCGGCTACCAGCTTACTTTTTTC	+	MRA_0313	383.366	357.819	324.962	304.645	313.431	252.417	290.165	355.382	0.2925	0.0625563	0.394884
1107048	1107092	GAAACGCGTCCAACTACTACTCGTTAGTTCGTCAAGAATCGCGGG	+	MRA_2267	106.491	65.9141	59.6869	78.7876	118.888	87.9636	95.213	77.3638	-0.299499	0.401564	0.746448
1111200	1111244	GAAACGGCGCCGTCGAGGTATGCGGCGGCCGGCCGCTACGTTCTA	+	MRA_1774	85.1924	28.2489	46.4231	94.5451	54.0399	76.4901	75.025	53.2882	-0.493557	0.348265	0.702585
1115682	1115726	GAAACATTCGATGCTGTTTGTTGTTTCGGCGCGCTGTAGCTGATG	-	MRA_1366	92.2918	131.828	179.061	215.353	91.8678	137.682	148.301	134.394	-0.142064	0.767286	0.921019
1115705	1115749	GAAACAACAAACAGCATCGAATGTTTCGTCGCCGAATGGCACCAT	+	MRA_0019	283.975	442.566	318.33	304.645	378.279	260.066	314.33	348.29	0.148009	0.597103	0.856979
1116177	1116221	GAAACGAAACCGCCGGCTCGCCCTGCCGCAGCAGCACCTGGCCGG	-	MRA_3437	596.347	913.381	775.93	703.836	459.339	458.941	540.705	761.886	0.494733	0.146026	0.503427
1116736	1116780	GAAACCGATCCGACGGTCGCCGAGATCGCGTTCACGGTTGCCGAC	+	MRA_3118	198.782	282.489	271.907	204.848	324.239	328.907	285.998	251.059	-0.187977	0.510158	0.814167
1117336	1117380	GAAACTCAGCCCGTCGGGCAGTTTGCGGGCGGAAAAGAACCCGGG	-	MRA_0832	70.9937	188.326	132.638	110.303	108.08	175.927	131.437	130.652	-0.00863302	0.985494	0.994525
1121605	1121649	GAAACCCCCGCGTCGATGCACGCCGCGACCAGCCGATAGCCGGGA	-	MRA_2326	106.491	131.828	139.269	110.303	113.484	110.911	111.566	125.863	0.173957	0.224846	0.589788
1121693	1121737	GAAACCCTCGAAGCAGAACTTCTCCGCCGGCAGACCGGACATCAC	-	MRA_2718	99.3911	103.579	72.9507	84.0401	102.676	110.911	99.2089	91.9737	-0.109248	0.592437	0.854643
1122160	1122204	GAAACCGGCGGGCCAGCGCAGCCGTAGTCGGTCAGGTTAGGGGAT	+	MRA_3629	234.279	291.905	165.797	231.11	281.007	191.225	234.448	230.66	-0.0234954	0.936629	0.975702
1125176	1125220	GAAACAGCGGTTCCATGAGGTCTTCGTACTGACCGCGCAACGGGT	-	MRA_0947|MRA_0946	305.273	423.733	384.649	378.18	313.431	191.225	294.279	371.218	0.335083	0.301774	0.670489
1127509	1127553	GAAACCTGATGATGTCCTTGCCGATCATGTGCAAATCGGCGGGCC	+	MRA_3670	2960.44	2966.13	3004.24	2468.68	2691.19	3197.29	2785.72	2976.94	0.0957799	0.426046	0.765166
1128079	1128123	GAAACACGTCGGAATTGCGCCGGGCAAGCGCCGCGGTGGGCACGC	+	MRA_0639	170.385	197.742	212.22	220.605	226.968	233.295	226.956	193.449	-0.230458	0.0589579	0.39138
1129011	1129055	GAAACCGATGCACCGTATTTGACCCCGCATCCCCACCGGGGCTTG	+	MRA_3138	149.087	197.742	179.061	183.838	226.968	348.03	252.945	175.297	-0.529027	0.203596	0.569764
1129239	1129283	GAAACCTAGAGGCCCCACCCGTTCGATCACAAGACGGTAACGAAC	-	MRA_3838	198.782	197.742	271.907	357.17	318.835	244.768	306.925	222.811	-0.462068	0.110255	0.464737
1136295	1136339	GAAACCCGTTGAAGTCTGCCGTCGAGGAGTCCAATTCGGTGAAGT	+	MRA_2680	19246.4	23324.2	19418.1	17821.8	13839.6	10758.3	14139.9	20662.9	0.54727	0.0556068	0.387553
1137354	1137398	GAAACCCTGGATCTGGTCGGTGTGCAGGTCGACCGTCACGATCCG	+	MRA_2786	156.186	178.91	132.638	136.565	135.1	118.56	130.075	155.911	0.261382	0.150491	0.508824
1137419	1137463	GAAACACCGTGGCCGCGAACCGATCTCCGCGCGACTGATCGCCGA	-	MRA_0514	3585.18	4821.14	3985.76	4359.58	3204.57	2149.37	3237.84	4130.69	0.351353	0.291138	0.662172
1139358	1139402	GAAACGTCATCAACCCTCCTTGAAGCTCCGTCGCCAGGACTCGAA	+	MRA_1323	63.8943	75.3304	72.9507	78.7876	81.0598	61.1921	73.6798	70.7251	-0.0590473	0.701787	0.89592
1143885	1143929	GAAACCGCGCCAGCATATTGGTATAACGAACCCTAGCCCGCCAGG	+	MRA_3371	56.7949	122.412	92.8463	131.313	75.6559	87.9636	98.3107	90.6844	-0.116495	0.778897	0.924893
1144123	1144167	GAAACGACGCGCCGGTGTTGCTGTCGTCTGACCCCAACCATCCTG	+	MRA_3227	92.2918	75.3304	66.3188	105.05	75.6559	84.1391	88.2817	77.9803	-0.179004	0.424221	0.76332
1144677	1144721	GAAACCGAAACAGAAGTGATCTCATCGGGGATCAGGTGAGCGGGC	-	MRA_2822	78.093	75.3304	106.11	147.07	70.2519	107.086	108.136	86.5112	-0.32189	0.423152	0.762896
1144934	1144978	GAAACGTAAAGGCATGCGATAACCGCCCCGAGTGCGACGGGGTAG	+	MRA_1381	504.055	499.064	444.336	420.201	437.723	462.765	440.23	482.485	0.132228	0.137072	0.492511
1145234	1145278	GAAACGTGCTGCGGCATTGGGAATTCCGGTCATCGCGCTGGAGGC	+	MRA_1138	1860.03	2344.66	2261.47	2652.52	2112.96	1411.24	2058.91	2155.39	0.0660693	0.816441	0.942074
1145547	1145591	GAAACCTGGCGGTTGTACGGGGTCGCTGCCAGAAACGACGGCATC	+	MRA_3600	177.484	404.901	212.22	241.615	210.756	133.858	195.41	264.868	0.438775	0.421602	0.762303
1147176	1147220	GAAACGGCCCGAATCGAAGCGCCGGTCGCCGGCATCGCGCCCGGG	+	MRA_1859	99.3911	84.7467	112.742	136.565	91.8678	91.7881	106.74	98.9599	-0.10919	0.670282	0.884678
1147593	1147637	GAAACGGGATGTCTCCAGGCATCACAAAGCCGAGCCGTTCGCGGG	-	MRA_1648	766.732	819.218	789.194	625.048	616.055	566.027	602.377	791.714	0.394314	0.00136047	0.229859
1147939	1147983	GAAACGGCGTGCCGTCGGGCAGTCTCGGCGCAGTTTTCACGACGC	-	MRA_1699	170.385	348.403	245.38	178.585	253.988	164.454	199.009	254.722	0.356094	0.395637	0.741373
1148502	1148546	GAAACGTCAGCAGTTCGGCGTAGTCGGTCAGGGCGGTCCGGGTCC	-	MRA_1326	205.882	169.493	198.956	110.303	199.948	195.05	168.433	191.444	0.184743	0.501279	0.809221
1149711	1149755	GAAACGCCTGTGGCAGATGTGATTTAGGCTTCGAAGCGGTAGCCC	+	MRA_2481	227.18	197.742	245.38	204.848	205.352	214.172	208.124	223.434	0.102405	0.341792	0.698467
1149801	1149845	GAAACCCATTACCTGCGGGTGTATCTGGCGCAGCTGCGGCGCAAA	-		56.7949	94.163	119.374	63.0301	37.8279	80.3146	60.3909	90.1106	0.577366	0.247522	0.613182
1149975	1150019	GAAACCGATTCATTCACCGTCGATCTGGCCGGCAAGAAGGTCATC	-		56.7949	47.0815	92.8463	89.2926	108.08	49.7186	82.3637	65.5742	-0.328879	0.490256	0.803036
1150066	1150110	GAAACCGTTTGGAATGGACGAGTTTCTGGCTCGGCTGCGCGCAGC	-	MRA_3862	70.9937	103.579	53.055	136.565	151.312	57.3676	115.081	75.876	-0.60094	0.296765	0.666377
1150090	1150134	GAAACTCGTCCATTCCAAACGGTTTCGTCACGTAATCGTCGGCGC	+	MRA_0561	149.087	254.24	212.22	168.08	221.564	260.066	216.57	205.182	-0.0779276	0.792819	0.931479
1151279	1151323	GAAACCGTCGCGTGCGTCGGGACAAACCCGTGTCGGGACGTCGAC	-	MRA_3915	248.478	131.828	285.171	267.878	281.007	179.752	242.879	221.826	-0.130812	0.726522	0.908408
1151339	1151383	GAAACGTATTCCCAACGGGCCGTGACCATGCTGCGTGTCCGGCAG	-	MRA_1350	156.186	112.996	152.533	120.808	97.2718	133.858	117.312	140.572	0.26095	0.254277	0.621163
1152711	1152755	GAAACCTGGCACCCCGATATTCGACGTAGCGCGGCGGGATCATCT	+		35.4968	75.3304	126.006	89.2926	86.4638	61.1921	78.9828	78.9443	-0.000704187	0.998955	0.999702
1152726	1152770	GAAACTGCTCGAGGGCATCGAGATGATCCCGCCGCGCTACGTCGA	-	MRA_0313	234.279	254.24	232.116	283.635	291.815	233.295	269.582	240.212	-0.166417	0.208466	0.574357
1153186	1153230	GAAACAACAGTCGAACTCACGCGAGCGCCGGCCGAATGGCGATGA	+	MRA_0038	504.055	423.733	450.968	530.503	540.399	711.358	594.087	459.585	-0.370341	0.100661	0.448435
1153256	1153300	GAAACAGCAGCGCCGCGAATAGGAACGCCATTAGCGCCACCGCGA	-	MRA_0794	646.042	593.227	603.501	483.231	545.803	585.149	538.061	614.257	0.191072	0.0871842	0.424002
1153534	1153578	GAAACCGCGCGATCCCATACAGCAGCAGGAAGGACATAACACTGA	-	MRA_3384	13701.8	17203.6	14470.8	12516.7	9932.53	6952.95	9800.74	15125.4	0.626009	0.0506777	0.387219
1153822	1153866	GAAACATGATGCGCAACACGGTGCGGGCGAGGTCTACCCAGAAGT	-	MRA_1321	2449.28	2589.48	2559.91	2615.75	2415.58	2088.18	2373.17	2532.89	0.0939684	0.373514	0.724701
1153887	1153931	GAAACCATGCAGGTTCTGGATCACGCCCTGGCTGACCAACAGGAT	-	MRA_1982	724.136	819.218	749.402	609.291	702.519	749.603	687.138	764.252	0.153449	0.198464	0.565141
1154598	1154642	GAAACTCAGCAGGGCGATGGGCATCGCCAGGATGTAGAGCGTCAC	-	MRA_0836	70.9937	47.0815	165.797	84.0401	118.888	91.7881	98.2387	94.624	-0.0540843	0.928338	0.974376
1155397	1155441	GAAACGATGGCCAACCGGCGCACGGCTGCGGGCAACATCGAATCG	+	MRA_3013	212.981	301.322	238.748	178.585	140.504	198.874	172.654	251.017	0.539896	0.0666019	0.401824
1155436	1155480	GAAACCTCCACCACGTCGTCGAGGTCCAGCCGCGACGAAGGGACC	-	MRA_3802	127.789	150.661	132.638	131.313	118.888	114.735	121.645	137.029	0.171802	0.146604	0.504517
1155493	1155537	GAAACGATCCCGTCGGACGGCGAGATCATCGAAGGCATTGCCTCC	+	MRA_3073	78.093	103.579	86.2144	105.05	129.696	145.331	126.692	89.2956	-0.504669	0.0549349	0.387553
1156114	1156158	GAAACTCCGGAGGGCCGCTCGATCGTCGTGCTGGCGAAGGACGAG	+	MRA_0727|MRA_0728	482.757	470.815	338.226	378.18	345.855	367.153	363.729	430.599	0.24348	0.230141	0.595455
1156222	1156266	GAAACCCGGATGTCCGGGGTCGATCTCGCCGAGGTTAGCGGCATC	+	MRA_2559	78.093	103.579	46.4231	47.2726	54.0399	49.7186	50.3437	76.0318	0.594793	0.197733	0.565141
1157780	1157824	GAAACACCGTCTGGCCGTTGCCCGACTCGGCCGTGACCGAGCCGC	+	MRA_0510	298.173	282.489	331.594	215.353	237.776	195.05	216.059	304.085	0.493049	0.00982928	0.322019
1158172	1158216	GAAACCGAGGACCTCGACCTGACCGACCTGGTCATCAACGCGGTG	-	MRA_3048	127.789	197.742	139.269	115.555	151.312	145.331	137.399	154.933	0.173273	0.510794	0.814344
1158912	1158956	GAAACCTCATTGCCGTGCTGCACGACGGCGTGGTGATCGGATCGG	-	MRA_3805	305.273	499.064	404.545	420.201	372.875	424.52	405.865	402.96	-0.010363	0.962676	0.986301
1159200	1159244	GAAACACTCGGTCCAGAAAAGCCCCCTGCTGGCGACCCCGCTCGT	-	MRA_0668	42.5962	37.6652	99.4782	99.7976	70.2519	80.3146	83.4547	59.9132	-0.47812	0.337947	0.698017
1160147	1160191	GAAACCGAGATCCGCTTTCTCACCGCCGAAGCCCGACATCCCGCC	-	MRA_2988	141.987	141.244	132.638	94.5451	113.484	110.911	106.313	138.623	0.382847	0.00827225	0.304933
1161014	1161058	GAAACTGCGCTCGCGTGCGGAGCTGGGGCGTGACGAAGCGCGGGC	-	MRA_0321	383.366	282.489	338.226	320.403	340.451	210.348	290.401	334.694	0.204796	0.42461	0.76332
1161659	1161703	GAAACACGATGGCCTCAATCCCTTCCGCAACAAGGGCATTGAGGC	+	MRA_0580	0	0	0	0	0	0	0	0
1162266	1162310	GAAACGCCTGATTCATCTGGGTCATGGTGTCTAGCGAGGTCGCCT	+	MRA_2496	0	0	0	0	0	0	0	0
1163745	1163789	GAAACGGAATACCCCATGGATTTCGGAGCTTTACCCCCTGAGATC	-		489.856	338.987	437.704	409.696	281.007	344.205	344.969	422.182	0.291397	0.252318	0.618784
1164541	1164585	GAAACCTCATCGAGGGCCGCCGGAGCGATGGCTGTGGTGGGCGCC	+	MRA_3814	234.279	131.828	252.011	220.605	210.756	175.927	202.429	206.04	0.0255027	0.932142	0.975378
1164702	1164746	GAAACCTGCCGGCCGCTAGCACCCCGGGCCGACCCTGTGTGTTTG	+	MRA_3637	227.18	160.077	245.38	194.343	237.776	267.715	233.278	210.879	-0.145636	0.541064	0.828864
1170556	1170600	GAAACCTGGTGTTTGGCCGGAACGTGGCGCCGAGCCTCGATAATA	+	MRA_3572	1434.07	1506.61	1730.92	1701.81	1237.51	1120.58	1353.3	1557.2	0.202471	0.362847	0.714499
1170693	1170737	GAAACGACCAGCAAAAGTCAATCGAAGGAAATGACGCAATGACCT	+	MRA_3300	0	0	0	0	0	0	0	0
1171103	1171147	GAAACACTTGGTGTGACAAAGCTTTCCAAGTCGCAAGTGTCGATC	+	MRA_0687A	0	0	0	0	0	0	0	0
1171135	1171179	GAAACGCCTCTACGGCTTCGTCGAGCTCTTTGGCCATGATCGACA	-	MRA_2511	986.812	715.639	1001.41	829.896	972.718	891.11	897.908	901.288	0.00542076	0.975082	0.991187
1172870	1172914	GAAACTTCAACGCCTGAGCGCTGCTTCCCATCGAGAGACCGGTGG	+	MRA_0127	106.491	112.996	99.4782	94.5451	124.292	172.103	130.313	106.321	-0.293551	0.354388	0.707768
1173021	1173065	GAAACACATCAACTGGAACCACTCTGGTGATCGAGACGAAAGGCG	-	MRA_0241	354.968	282.489	252.011	341.413	286.411	401.573	343.132	296.49	-0.210784	0.359912	0.712321
1173317	1173361	GAAACGCGCCTTCCAGCGCACTCACGGTGCGTTCGTCCCAAGACA	+	MRA_2380	134.888	141.244	139.269	199.595	216.16	183.576	199.777	138.467	-0.528845	0.00307574	0.279435
1173355	1173399	GAAACAGTAGAGTATCGTCCCTTAGTGAAGTATGATGCCTCCATG	-		6148.05	7344.71	5895.74	5609.68	4366.42	3162.87	4379.66	6462.83	0.56135	0.0673242	0.403268
1174643	1174687	GAAACCGGCGATCGCGTGCATGGCGGAGGAGTAGCCGGCGAATCG	-	MRA_3574	70.9937	150.661	72.9507	152.323	172.928	95.6126	140.288	98.2017	-0.514568	0.295099	0.665572
1174764	1174808	GAAACGGCGGCGGCATGTCGGCGGGGTCGACGTTGGCCAACAGCG	-	MRA_1736	198.782	160.077	145.901	168.08	199.948	156.805	174.944	168.254	-0.0562577	0.759513	0.919273
1175404	1175448	GAAACTTGTTTTGCGTCCAGCAGATCCATGTTTCTCCTCCCGACA	+	MRA_0038	3570.98	2476.49	3236.36	2736.56	2842.5	2765.12	2781.39	3094.61	0.15395	0.390208	0.7376
1175411	1175455	GAAACCAGCCCATGTCGGGAGGAGAAACATGGATCTGCTGGACGC	-	MRA_1764	49148.9	63381.1	52809.6	46384.9	36909.2	25325.9	36206.7	55113.2	0.606143	0.0637946	0.39654
1176805	1176849	GAAACGTCTACACATAGAGTTATCTGCCTACGTTCCGTACCAAAG	-	MRA_1206	99.3911	112.996	79.5825	131.313	118.888	95.6126	115.271	97.3231	-0.244176	0.276855	0.645689
1177934	1177978	GAAACCCTGCCGCAGACAGCAGACCGCACGGTTCGCCTGTTCCCG	-	MRA_2767	319.472	291.905	384.649	267.878	302.623	378.626	316.376	332.009	0.0695814	0.732976	0.910567
1178112	1178156	GAAACGCTCACCTTGGTGCTCGGCTACTGCGGCTTACGGCGGTTT	+	MRA_2217	99.3911	65.9141	72.9507	94.5451	75.6559	65.0166	78.4059	79.4186	0.0185161	0.943199	0.977743
1179210	1179254	GAAACGCACGGTGCCCGCCACCGGGCTGTCGCCGTCGACATCGAA	-	MRA_2957	333.67	225.991	417.808	241.615	270.199	263.891	258.569	325.823	0.333543	0.297386	0.666377
1179419	1179463	GAAACTGGGATACCCACAAGGTATTACATCGATCCGGCCGACATC	+	MRA_0257	113.59	150.661	225.484	204.848	253.988	187.401	215.412	163.245	-0.400061	0.246634	0.61138
1180010	1180054	GAAACATCCGGTAGTCGATGTCGCCGGCGGTGAAGACTTGGCCGA	+	MRA_1201	376.266	291.905	364.753	246.868	340.451	298.311	295.21	344.308	0.221959	0.263931	0.63131
1181154	1181198	GAAACGTCTACGACGTCGATCAGTGCGCCCGTCGTCGTGTCCAGC	-		163.285	141.244	86.2144	141.818	205.352	145.331	164.167	130.248	-0.3339	0.33297	0.69366
1181867	1181911	GAAACGGGTTCCCCCGAGAAGCGCGTTCGAGCTAGGCGAGCGCCG	-	MRA_1554	35.4968	84.7467	53.055	52.5251	108.08	65.0166	75.2072	57.7662	-0.380645	0.47517	0.79652
1182633	1182677	GAAACATCGGCACGATCGGCAGCACCTTGTCACTGGACCCGACCC	-		15150.1	16704.5	15240.1	12936.9	12558.9	10509.7	12001.8	15698.2	0.387343	0.0151465	0.3343
1182982	1183026	GAAACATCGCCGCTGGCCACCATGGCCTGGCCGCCACCTGGCACC	+	MRA_1223	198.782	169.493	172.429	173.333	286.411	156.805	205.516	180.235	-0.189375	0.577749	0.84922
1184174	1184218	GAAACCCATCACATAGCGCAGCACGTCCGGCGCTCCATAGCTGCG	-	MRA_2212	198.782	84.7467	165.797	94.5451	140.504	130.033	121.694	149.775	0.299542	0.485973	0.801925
1185420	1185464	GAAACCCCGACGGCACCGGCCTTGGTGTATTCGACGAACACCACC	+		28.3975	65.9141	53.055	84.0401	54.0399	53.5431	63.8744	49.1222	-0.378862	0.378986	0.729648
1186248	1186292	GAAACAGGTGTTTTGCGCGGCATCGCGGACGAATCGCCGGCGGCG	+	MRA_1079	177.484	112.996	106.11	162.828	108.08	45.8941	105.601	132.197	0.324068	0.549252	0.832489
1187277	1187321	GAAACTGCCCATTTTGGGTAGCCCGGGTGTGTCAGCGGCTTCCTC	+	MRA_0364	42.5962	47.0815	59.6869	141.818	70.2519	57.3676	89.8124	49.7882	-0.85111	0.209079	0.574454
1187726	1187770	GAAACCACACCGACTTGCCGGCCAGTAGGTCGGTGGCCACCGCGG	+	MRA_1512	191.683	216.575	159.165	147.07	145.908	233.295	175.424	189.141	0.108614	0.702114	0.89592
1188134	1188178	GAAACTAGTGGCCGGATCCCGATAAGGGCACCTCGCCGAGCAGAA	-	MRA_0918	106.491	84.7467	132.638	78.7876	75.6559	68.8411	74.4282	107.958	0.536553	0.0768854	0.409971
1191516	1191560	GAAACAGCGCTGCACGCGCGCCCAGCTGTTGATACTGGCCGGCGT	+	MRA_0924	170.385	235.407	119.374	189.09	210.756	233.295	211.047	175.055	-0.269752	0.373055	0.724564
1191689	1191733	GAAACCGTGTCGTTTGTGTTGGTGTCTCCGTCGCAGCTGATGGCC	-	MRA_3932	447.26	320.154	444.336	299.393	302.623	409.222	337.079	403.917	0.260969	0.293275	0.664389
1193240	1193284	GAAACGCTGCCATCTGCCGGGCGATCGCCTGATAGCCCTCGCCAT	+	MRA_2158	269.776	244.824	265.275	236.363	291.815	309.785	279.321	259.958	-0.103644	0.454348	0.783425
1193611	1193655	GAAACGGTACGAACATTCCCCTGGAAGACAAATCGGTGCTGCCAT	-	MRA_1539	3833.66	3775.94	3296.04	2841.61	3145.12	2723.05	2903.26	3635.21	0.324367	0.0258907	0.358459
1193987	1194031	GAAACCTGGACGAACGTCACCACCGGGATCCAGCGTGTCTGGGGA	+	MRA_3619	617.645	903.965	636.66	672.321	540.399	397.749	536.823	719.423	0.422395	0.208132	0.574357
1194075	1194119	GAAACAGCAGGCGGGGAGTCCACCAGGCGATCGGATCAGAGGCAT	+	MRA_0800	11529.4	12890.9	11678.7	10053.3	9316.48	8035.29	9135.02	12033	0.397517	0.0165694	0.3343
1194190	1194234	GAAACGCACGTTGCGGCCGTCGTCGTAGATGGGCAGCCACTGCGG	+		99.3911	103.579	106.11	141.818	113.484	130.033	128.445	103.027	-0.318129	0.0395993	0.375373
1195001	1195045	GAAACTCGGAATGGCGCAATGCGATCGACCTGTCCCACCAGAAAA	+	MRA_0596	5665.3	5404.96	5683.52	5336.55	4858.19	4428.78	4874.5	5584.59	0.196196	0.0625207	0.394884
1195185	1195229	GAAACTGCACTGCCATACCCACCATGCCGACCGCGCCGACTGCGA	+		1057.81	1007.54	941.727	971.714	1010.55	810.795	931.018	1002.36	0.106518	0.364381	0.715486
1195359	1195403	GAAACAGCGGACCACGCGGCAGCAGCGACGGCGTCATCGAGAACC	+	MRA_0924|MRA_0925	106.491	169.493	179.061	120.808	145.908	122.384	129.7	151.682	0.225869	0.414505	0.756998
1195559	1195603	GAAACGCGCTCCCCAGTTCACCCACCGATGACGGAACCGGCTGCA	-	MRA_2377	3521.29	4632.82	3693.96	4664.23	3420.73	2290.88	3458.61	3949.35	0.191424	0.55733	0.838972
1195822	1195866	GAAACCAGACCGCTGCGCTCGGCCTCGGCGGCGTCCATGGTGCGC	+	MRA_1713	184.584	301.322	278.539	252.12	205.352	191.225	216.232	254.815	0.236866	0.391386	0.738573
1196293	1196337	GAAACCATCCTGGTCGAGCGCGATCAGCGAGTTGGCATTATCACG	-	MRA_1930	92.2918	169.493	106.11	173.333	108.08	110.911	130.774	122.632	-0.0927477	0.811183	0.941042
1196366	1196410	GAAACTCAAGTCATCGTCGACCGGTTCGAAATAGGCTTCGATGTC	+	MRA_0884	85.1924	84.7467	145.901	147.07	102.676	110.911	120.219	105.28	-0.19143	0.574415	0.847245
1196620	1196664	GAAACAGGGCGGCGAACCAGCCGTAAATGCTTCCGACCTGATTGC	-		56.7949	94.163	46.4231	57.7776	48.6359	53.5431	53.3189	65.7937	0.303303	0.444914	0.775666
1199474	1199518	GAAACCATGTGTGTCGGTGGCGGCCAGGGCATGGCGATGGTGATC	-	MRA_2016	248.478	273.073	285.171	199.595	199.948	160.629	186.724	268.907	0.5262	0.00832151	0.304933
1200281	1200325	GAAACCGTCTCCCGGTTCGCCAAGGGAAACTCCGACTCCTGGCCG	-	MRA_3933	92.2918	47.0815	59.6869	89.2926	70.2519	38.2451	65.9298	66.3534	0.00923851	0.984183	0.993775
1200484	1200528	GAAACCGGACTCACCGCCTGGCAGGCCACAGCCCATCATGAGGTC	+	MRA_3488	369.167	263.656	404.545	199.595	308.027	355.679	287.767	345.789	0.264991	0.406717	0.752077
1200798	1200842	GAAACGCCGTCCCGGCCTGGAACGGCCACCCTCGAGCCGGGCCAC	-	MRA_2563	56.7949	84.7467	39.7913	68.2826	48.6359	95.6126	70.8437	60.4443	-0.229034	0.611477	0.863145
1202248	1202292	GAAACGCGCCGCCGTGCAGGTACAGGACGGCGCGTCGAGTGCCGT	-	MRA_2388	63.8943	112.996	126.006	131.313	124.292	168.278	141.294	100.965	-0.484845	0.158795	0.520445
1204987	1205031	GAAACGCAGAACTGGCCGACGTCGTACTCACTAATGCTGGTGACG	-	MRA_2947	184.584	197.742	192.324	183.838	151.312	164.454	166.534	191.55	0.201902	0.0700614	0.407637
1205226	1205270	GAAACAGGAACCCGACGAAGCAGATGATCGCGTCGATAAAGTGGG	-	MRA_0994	4628.79	4981.22	4337.25	4559.18	3577.44	2990.76	3709.13	4649.09	0.325868	0.129799	0.486831
1205487	1205531	GAAACCGCCACGCAGACCGCCGACGCCGTCTTGGGCGAAGGTGCT	-	MRA_3222	340.77	207.159	278.539	199.595	248.584	267.715	238.631	275.489	0.207211	0.445566	0.775777
1206257	1206301	GAAACCATGCCGCCGAAGCCGCGCATCTGTCGCGCGGCAATCTCA	-	MRA_1985	99.3911	94.163	79.5825	99.7976	129.696	95.6126	108.369	91.0456	-0.251287	0.230524	0.595778
1206748	1206792	GAAACGTTCCTCATCGCCACCCGCCAGGAGGGCGTCAGCGACGGC	-	MRA_1065	42.5962	103.579	59.6869	115.555	108.08	76.4901	100.042	68.6208	-0.543883	0.222117	0.587176
1207105	1207149	GAAACTTGCCCGACTACGCGGGAACGACAACACGAGGAGCGCGAC	-	MRA_0073	2740.36	2824.89	2579.8	2379.39	2345.33	1839.59	2188.1	2715.02	0.311281	0.0492354	0.38342
1208148	1208192	GAAACTCGCGAACCACCCGCACCAGCGCCTCGGTGGACACCTCCA	-	MRA_0621	340.77	282.489	338.226	283.635	421.511	413.047	372.731	320.495	-0.217834	0.342076	0.698467
1208265	1208309	GAAACCGGCAAAAGTCACCGGCCGCCTCGTAGGCAGCCACCGAAA	-	MRA_3510	113.59	131.828	126.006	105.05	135.1	114.735	118.295	123.808	0.0657143	0.622839	0.868015
1208765	1208809	GAAACAACGTGGCGATCACCAATAGCACGATCACCAGCAACCCCA	-	MRA_0079	31819.4	39256.5	33404.8	31294.4	24409.8	17608	24437.4	34826.9	0.511109	0.0845845	0.420058
1209373	1209417	GAAACCTGGCGGGAACGCCGCGCTGAGGTGGAGCAGGCATCTGAC	+	MRA_3603	212.981	310.738	225.484	231.11	253.988	286.838	257.312	249.734	-0.0431246	0.837881	0.948698
1209650	1209694	GAAACCGCCGCCGAGTTGGTCATAGATGCCGCCACGGGCCATGGC	-	MRA_3280	291.074	225.991	318.33	194.343	340.451	305.96	280.252	278.465	-0.00922548	0.974196	0.991016
1209650	1209694	GAAACGCCATGGCCCGTGGCGGCATCTATGACCAACTCGGCGGCG	+		298.173	273.073	218.852	299.393	226.968	225.646	250.669	263.366	0.071287	0.726141	0.908242
1212304	1212348	GAAACGAGGCCACCTCCGGGGTGGATTCCACCGCACCGCGCAGCC	-	MRA_3119	120.689	141.244	99.4782	115.555	145.908	103.262	121.575	120.471	-0.0131632	0.952697	0.981354
1212577	1212621	GAAACGCCGGCCAGTGCGCCTCGGTGAACCACATCTCCGAGTAGG	-	MRA_2636	163.285	178.91	172.429	120.808	183.736	160.629	155.058	171.541	0.145753	0.432988	0.769581
1212782	1212826	GAAACCCGGTGTTTGGGATCCTGGATAGCGATACCATCGACTGAT	+	MRA_2622|MRA_2621	894.52	838.051	908.567	824.644	853.83	814.62	831.031	880.379	0.0832227	0.114784	0.470926
1212961	1213005	GAAACCTCATCAGCACCCGCGGCCAACACCGCGGTGGTCGGCGCC	-	MRA_3818	305.273	433.15	285.171	357.17	362.067	283.013	334.084	341.198	0.0303985	0.899573	0.966471
1213035	1213079	GAAACGCCGACATTTGGGCGCTCACCGCCTGATACGCCTGACCAT	-	MRA_2772	205.882	263.656	192.324	199.595	183.736	156.805	180.045	220.621	0.29321	0.182458	0.547374
1215465	1215509	GAAACTCCGCCAGTGGGCCCTCGGTGGCCGGACAAGCGTTGTTCC	-	MRA_0746	177.484	207.159	212.22	199.595	162.12	229.47	197.062	198.954	0.0137891	0.936426	0.975702
1215988	1216032	GAAACGCCGCCACCTGCGCGCTGAGGGCGTGATATTCCTCGGCGT	-	MRA_2737	120.689	188.326	218.852	157.575	145.908	221.821	175.101	175.956	0.00702177	0.982867	0.993764
1217184	1217228	GAAACTCATCACGTCGAAGCTCCAGACCTCGATCGGCTCGGTCGC	-	MRA_0813	141.987	122.412	106.11	199.595	129.696	149.156	159.482	123.503	-0.368849	0.196929	0.564838
1217432	1217476	GAAACGTTCGCTGCTGCGGCCCATGCAGATCGCACACGCTTGCTT	+	MRA_1047	78.093	150.661	99.4782	178.585	102.676	164.454	148.572	109.411	-0.441405	0.284676	0.654461
1217691	1217735	GAAACCGGGTTGATGGTGGGCGCGTCAGCGATACGATCTGTGCAC	+	MRA_3754	134.888	216.575	179.061	147.07	102.676	137.682	129.143	176.841	0.453488	0.154346	0.51412
1217944	1217988	GAAACGCCGACGCCTGGGCGCTAACCGTCTGATACGCCTGCCCGT	-	MRA_2761|MRA_2760	92.2918	84.7467	79.5825	120.808	129.696	91.7881	114.097	85.5403	-0.415586	0.0764376	0.409787
1218840	1218884	GAAACGGCTTAGCCGCGGGTAATGGCGTCAGCAGCAGCGGCGGCG	+	MRA_1672	113.59	169.493	86.2144	78.7876	118.888	130.033	109.236	123.099	0.172371	0.65789	0.878229
1221025	1221069	GAAACCTCATGCATCGCAAAGGTTTTCCGGAAAGCTATAACCGCC	-	MRA_3806	220.08	244.824	238.748	178.585	221.564	191.225	197.125	234.551	0.250791	0.0643561	0.396573
1221586	1221630	GAAACACCGCGCCCTGGCCCCAGTGCCCAGCTAAGCCCAGGGGGT	-	MRA_0416	92.2918	37.6652	59.6869	94.5451	97.2718	57.3676	83.0615	63.2146	-0.393922	0.386362	0.734172
1222590	1222634	GAAACACCGCCGAGTTGATCGCCTTGGCGTACTGCTGCTTACCGA	-	MRA_0394	177.484	244.824	192.324	210.1	205.352	229.47	214.974	204.877	-0.0694013	0.666193	0.883016
1223070	1223114	GAAACGCCCTGGCCAGCCGGGTCGCCCGATCCTTAAGCGCCGACA	-	MRA_2790	525.353	489.647	649.924	646.058	518.783	351.855	505.565	554.975	0.134525	0.640854	0.872982
1223276	1223320	GAAACCTGTCGCTGATGCGCTGACCCTTGAGCTCGAGCCGGTGGT	+	MRA_3571	120.689	131.828	92.8463	162.828	108.08	156.805	142.571	115.121	-0.308524	0.258407	0.62432
1227801	1227845	GAAACGACGCCGCCATCGCCTGGGGTGGGGCCAACGGCGCATTCG	-	MRA_3228	21.2981	84.7467	53.055	99.7976	75.6559	45.8941	73.7825	53.0333	-0.476381	0.436961	0.770189
1228589	1228633	GAAACTGGTCGTCGTGTTGACCGTCGGCGATCTCGGCGGCCGCGG	+	MRA_0226	184.584	160.077	192.324	152.323	140.504	133.858	142.228	178.995	0.331714	0.029743	0.358459
1229767	1229811	GAAACCGAGTTGACCAGTTCGCGCATCGCGTCGACCGCCGCGCCG	+	MRA_3088	3947.25	5414.37	4085.24	3802.81	3145.12	2283.23	3077.06	4482.29	0.542684	0.0938714	0.438587
1230138	1230182	GAAACGAGCACATCCCAACCAGGCCCGCCAACAGGATGCACCCCA	-	MRA_3154	18799.1	20932.4	19212.6	15652.5	13936.9	12043.4	13877.6	19648	0.50163	0.00936896	0.316046
1230682	1230726	GAAACGCCCCGCCTCCGTCAACCGCTGAGTGAGACCCGCTATCGT	-		11699.8	15508.6	12229.2	10279.2	8522.09	6482.54	8427.93	13145.9	0.641359	0.0435304	0.376506
1234091	1234135	GAAACTCACCACTTGCTGCCCCAGGTCGCTCGGATGTGTGCGTCG	-		191.683	103.579	192.324	252.12	281.007	294.487	275.872	162.529	-0.763301	0.0240073	0.358459
1234570	1234614	GAAACCGTGAATCAGGTTGTGCACGTAAGAGTTATCCAGCCGGGC	+	MRA_3935	241.379	310.738	218.852	341.413	205.352	267.715	271.493	256.989	-0.0792076	0.777902	0.924699
1234648	1234692	GAAACGGCGATCAGACGATGTTCCGCAAGCTGTTCGAAAGTGTGC	-	MRA_1787	262.677	310.738	397.913	640.806	421.511	393.924	485.414	323.776	-0.58422	0.138625	0.495871
1235895	1235939	GAAACCCAGTTGCGCAACGCCTGGGCGCTGCGCCGGCGCAGATCG	+	MRA_2207	298.173	254.24	331.594	304.645	216.16	328.907	283.237	294.669	0.0570837	0.793884	0.931561
1236257	1236301	GAAACGTGCCGCTGGCCAGCGCGCCGAGGCCACCGTCGTAACGTC	+	MRA_1156	106.491	150.661	132.638	157.575	108.08	114.735	126.797	129.93	0.0352129	0.883821	0.962565
1236989	1237033	GAAACGACGACAGCATCCAGGAGTGCGGATCGCTCGACCAATCCC	-	MRA_3250	120.689	84.7467	99.4782	162.828	81.0598	118.56	120.816	101.638	-0.249368	0.499064	0.807772
1237206	1237250	GAAACAGCGTCTCCAGGGTGTTGTCGCCCTTGATCACCAGTTCGG	+	MRA_0949	28.3975	28.2489	19.8956	47.2726	64.8479	53.5431	55.2212	25.514	-1.11393	0.00713253	0.30249
1237626	1237670	GAAACGGTCGAACGCGCGCTTCAAAAACACGGCCCGCCTGTCTAC	+		78.093	188.326	53.055	136.565	70.2519	65.0166	90.6112	106.491	0.232975	0.754956	0.918508
1238065	1238109	GAAACGCCGACGCAACCGCCCGACAATCTCCATGGTCTCATCGAC	-	MRA_2761	1150.1	1016.96	1127.42	961.209	1032.16	1005.84	999.739	1098.16	0.135464	0.0993617	0.445864
1239139	1239183	GAAACGTTCGATGAGCGAGTAGCCGCAGTTGATCAAGAGGTCTTT	+	MRA_1059	1107.5	1148.79	1246.79	1187.07	805.194	688.411	893.557	1167.69	0.38603	0.153985	0.514005
1239634	1239678	GAAACAACGTGGTCGCGGCCAACTACCCGTTCGCGACGATCGAAC	+	MRA_0081	440.161	461.399	504.023	472.726	475.551	420.696	456.324	468.527	0.0380745	0.662015	0.879762
1240444	1240488	GAAACCCTTCTCGAAGTCGCTGTGGATCACCCCGGCCGCCTTCGG	-	MRA_2805	99.3911	56.4978	19.8956	63.0301	37.8279	61.1921	54.0167	58.5949	0.117369	0.860088	0.957395
1241050	1241094	GAAACTGGTAGAGGTTGGCCAACAGATCGAGAACAACGTCTCGCT	-	MRA_0231	724.136	800.385	643.292	625.048	697.115	703.709	675.291	722.604	0.0976973	0.413391	0.756715
1242568	1242612	GAAACCGTTGACGGCGTTGCCCGGAGCCTGCAGAACCGCACCGGT	+	MRA_3890	276.875	329.57	258.643	252.12	308.027	290.662	283.603	288.363	0.0240114	0.868292	0.959382
1243890	1243934	GAAACCCGCACCGGCGACCTCTGGCTGTTTCGCGGCCGTTCCCGA	-	MRA_2466	163.285	169.493	119.374	178.585	178.332	141.507	166.141	150.718	-0.140563	0.483901	0.801682
1243909	1243953	GAAACAGCCAGAGGTCGCCGGTGCGGGTTTCGTTCAGCGCTCGAT	+	MRA_0818	1228.19	1120.54	1226.9	1155.55	1151.05	1086.16	1130.92	1191.88	0.0757367	0.221487	0.586283
1244095	1244139	GAAACGACGTGCCTACACGCCCGACGAGGTGCGGGCCCGATTGCA	+	MRA_3191	298.173	357.819	344.858	362.423	362.067	531.606	418.699	333.617	-0.327721	0.224596	0.589406
1244227	1244271	GAAACGGATATCGGCACAGTCGCTGACGGCGTCGTGCACCGGTTC	+	MRA_1936	312.372	357.819	384.649	409.696	324.239	428.345	387.427	351.613	-0.139932	0.403448	0.748024
1244801	1244845	GAAACCGAGCAACCGCGGGAGCGGCTCGACGCCCGCAATGCTGTC	-	MRA_3001	269.776	207.159	305.066	189.09	237.776	263.891	230.252	260.667	0.178993	0.446408	0.776572
1245895	1245939	GAAACGTATGTCGCGCTGCGAACCGAGATCGACAACTGGCGCTGG	+	MRA_1353	184.584	169.493	205.588	273.13	151.312	156.805	193.749	186.555	-0.0545869	0.869487	0.959382
1247113	1247157	GAAACCGCGCCGCTGCCGAATCCCGAGTGCTACCAGTACGACTTC	+	MRA_3384	326.571	320.154	351.49	367.675	362.067	302.136	343.96	332.738	-0.0478515	0.65184	0.875876
1247445	1247489	GAAACCGGCTAACTAAGTCGCCTGACGAAGTCCACCACGACGTCG	+	MRA_3644	156.186	84.7467	99.4782	131.313	135.1	160.629	142.347	113.47	-0.327099	0.289009	0.660147
1249851	1249895	GAAACCCGCACGCGACCTGGCTATTTCGGGAACCGCGGCCGGCCG	-	MRA_2469	78.093	178.91	92.8463	126.06	108.08	133.858	122.666	116.616	-0.0729642	0.860759	0.957395
1251614	1251658	GAAACACGGTTGGCTGCACCGCTTTTGGCCAAGGGCCTGCCCGCT	-	MRA_0638	894.52	913.381	683.083	787.876	707.923	676.937	724.245	830.328	0.197203	0.259885	0.62667
1252406	1252450	GAAACAGAAACCTCGTGCACGTTCGGCCGTGGCCCGAATCCGCTG	-	MRA_0708	298.173	348.403	344.858	309.898	226.968	206.523	247.796	330.478	0.4154	0.0803896	0.412671
1254309	1254353	GAAACCCCTTATATTACTGTGGTTTCAGCAGGCTCTGGGCAAGCA	-	MRA_2377	56.7949	37.6652	66.3188	63.0301	37.8279	45.8941	48.9174	53.593	0.131697	0.698617	0.893924
1254333	1254377	GAAACCACAGTAATATAAGGGGTTTCGTTGTCTGCTGTGGCGTCG	+	MRA_1533	198.782	94.163	198.956	225.858	183.736	175.927	195.174	163.967	-0.25135	0.459746	0.785307
1254767	1254811	GAAACATCTCAAAGCGACAGTCCGCGACGGCGTTTCACTTCAGCC	-	MRA_1293	14362	14067.9	14503.9	13498.9	13358.7	12651.5	13169.7	14311.3	0.119933	0.0173988	0.335132
1254781	1254825	GAAACGCCGTCGCGGACTGTCGCTTTGAGATGTTTCCGGCCTTGT	+	MRA_2552	212.981	301.322	245.38	357.17	243.18	187.401	262.584	253.227	-0.0523435	0.875918	0.960379
1254852	1254896	GAAACCGTCTGCCACCGGCTCTCCACACTGCAGCGCCCGCGGCAG	-	MRA_3933	184.584	160.077	232.116	178.585	259.392	198.874	212.284	192.259	-0.142944	0.567606	0.845986
1255365	1255409	GAAACCGAGCTACCGCCCGCGCGGCCGATGCCGTTCGAGGAGGTC	-	MRA_3040	354.968	225.991	298.435	204.848	183.736	256.242	214.942	293.131	0.447601	0.143791	0.501944
1256220	1256264	GAAACGTGTCGTGAAAGTCAAGTTCACGCGCGGCGACGCCGTTGG	-	MRA_1093	113.59	160.077	126.006	126.06	75.6559	91.7881	97.8347	133.224	0.445438	0.156956	0.518208
1256962	1257006	GAAACCCTCGACCACTCGCTGCCCTACATCTTCGCCGTGGCACTG	+	MRA_2719	134.888	94.163	72.9507	157.575	108.08	91.7881	119.148	100.667	-0.243157	0.52928	0.824333
1257595	1257639	GAAACTGCAGCGGGCTGCCAGATCCTGGACCGGATATCCCCGGTA	-	MRA_0382	191.683	160.077	258.643	199.595	237.776	229.47	222.28	203.468	-0.12758	0.580033	0.84922
1258008	1258052	GAAACCGCCGTCGTGTCGGCGTTCGAGCAGTCGATGATCCTCTAC	+	MRA_3314	63.8943	84.7467	66.3188	136.565	156.716	130.033	141.105	71.6533	-0.977662	0.00259901	0.279435
1258322	1258366	GAAACGGGCGCTGGAGCGCGTGGGGACCGTTCGCGACGGCCAGCG	+	MRA_1621	283.975	310.738	305.066	210.1	205.352	248.593	221.348	299.926	0.43829	0.00785625	0.30249
1259371	1259415	GAAACTCAACCGGCACTTCCCTTTTGTGATCTCCACGATGATGTC	+	MRA_0897	333.67	329.57	311.698	267.878	281.007	283.013	277.3	324.98	0.228904	0.00444776	0.291434
1259383	1259427	GAAACAGCGGGTTGTTGGACATCATCGTGGAGATCACAAAAGGGA	-	MRA_0943	5225.13	6779.73	6446.19	7700.18	4944.65	3736.54	5460.46	6150.35	0.171648	0.614352	0.864062
1259767	1259811	GAAACGAGATCTTGCGGGGAAACACGTTGCCCGCAATGACGATTC	-	MRA_3160	106.491	37.6652	72.9507	126.06	108.08	72.6656	102.269	72.3688	-0.498923	0.30299	0.670976
1259947	1259991	GAAACGCGTATCCCAGATACATCGGGATCTGGGCTCGGTCCTTGC	-		376.266	508.48	504.023	514.746	356.663	359.504	410.304	462.923	0.174079	0.481466	0.800516
1261135	1261179	GAAACCCGCCAATTGCTCGGCGAAGTACTGCACCATGTCGTTGCG	+	MRA_2474	141.987	225.991	179.061	183.838	124.292	110.911	139.68	182.346	0.384556	0.266431	0.634192
1261592	1261636	GAAACCGACCTGGATGACGCGTTGCGGAGCTGGCTGGCGTTCGGT	-	MRA_2948	177.484	197.742	218.852	189.09	248.584	137.682	191.785	198.026	0.0461986	0.864066	0.958253
1262372	1262416	GAAACCGGGCTCACTCGGGGCGGCAGCGCGCCGAGCAGCACCGCG	+	MRA_3713	170.385	254.24	165.797	131.313	172.928	99.4371	134.559	196.807	0.548543	0.156745	0.518208
1263647	1263691	GAAACTCGGCCACCAACGCCGCCTTCACCACCACCTCCGGGGTGG	-		35.4968	75.3304	66.3188	42.0201	32.4239	57.3676	43.9372	59.0487	0.426462	0.343547	0.699234
1264148	1264192	GAAACCGAAGTTGCCGCTGCCCGCGTTCCCGAAGCCGGTGTTGGT	+	MRA_2885	134.888	197.742	185.693	157.575	178.332	302.136	212.681	172.774	-0.299802	0.461664	0.786363
1264208	1264252	GAAACCGGTGTTGGTGTCACCGGAGTTGAAGAAGCCGAAGTTGCT	+	MRA_3840	56.7949	56.4978	53.055	57.7776	64.8479	80.3146	67.6467	55.4493	-0.286851	0.145592	0.502869
1264703	1264747	GAAACACGGGCCAGGCCAACCTGGGCAGCGGCAATACCGGTTTCT	-	MRA_0631	78.093	131.828	99.4782	157.575	162.12	214.172	177.956	103.133	-0.787011	0.0353847	0.363292
1264709	1264753	GAAACCGGTATTGCCGCTGCCCAGGTTGGCCTGGCCCGTGTTTCC	+	MRA_3765	78.093	37.6652	59.6869	99.7976	113.484	122.384	111.889	58.4817	-0.936005	0.016348	0.3343
1266558	1266602	GAAACAGGAACCGGTGTGGCGGGCCCGCTGCATCGTCTCGGCGCC	+	MRA_0995	198.782	160.077	119.374	168.08	151.312	179.752	166.381	159.411	-0.061741	0.789036	0.929977
1267155	1267199	GAAACCAGGCAAGTTCGGGTCGTTGGCGGGACAAGATCGCGACGC	+	MRA_1844	35.4968	75.3304	72.9507	94.5451	86.4638	72.6656	84.5582	61.2593	-0.465016	0.180843	0.54594
1267542	1267586	GAAACCGCGCCTGCACCCGACGATGTTCACCAACGTAGGCAATCC	+	MRA_3384	49.6956	37.6652	106.11	68.2826	86.4638	84.1391	79.6285	64.4903	-0.304204	0.526674	0.823132
1268781	1268825	GAAACTCGGCAAGCACGCTGCTGCGGTATGGAGTGGTGGATTGGC	-	MRA_0594	986.812	1327.7	988.15	1145.05	832.214	799.322	925.528	1100.89	0.250318	0.329573	0.692225
1270109	1270153	GAAACCGCGGCCCACCCCGCCTAGGCGCACCACCTTGACCACGGG	+	MRA_3390	461.459	386.068	384.649	509.493	340.451	374.802	408.249	410.725	0.00872577	0.9677	0.98823
1272317	1272361	GAAACACCTTTTATGAAGCCAACGGCGGATGGCAACCCATGCCGG	+	MRA_0550	120.689	84.7467	145.901	89.2926	86.4638	103.262	93.006	117.112	0.332498	0.262251	0.629671
1273282	1273326	GAAACCATCGGCTGACGGCTGGTTCGGCCATGAGGAGCCGTGCAA	+	MRA_1944	149.087	75.3304	106.11	131.313	129.696	122.384	127.798	110.176	-0.214054	0.4597	0.785307
1273722	1273766	GAAACGCAACATGCTGCAGAGGATCGCTCGGCTCGCCATCGCTGC	+		10358	11007.7	9443.79	8918.76	8446.44	6283.66	7882.95	10269.8	0.381601	0.0620975	0.394884
1273811	1273855	GAAACCCCCGGGCGACAGGCTGTCAGCCACCGGAACACCGAAGAC	-	MRA_2333	170.385	329.57	232.116	246.868	167.524	179.752	198.048	244.024	0.301173	0.430552	0.767905
1274884	1274928	GAAACCCCACTTCACCGACAAGAACGGCAGCCCGAGCAGCACCAG	-	MRA_2281A	141.987	150.661	79.5825	189.09	124.292	141.507	151.63	124.077	-0.289317	0.40477	0.749238
1275566	1275610	GAAACACCTCGTAGTCCATGGACAAACCGAATGCGATGCAAAACA	-	MRA_0518	14823.5	16610.3	15909.9	14082	12564.3	9526.84	12057.7	15781.2	0.388256	0.0605477	0.392955
1275936	1275980	GAAACCGGCTCTGCTGCCTCGCTGACACCGAACCGCTCATGCAGC	-	MRA_3666	198.782	178.91	212.22	168.08	194.544	244.768	202.464	196.637	-0.0421285	0.823579	0.943843
1276176	1276220	GAAACGACGAGGACCATCGGAGGAATCCTGGCCATGACGTCAGGC	+	MRA_3239	1426.97	1431.28	1452.38	1166.06	1329.38	1250.61	1248.68	1436.88	0.202529	0.0170092	0.3343
1277006	1277050	GAAACGCGGCGCGATCCGATCCAGCACCGCCGAGAACTCCGCCTG	-	MRA_2332	92.2918	65.9141	72.9507	105.05	145.908	118.56	123.173	77.0522	-0.676773	0.0326343	0.358459
1277059	1277103	GAAACCATCCCGGCCATGAGTTCACCGGCATGGCGCAACGGCTGG	-	MRA_1925|MRA_1924	92.2918	141.244	152.533	131.313	91.8678	95.6126	106.264	128.69	0.27624	0.372594	0.724043
1279002	1279046	GAAACGTTCTGCCTCACTGATCATTCCGAGCCTATGACGGCCCGG	-	MRA_1037	212.981	235.407	338.226	383.433	259.392	309.785	317.536	262.205	-0.276228	0.353504	0.706757
1281174	1281218	GAAACGCGGGGACGCTTCGGCACTTTCATTTCCCGCTTCGATCCG	+	MRA_2305	106.491	65.9141	139.269	105.05	86.4638	99.4371	96.9837	103.891	0.0992613	0.768398	0.921487
1281606	1281650	GAAACGTTTGAGCGCATTGGGCGATTAACCCCAGTGCCTGTTCGG	+	MRA_0983	92.2918	197.742	119.374	168.08	118.888	152.98	146.649	136.469	-0.103795	0.784457	0.928453
1282661	1282705	GAAACGCCGCGAACTTGGCCATACCCGATTGCACCAGGCCGCCGG	+	MRA_2694	99.3911	84.7467	92.8463	105.05	75.6559	99.4371	93.381	92.328	-0.0163608	0.920855	0.972289
1282784	1282828	GAAACTCCATTGGGGTGCTGGCCACCATTAAGCACGACGGGCGCC	+	MRA_0775	56.7949	112.996	152.533	78.7876	91.8678	84.1391	84.9315	107.441	0.339176	0.467016	0.79118
1287781	1287825	GAAACTTGATTGACCTACGCAGGACACCACCGGCGCGCTGCCAGC	+	MRA_0073	62453.1	80151.5	63075.8	54626.1	45544.8	32359.1	44176.7	68560.2	0.634085	0.0484189	0.381911
1288030	1288074	GAAACCGAGCGCGCCGCGCTGGCCCGAGAGCTCGCCGAAGAACTG	+	MRA_3033	496.956	743.888	457.6	593.533	475.551	363.328	477.471	566.148	0.245766	0.471157	0.794309
1288330	1288374	GAAACCGACGGTGTGGTTGACGGTGGCCGCCGTCAACTTGGTTAG	+	MRA_2973	184.584	178.91	126.006	126.06	183.736	164.454	158.083	163.166	0.0456592	0.850011	0.954485
1288880	1288924	GAAACCCAGCAGACCGACTACCCGTCGGTGGGCCCGGACCGGCCC	+	MRA_2150	1327.58	1864.43	1187.11	1176.56	956.506	562.202	898.423	1459.7	0.70021	0.109565	0.464136
1289796	1289840	GAAACGGAATCCCAGTGAGCCCTGCGGCACGACAACGGTATTCGT	-		383.366	338.987	311.698	315.15	270.199	305.96	297.103	344.684	0.214307	0.129559	0.486416
1291079	1291123	GAAACCCGTTCGGACTTTGACGCATTCGCCGCCATCGCGCGTGCT	+		49.6956	103.579	92.8463	136.565	97.2718	99.4371	111.091	82.0404	-0.437341	0.235525	0.59838
1291138	1291182	GAAACGTCATCTGGGCACTCGCACCGATGTGGTGCTGACCGCGCT	+	MRA_1319	141.987	207.159	132.638	136.565	118.888	130.033	128.495	160.594	0.321706	0.252046	0.618387
1291687	1291731	GAAACGGCTTAAGATGCTCGATGTTGATCGTGAACGGCGCGTAGC	-	MRA_1672	3507.09	3267.46	3700.59	3345.85	3339.67	2986.94	3224.15	3491.71	0.115015	0.195869	0.5639
1291876	1291920	GAAACGACCACTTGGAGTGCGGCGTCAGATAGCGCACGGTGAGCC	-		312.372	244.824	278.539	189.09	264.795	210.348	221.411	278.578	0.331355	0.127576	0.484371
1292506	1292550	GAAACCCGTCCGGGTGTGGGCTACCCGCGCACCTACGAGGATCAG	+	MRA_2636	99.3911	47.0815	86.2144	68.2826	70.2519	87.9636	75.4994	77.5624	0.0388921	0.908777	0.968975
1293157	1293201	GAAACGTGTGTGGGGCGGCTGCGCTATCTGGGTCTGGTGCTCTAT	+	MRA_1092	319.472	216.575	291.803	225.858	183.736	279.189	229.594	275.95	0.26532	0.324781	0.688549
1294971	1295015	GAAACCGGCGGGCGCGCCAAGCAGCAGCGCCTGCAGATGGTACAG	-	MRA_3630	120.689	131.828	152.533	168.08	140.504	133.858	147.481	135.017	-0.127385	0.424511	0.76332
1296624	1296668	GAAACCCTCTCGGCGCATCTGCTCGACCAGCACCGCCAGCGCCAG	-	MRA_2752	70.9937	150.661	159.165	89.2926	145.908	126.209	120.47	126.94	0.0754749	0.852431	0.955081
1297749	1297793	GAAACCAACAGGGTCGGGTCCATCTCCCAGCGCGAACCGGTCGGC	-	MRA_1436	70.9937	122.412	106.11	94.5451	102.676	87.9636	95.0615	99.8385	0.0707353	0.776864	0.924098
1298087	1298131	GAAACTGTCCACCTGTCACCGGCAGCGCTCGAGCCAAACCGGACG	-	MRA_0177	667.341	499.064	663.188	456.968	540.399	512.484	503.284	609.864	0.277116	0.153417	0.513157
1298920	1298964	GAAACCTGGCGACGCTGCTGGCCTCTCGTTACGGCTGTCCCGCAT	+	MRA_3605A	227.18	235.407	198.956	147.07	286.411	271.54	235.007	220.515	-0.0918312	0.766204	0.921019
1301047	1301091	GAAACGGACGAGCGCTACCTTGGATGTTGAGGGAGTTGAACTCCG	+	MRA_1975	752.533	583.81	742.77	430.706	675.499	787.848	631.351	693.038	0.134493	0.630918	0.869933
1301348	1301392	GAAACGGCCGCCAACCTCCACGAGATCGGGGTGACGATGAGCGCC	-	MRA_1830	461.459	433.15	477.495	378.18	399.895	413.047	397.041	457.368	0.204068	0.0215442	0.356531
1302477	1302521	GAAACTGATCTGCTCGCCGGTCTGGGCTTCACCGCGTCCGGCACG	+	MRA_0414	127.789	150.661	126.006	162.828	140.504	126.209	143.18	134.818	-0.0868134	0.5633	0.843374
1302738	1302782	GAAACGGAGCCGAGCCGATATACCAGGGCATCAGCAGAGCCCCGG	-	MRA_1951	780.93	612.059	795.825	677.573	702.519	588.974	656.355	729.605	0.152639	0.343663	0.699234
1303131	1303175	GAAACGGCCACCGCGGCATCGATCAACCAATTCATCAACACCGAG	-	MRA_1879	35.4968	47.0815	26.5275	68.2826	59.4439	61.1921	62.9729	36.3686	-0.792036	0.0152053	0.3343
1304909	1304953	GAAACCAAGGGGCTCGCCCACTACGGCAGCCCTGACAAAGACCCG	+	MRA_1469	539.552	564.978	457.6	556.766	583.631	420.696	520.364	520.71	0.000958233	0.995674	0.997604
1306606	1306650	GAAACTTGGAGTGCGGCGCACCCAGGTGATGCTCGAAGGTGGCGC	+	MRA_0064	234.279	235.407	205.588	241.615	162.12	225.646	209.794	225.092	0.101542	0.590169	0.854134
1307478	1307522	GAAACAACGTTGTTTACAGCCCGAGAAATGAGTTTATAGCCTGGC	+	MRA_0091	78.093	112.996	59.6869	84.0401	97.2718	91.7881	91.0334	83.5918	-0.123033	0.667897	0.883606
1308202	1308246	GAAACCATCCGGTATTTCTCGACGATTCTGGCCAAACACGGTGTC	-	MRA_1929	49.6956	65.9141	46.4231	120.808	151.312	99.4371	123.852	54.0109	-1.1973	0.0125699	0.329996
1308577	1308621	GAAACCCAGGTGCGGCTGATATCAATGGCCCGGCCGATGCTGAGC	-	MRA_2201	106.491	75.3304	72.9507	105.05	97.2718	57.3676	86.5632	84.9239	-0.0275836	0.932927	0.975378
1309148	1309192	GAAACGGGGTGATCGGCGCCTTGATCGGCGAGGCGCTGACCGCAA	+	MRA_1564	390.465	310.738	344.858	257.373	281.007	302.136	280.172	348.687	0.315619	0.0607703	0.392955
1311174	1311218	GAAACCACGAGAACGCCTCTGCCCCGGGCCCACTCGACCACCTTG	-	MRA_1635	560.85	875.716	669.82	735.351	583.631	397.749	572.243	702.128	0.295106	0.388444	0.735589
1311219	1311263	GAAACCGGTTCGGCGTCCCAGCCCAATCCCAGGTAGCACTCGTCG	-	MRA_3849	113.59	75.3304	119.374	110.303	118.888	107.086	112.092	102.765	-0.125341	0.548752	0.832467
1311319	1311363	GAAACCCGCTCGGTAGCCGGCGAGCGATGAGCTCTTCGATAGTGA	-		120.689	94.163	185.693	157.575	167.524	164.454	163.184	133.515	-0.2895	0.338988	0.698098
1311903	1311947	GAAACAAGGATCGGCGGCAACATCTGGCACAGGCATGGCGAAAGC	-	MRA_0126	518.254	404.901	543.814	430.706	691.711	657.815	593.41	488.99	-0.279227	0.321569	0.685885
1312438	1312482	GAAACGGCGGCCACGGCACCCCTTGCCAGGCGGACCGGACTGAAC	+	MRA_1741	234.279	225.991	152.533	168.08	194.544	160.629	174.418	204.268	0.227916	0.345568	0.701315
1314208	1314252	GAAACCGATTCGACAGTCCGGCGGGAAGTCCTGCGCAACCGCGAC	-	MRA_3155	156.186	160.077	179.061	136.565	162.12	183.576	160.754	165.108	0.0385576	0.79029	0.930276
1315453	1315497	GAAACTGTTACTGGTGCCGGTGAATCCGTACGGTCCTTCCGCGGC	-	MRA_0154	816.427	781.553	729.507	709.088	772.771	688.411	723.423	775.829	0.100898	0.217164	0.581313
1316223	1316267	GAAACCGCAGCGCGACGTGGCTGTCCGGTGTTGTCCGGCCAGGAT	-	MRA_3192	567.949	564.978	570.342	504.241	653.883	600.447	586.19	567.756	-0.0460972	0.695543	0.892608
1316339	1316383	GAAACAACGCCAGCCCACCGGCTTCGGGAGTGAGCTCAGGTCCCG	-	MRA_0065	113.59	112.996	53.055	110.303	75.6559	80.3146	88.7577	93.2135	0.0706665	0.85475	0.956184
1317803	1317847	GAAACGCAGCCACGTTGTGTATCCGATGGTCACCGAGCCACGGAT	-	MRA_2938	127.789	188.326	145.901	68.2826	135.1	130.033	111.139	154.005	0.470621	0.200327	0.56614
1318285	1318329	GAAACACGCATCAAGCAGGGCCGGGTGGCTGGCATATGCCGACTG	-	MRA_0585	56.7949	37.6652	92.8463	94.5451	75.6559	87.9636	86.0549	62.4355	-0.462891	0.239303	0.602118
1319130	1319174	GAAACCGCTTGGCGCAATGGCATTTGGTACACCGCCCGGCTGCGT	+	MRA_3453	979.713	847.467	1087.63	908.684	1264.53	1143.53	1105.58	971.603	-0.186367	0.345662	0.701315
1321185	1321229	GAAACCGAAACGGGTATACGCGTCAGTCCCACAAAGATCACCACG	+	MRA_2827	7.09937	65.9141	59.6869	78.7876	81.0598	65.0166	74.9547	44.2335	-0.760881	0.18693	0.554314
1322109	1322153	GAAACCCAGTGACGCGGATATTGTCACCGTGATGATGCTCGATGA	+		120.689	141.244	185.693	152.323	167.524	137.682	152.51	149.209	-0.031567	0.882876	0.962565
1323077	1323121	GAAACGACGCTAAAGACGTCGTGATGCTGCAGGACTTCCTGACTA	+	MRA_3222	134.888	56.4978	72.9507	115.555	75.6559	103.262	98.1576	88.1121	-0.155758	0.725091	0.907333
1323246	1323290	GAAACGAACTGTGGCCGGAACCACGTTGACGGCAAACGTGACAGG	+		1363.08	1525.44	1644.71	1118.78	1334.79	1109.11	1187.56	1511.07	0.347576	0.0422821	0.376506
1324192	1324236	GAAACCCTTGAACAGGCCCGGGCGACATACCAAGCCGGCCAAGTT	+	MRA_2811	362.068	376.652	417.808	325.655	551.207	527.782	468.215	385.509	-0.280404	0.323545	0.688268
1324478	1324522	GAAACTGTTGGCGATACCGTCAAAGTTTACCTGCAGAGCGTCACC	-	MRA_0138	1100.4	772.136	795.825	835.149	1118.63	1399.77	1117.85	889.455	-0.329731	0.304917	0.671588
1324566	1324610	GAAACTGAACGCGCGCGTTGCCACACATAGGGTTGCTGTCACAGA	-	MRA_0486	1348.88	1355.95	1286.58	1055.75	1151.05	1197.07	1134.62	1330.47	0.229721	0.0141552	0.3343
1324928	1324972	GAAACCCGCCATCGACGGTTGCGACGCATCGTTGCCCATCGCCAT	-	MRA_2487	134.888	84.7467	159.165	152.323	108.08	152.98	137.794	126.267	-0.126043	0.685712	0.890702
1328687	1328731	GAAACACCTCTGACCACGTGAGCGTCTCGGTGATGCCGGCCCAAT	+		85.1924	112.996	172.429	136.565	48.6359	91.7881	92.3297	123.539	0.420099	0.436573	0.770189
1328793	1328837	GAAACGGTAATGTAGCACCAATGTCCGACTCTTCTGTCTTGTCCT	-	MRA_1543	9193.68	10499.2	9171.89	8146.64	6436.15	5258.7	6613.83	9621.58	0.540788	0.0335859	0.358459
1328930	1328974	GAAACAGGTTGACGCAGAGTCGAAGTCGGTGTACGCAGGGGCGCC	+	MRA_1079	283.975	188.326	252.011	231.11	313.431	275.364	273.302	241.437	-0.178847	0.435694	0.770178
1329635	1329679	GAAACCGATCAGCGTTGCGTTGCCCTCGGCGGCGACGCCGAGTTC	+	MRA_3114	184.584	225.991	265.275	147.07	124.292	145.331	138.898	225.283	0.697717	0.0240656	0.358459
1331196	1331240	GAAACCGTCCAGCGGGCGGTAGTCGATCCGGTTCCATTCCCCCGG	-	MRA_3890	85.1924	131.828	92.8463	126.06	97.2718	114.735	112.689	103.289	-0.125661	0.603397	0.860289
1331396	1331440	GAAACCGCGAATCCGTCGCCAGTGACCAGGTTGATCACCCCGGGC	-	MRA_3344	141.987	150.661	66.3188	141.818	91.8678	122.384	118.69	119.656	0.0116912	0.976239	0.991779
1333422	1333466	GAAACGCGAGGTCCACCAGGTAGGCCCGATGCGCCCGCCAGGCCG	-	MRA_2424	788.03	856.883	882.04	640.806	691.711	615.745	649.421	842.318	0.375211	0.00579635	0.291434
1335012	1335056	GAAACAACTCTTTCCAGCGCGGCTGAAACCGCAGCGGATCGTTGA	-	MRA_0106	99.3911	112.996	145.901	63.0301	70.2519	91.7881	75.0234	119.429	0.670746	0.0526229	0.387553
1335275	1335319	GAAACATCGCCGTCGGCGAGGACCGCCGGATCGGCTTCGCCGAGT	+	MRA_1226	134.888	141.244	192.324	162.828	145.908	160.629	156.455	156.152	-0.00279282	0.988018	0.995203
1335478	1335522	GAAACCATCTTGGCGTTCGCCGACGATCTGCGGACCATCGCCGAC	+	MRA_1956	127.789	75.3304	126.006	141.818	151.312	172.103	155.077	109.708	-0.499317	0.0793206	0.412671
1336245	1336289	GAAACCATCCGGGGGCATCACAGGGGCGGTCAGCGGGCTCTAACA	-	MRA_1929	35.4968	47.0815	33.1594	42.0201	27.0199	19.1225	29.3875	38.5792	0.392622	0.313345	0.677085
1336959	1337003	GAAACAGCGGGCTCAACACCTTCGGCGGCCGAAACGGCGCCCATG	-	MRA_0942	85.1924	103.579	59.6869	141.818	70.2519	103.262	105.11	82.8195	-0.343862	0.410562	0.754958
1338064	1338108	GAAACCGTTGGAAAGCTTCAGGTTCGCGGTCCGACCCTGTTCGAC	+	MRA_3866	2598.37	2919.05	2878.24	2668.27	2102.15	1770.75	2180.39	2798.55	0.360094	0.0924597	0.436879
1338277	1338321	GAAACGGTGCTGCTCGGGCATCCGGACGTGGCGGAGGCGGCAGTC	+	MRA_1436	305.273	329.57	265.275	315.15	253.988	344.205	304.448	300.039	-0.0210427	0.898752	0.966378
1340633	1340677	GAAACCACGAGAAATAGGGACACGTAATGGTGGATTTCGGGGCGT	+	MRA_1634	32728.1	41516.5	34306.7	31593.8	24880	18170.2	24881.3	36183.7	0.540278	0.0750342	0.408325
1340748	1340792	GAAACGCCGACGCGGCCGAAAACAGGTCACTCGCCACGCTGTCCC	-	MRA_2753	553.751	404.901	510.655	488.483	470.147	596.623	518.418	489.769	-0.0820144	0.654082	0.876726
1341839	1341883	GAAACACCGAGACCGCCGATCACTGGTCAAATAACGACAGTCTGC	-	MRA_0365	106.491	47.0815	99.4782	120.808	167.524	225.646	171.326	84.3501	-1.02228	0.0712267	0.408098
1342111	1342155	GAAACGCCTGATTCATCTGGGCCATGGTGTCTAGCGAGGTCGCCT	-	MRA_2497	894.52	772.136	809.089	588.281	702.519	799.322	696.707	825.249	0.244277	0.144243	0.502213
1343461	1343505	GAAACGCCTCTACGGCTTCGTCGAGCTCTTTGGCCATGATCGACA	+	MRA_2515	0	0	0	0	0	0	0	0
1343493	1343537	GAAACACTTGGTGTGACAAAGCTTTCCAAGTCGCAAGTGTCGATC	-	MRA_0701	937.117	932.213	1001.41	1234.34	1264.53	1216.19	1238.36	956.915	-0.371963	0.000437094	0.195868
1343903	1343947	GAAACGACCAGCAAAAGTCAATCGAAGGAAATGACGCAATGACCT	-	MRA_3289	550542	694395	600550	570512	433076	293657	432415	615162	0.508551	0.11319	0.469025
1344092	1344136	GAAACTCGCTGGACGGTCCCCAGGATGTTGGCAGCACATTCACCG	+	MRA_0605	397.565	433.15	517.287	304.645	464.743	413.047	394.145	449.334	0.18906	0.402795	0.748024
1344292	1344336	GAAACACCAGCGCCGCAGCGGTGCCGTAGATAAGGAAGTCGTAGA	-	MRA_0300	120.689	94.163	139.269	152.323	91.8678	107.086	117.092	118.041	0.0116374	0.968232	0.98823
1344757	1344801	GAAACGGTATGCGCCACCCCCACTGCATGAATGTGGGGCTGCTTT	-	MRA_1533	3592.28	3785.35	3475.1	2647.26	2420.99	2340.6	2469.62	3617.58	0.550738	0.000878024	0.205336
1344917	1344961	GAAACGCCGATTGCCCAAGTACTGCGGCGGCAGCGGCGAGAGATA	+	MRA_2743	85.1924	47.0815	86.2144	115.555	140.504	206.523	154.194	72.8294	-1.08215	0.0536082	0.387553
1345236	1345280	GAAACCGAATCCGCCGATGGCATACATGCCGACGACAGCCACCGC	-	MRA_2887	709.937	800.385	782.562	682.826	572.823	485.712	580.454	764.295	0.396948	0.044099	0.376506
1345496	1345540	GAAACCGCCGGATCGGCCCTCGTCAGCCGCTAGTTGGCGTGCAGG	+	MRA_3286	411.763	320.154	424.44	194.343	253.988	336.556	261.629	385.453	0.559031	0.0786251	0.412671
1345611	1345655	GAAACAGCAGGTTGCTGCTCCCGGAGAGCTCACGCGCCTTGACCG	+	MRA_0807	461.459	273.073	450.968	262.625	362.067	435.994	353.562	395.166	0.160497	0.62677	0.869336
1346034	1346078	GAAACTTGTCGACGCCATACACAGTCACCGGTCCGCGGCGGCGCA	+	MRA_0045	6275.84	7165.8	5776.37	5236.75	4528.54	3694.47	4486.59	6406	0.513806	0.0334584	0.358459
1346098	1346142	GAAACCGTCTATGGCGCAGGGTCCGTGATTGGTCCACACCACATT	+	MRA_3930	120.689	75.3304	152.533	84.0401	124.292	103.262	103.865	116.184	0.161712	0.650977	0.875876
1346400	1346444	GAAACCAGGTGTCGAGGACCGATCCGTCAGCGGCGAGGGTAGCCA	+	MRA_1865	1355.98	1308.87	948.359	1024.24	1075.39	975.249	1024.96	1204.4	0.232748	0.245454	0.610482
1348473	1348517	GAAACTTGCCGCGGGCCATCACGCTGGCCACCGAGGTGCTGTCCG	-		262.677	404.901	305.066	236.363	286.411	237.119	253.298	324.215	0.356114	0.192471	0.560641
1348607	1348651	GAAACGCCGTGGCGCGCTCGGGCTCGTTGAGCATCCAGAACCGAT	+	MRA_2538	205.882	263.656	252.011	225.858	248.584	183.576	219.339	240.516	0.132972	0.460441	0.785733
1349873	1349917	GAAACACGTGGAGGCGGCCGTCGACAGTCCGGATCGGTGCGGGGT	-	MRA_0653	1114.6	998.128	928.463	861.411	745.751	653.99	753.717	1013.73	0.427578	0.0324989	0.358459
1350133	1350177	GAAACATGGCCACCTCCCCACACCAGCGTCCAGCCACGTCCGGCG	-		14965.5	17476.6	14450.9	12679.6	12153.6	10242	11691.7	15631	0.418923	0.0298414	0.358459
1352360	1352404	GAAACCTCCTCAGGGTATTCGGCGTAGTACGGCACATATCCTTCG	-	MRA_3771	14.1987	28.2489	59.6869	84.0401	59.4439	19.1225	54.2022	34.0448	-0.670914	0.434209	0.769761
1353309	1353353	GAAACATGCGCGCCCCGGCGGCCGCAGCCAACGCGGTGGCTGCCA	-		255.577	216.575	258.643	283.635	167.524	244.768	231.976	243.598	0.0705306	0.767388	0.921019
1355270	1355314	GAAACGGAACCCGCGCCGCTTCAACTCACGCGACATAGCCTTCGA	-	MRA_2013	15845.8	18672.5	17110.2	13845.6	10370.3	7656.66	10624.2	17209.5	0.695856	0.0287082	0.358459
1358745	1358789	GAAACGCCGTCGCCTGCAAGCTAAGCGCCTGATAGGCCTGAGCGT	+	MRA_2554	85.1924	112.996	106.11	105.05	75.6559	118.56	99.7552	101.433	0.0240583	0.917307	0.971159
1360133	1360177	GAAACCCTCCCACGGGCAGATCGCCCGCAGCGCCGGCGGTTGCAG	+	MRA_2718	99.3911	84.7467	72.9507	157.575	108.08	141.507	135.721	85.6962	-0.663337	0.0384493	0.372456
1360697	1360741	GAAACCCGTCACCTGCCTTGGACCGGCCGTGGCGACGTCCCGGTG	-	MRA_2632	70.9937	216.575	159.165	120.808	151.312	187.401	153.173	148.911	-0.0407133	0.931385	0.975378
1361903	1361947	GAAACCGGGCTGCGGGCCGAGACCCTGCTCGCCGGGGCGGTTTCC	-	MRA_3716	809.328	828.634	835.617	656.563	686.307	734.305	692.392	824.526	0.251977	0.00528721	0.291434
1361909	1361953	GAAACCGCCCCGGCGAGCAGGGTCTCGGCCCGCAGCCCGGTTTCC	+	MRA_3252	347.869	423.733	318.33	262.625	399.895	497.186	386.569	363.311	-0.0895206	0.771765	0.922766
1362792	1362836	GAAACATCCCGGCTTTCCAGATTCCGACCGCACCCAGGCTGTCGT	+	MRA_1193	937.117	630.892	928.463	703.836	697.115	787.848	729.6	832.157	0.189751	0.383227	0.732042
1362881	1362925	GAAACGGTTTACCCCGACCGGTCCGCCCGCGCCGCCGCGGCGGCC	-	MRA_1383	1093.3	1384.2	1346.27	1192.32	772.771	657.815	874.302	1274.59	0.54383	0.098179	0.445864
1363520	1363564	GAAACACGTTTTCCATCAACGGGTCCAGGCCGCTGCTCGGCTCAT	+	MRA_0659	42.5962	47.0815	33.1594	84.0401	70.2519	61.1921	71.828	40.9457	-0.810835	0.016741	0.3343
1364235	1364279	GAAACCGAGCACGGGCGCGCGGGTCGCGGCTGGGCTTGACCGTAC	+	MRA_3007	681.539	819.218	722.875	625.048	659.287	761.077	681.804	741.211	0.120527	0.361589	0.713674
1365612	1365656	GAAACCATACCGTTACCTGCGCTGTCCAGGGAATATCGAGTCAAA	-	MRA_1894	70.9937	122.412	79.5825	115.555	97.2718	65.0166	92.6145	90.996	-0.0254348	0.944142	0.977743
1366264	1366308	GAAACTCCGGCGGCAGCGAGGCCAAGGCAGCCTGCAGGTCAGGTC	-		156.186	216.575	126.006	168.08	167.524	210.348	181.984	166.256	-0.130408	0.629643	0.869932
1368746	1368790	GAAACCGGACCCCGATAGCACCTAGAGTGTTCGCCAACATCGGTT	+	MRA_3473	156.186	65.9141	79.5825	68.2826	91.8678	84.1391	81.4298	100.561	0.30444	0.544657	0.831646
1369080	1369124	GAAACCGGATGCGGCGGGCTCGGCGGGGCCGGACGCTACTGAGCA	+	MRA_3509	305.273	386.068	404.545	283.635	291.815	267.715	281.055	365.295	0.378208	0.0545413	0.387553
1371005	1371049	GAAACCGGATTCCGGGAGTCGCACGGCCAGTCCCGTTTGGTAGCC	+	MRA_3510	92.2918	122.412	106.11	105.05	86.4638	80.3146	90.6095	106.938	0.239039	0.226932	0.591274
1372137	1372181	GAAACCGAACACAGTGATCGGGGGTCGTGGTTATCGTTTGAGCTA	+		156.186	131.828	232.116	162.828	205.352	198.874	189.018	173.377	-0.124613	0.659944	0.878455
1372550	1372594	GAAACCAGTTGCCCGGGCAAGGTTGTCGCCGGCGAACTCGTGCTG	+	MRA_1889	156.186	75.3304	92.8463	110.303	102.676	110.911	107.963	108.121	0.00210829	0.995206	0.997604
1373586	1373630	GAAACTGCTGCAACGCCCGGTGCAGCATCGGCCCGCGCCACACCA	+	MRA_0313	362.068	348.403	324.962	267.878	335.047	516.308	373.078	345.144	-0.112277	0.728388	0.909028
1375520	1375564	GAAACGAAGAAAGAAGCTAAGAAGACATAGGTTTCCGACGGCTCA	-	MRA_3405	163.285	197.742	119.374	173.333	178.332	118.56	156.741	160.134	0.0308924	0.914502	0.970859
1375535	1375579	GAAACCTATGTCTTCTTAGCTTCTTTCTTCGTTTCGTGAACTAGA	+	MRA_3830	92.2918	47.0815	106.11	105.05	108.08	107.086	106.739	81.8278	-0.383421	0.235276	0.59838
1378240	1378284	GAAACGATGGCGCTGAAAAAGGGGGGCGGAGGAGAATGAGAACCG	+	MRA_3001	3279.91	3728.85	3528.16	2967.67	2523.66	1981.09	2490.81	3512.31	0.495805	0.0311077	0.358459
1379782	1379826	GAAACCGAACACCTGCTGGCTGGCGTCATACGCGATGCGGAACTG	-	MRA_2853	305.273	244.824	218.852	183.838	205.352	198.874	196.021	256.316	0.386915	0.0842769	0.420058
1380470	1380514	GAAACCGCCGTGATCGCCAGCGTCACCGCCAGCGCCGTCCACCAA	-	MRA_3315	177.484	160.077	185.693	225.858	194.544	240.944	220.448	174.418	-0.337893	0.0420426	0.376506
1382811	1382855	GAAACCGGAAAACGTCATCGTAGGCGTGCGGCCGGAGCATATCCA	+	MRA_3458	42.5962	65.9141	46.4231	31.515	16.212	38.2451	28.6574	51.6445	0.849709	0.077398	0.410839
1383215	1383259	GAAACTGGCTCTAGCTTCGCGTCGGCGAACAGACGCAAAAAGCTC	-	MRA_0264	28.3975	75.3304	126.006	136.565	108.08	145.331	129.992	76.5778	-0.763424	0.153168	0.513157
1384437	1384481	GAAACTAGCGCACCGGCACCGGACGGACATCTGGGGTCCAACCCC	-		234.279	150.661	245.38	189.09	243.18	168.278	200.183	210.106	0.0698035	0.803397	0.937007
1385325	1385369	GAAACGAGGAGATCAAGCCCTCCGGCACCCCGTAGGACCCGTCGG	-	MRA_3121	347.869	320.154	351.49	330.908	259.392	179.752	256.684	339.838	0.404853	0.136778	0.492511
1385712	1385756	GAAACGGCAGGAGCAGTATCGGTTGGAGCCGCATGAGTCGGCTGT	+	MRA_1895	1093.3	1007.54	974.886	1055.75	1053.78	791.673	967.068	1025.24	0.0842781	0.571609	0.846783
1386451	1386495	GAAACGGCGGGACCGGCGGTGCGGGCGGACTGTTCGGACAGTCGG	-	MRA_1729	141.987	169.493	112.742	115.555	162.12	137.682	138.452	141.408	0.0304696	0.895859	0.965903
1386931	1386975	GAAACGGCGGAGCCGGCGGCGGCGGGGGGCTGGGCGGAGCGGGTG	-	MRA_1758	70.9937	65.9141	92.8463	31.515	54.0399	61.1921	48.9157	76.5847	0.646759	0.0854723	0.420694
1388358	1388402	GAAACCGCCGCCGACCCGGTGGCGAAACTGGACTCGGGCGCGTTC	+	MRA_3279	56.7949	75.3304	59.6869	99.7976	102.676	80.3146	94.2627	63.9374	-0.560026	0.0288567	0.358459
1388663	1388707	GAAACTCACGCGGGGCGGGCAGCCGGCACGGTCCCACGGCCGCGG	-	MRA_0850	255.577	395.485	252.011	351.918	313.431	290.662	318.671	301.024	-0.0821856	0.744437	0.915262
1390357	1390401	GAAACGCTGGAGGTGCTACGCACCCCTGGCGCCAGCGAGGCCATT	-	MRA_2115	134.888	150.661	92.8463	78.7876	167.524	133.858	126.723	126.132	-0.00674758	0.985737	0.994592
1390844	1390888	GAAACGCTGGACCGCTACGAGAACGTCAAGGAGTTCTTCTGGGTC	-	MRA_2122	354.968	197.742	358.121	299.393	313.431	221.821	278.215	303.611	0.126021	0.694438	0.892608
1392830	1392874	GAAACGTTCCTACAGACCAAGTACGTCGGCCAGAAGCGGTTCTCG	-	MRA_1067	617.645	480.231	603.501	693.331	551.207	619.57	621.369	567.126	-0.131782	0.416403	0.758351
1393017	1393061	GAAACTGCGCGACGTGCTGGGCTTGCTGCGCGATGCCTACTGCCG	-	MRA_0331	170.385	131.828	179.061	204.848	253.988	145.331	201.389	160.425	-0.328089	0.302054	0.670489
1393488	1393532	GAAACTCGGCGGGGTATTCCATGGCGCCCACGCCGATGATGGCGC	+	MRA_0591	134.888	103.579	119.374	105.05	81.0598	133.858	106.656	119.28	0.161393	0.515945	0.816968
1394637	1394681	GAAACGCGGCGCGCTCATGTTTGGCAAGCTGGTGCCGATGGGTAT	-	MRA_2323	70.9937	47.0815	99.4782	57.7776	70.2519	57.3676	61.799	72.5178	0.230751	0.532863	0.82482
1395006	1395050	GAAACGCTTCTTGTCGGTGGTGACGGCCAGTGGAGCGGCGGTAGG	-	MRA_2051	70.9937	56.4978	66.3188	42.0201	32.4239	45.8941	40.1127	64.6034	0.687552	0.0138829	0.3343
1395306	1395350	GAAACACATGCTCGGATCGTTGAACCGGCATTAGCCTGAGGGGAC	-	MRA_0249	156.186	178.91	192.324	225.858	140.504	130.033	165.465	175.807	0.0874651	0.763652	0.920928
1395531	1395575	GAAACCCCTGGCCTGCGCTGTGGGCGATGATGGTTGGCTTCTTCA	+	MRA_2376	134.888	112.996	106.11	89.2926	145.908	164.454	133.218	117.998	-0.175028	0.563731	0.843514
1396090	1396134	GAAACATTCCCGCACCAGACAATCCGACGCCGAACCAATCGAACC	-	MRA_1363	10634.9	12495.4	11141.6	9916.73	9170.57	7052.39	8713.23	11423.9	0.390781	0.0568358	0.387553
1396461	1396505	GAAACCCAGTACGCACAACGGATGGGACCTGTCAATGATCATGCC	-	MRA_2204	108024	133448	110255	96152.4	79260.3	55723	77045.3	117242	0.605715	0.0479372	0.381374
1400408	1400452	GAAACTAGGCCGGGGACCGGCCGTCGCAGTTGACGACGAACTGAT	-	MRA_0922	92.2918	150.661	152.533	157.575	108.08	95.6126	120.423	131.829	0.130558	0.698264	0.893821
1401748	1401792	GAAACCCATGGTCAGCATCTCATCGGCCTCATCGAGCACTAGAAA	-	MRA_2234	3833.66	4049.01	3839.86	4007.66	2756.03	2294.7	3019.47	3907.51	0.371955	0.160737	0.522677
1402955	1402999	GAAACACGTCGGATGACCCTGCCCAAGGAAAGAGCCGCCCAGGGC	+	MRA_0640	1029.41	1355.95	1167.21	824.644	945.698	646.341	805.561	1184.19	0.555833	0.0421312	0.376506
1403878	1403922	GAAACACCATCGGCCGGCTGGCCAGCAACTGGGCATACCACCCCT	-	MRA_0313	106.491	122.412	126.006	126.06	70.2519	53.5431	83.285	118.303	0.506354	0.198263	0.565141
1404039	1404083	GAAACGGTGCAACAACCACGCCAATGGGATCGTCAGCACCAGCGT	-	MRA_1453	298.173	207.159	324.962	225.858	297.219	317.434	280.17	276.765	-0.0176447	0.94355	0.977743
1405524	1405568	GAAACCGTCGAGCCCACGGTGCGCAAGTTCGTCGTTGAGCGGCTC	-	MRA_3910	205.882	207.159	212.22	210.1	210.756	130.033	183.63	208.42	0.182695	0.408406	0.753618
1405612	1405656	GAAACTCGGTGTGGACCGGCGGATCCTGCATCACCATGGGCGGGG	+	MRA_0568	504.055	640.308	550.446	493.736	367.471	252.417	371.208	564.936	0.60586	0.073468	0.408098
1405821	1405865	GAAACCTGGCCGAATCCGTGGCCGATGTACCGCGCGTTGCGCGAC	-	MRA_3609	496.956	555.562	437.704	462.221	551.207	382.451	465.293	496.74	0.0943536	0.624759	0.868261
1406088	1406132	GAAACGGCCGTGGTTGGCCGGCTATCTCGGGCCCGACGTCCTGGC	-	MRA_1811	291.074	414.317	351.49	640.806	426.915	302.136	456.619	352.294	-0.374213	0.377049	0.728166
1407509	1407553	GAAACGTGGCATGCAGTCCAGCGGCGTCGGTCAGTGGACCGGCCA	+	MRA_1136	4664.28	5612.11	4708.63	4280.79	3885.47	2646.56	3604.27	4995.01	0.470779	0.0749056	0.408195
1408559	1408603	GAAACGCGACTATCGAGACGCCATCACCCGCGGCCGCCATCAGCG	+	MRA_2430	262.677	320.154	258.643	309.898	275.603	325.083	303.528	280.491	-0.113874	0.40334	0.748024
1408596	1408640	GAAACAGCAACCGCGGCCCGGCATTCCTGATCCTGTTCGCAACGC	-	MRA_0764	106.491	160.077	92.8463	136.565	97.2718	118.56	117.466	119.805	0.0284459	0.925347	0.974037
1409519	1409563	GAAACCACAACCGTCTTCACGTCACTCAATCCCGGCCAGCTTCTT	-	MRA_1508	149.087	122.412	145.901	152.323	113.484	130.033	131.947	139.133	0.0765141	0.635906	0.871337
1410879	1410923	GAAACCGGTGCAGCCCCACGACCCGGACTACGCGCGGCTCTGGCA	-	MRA_3814	3308.31	2796.64	3156.77	2368.88	2302.1	2340.6	2337.19	3087.24	0.401541	0.00802546	0.30249
1412315	1412359	GAAACCACAGCGCGATCGGATTTCCTTGGAGCCGCACGACGGGGC	+	MRA_1524	78.093	75.3304	79.5825	63.0301	64.8479	57.3676	61.7485	77.6687	0.330928	0.00347246	0.279435
1412862	1412906	GAAACTGCACCCCGGCGTTGGTAGGCGCCGATGCGGGACGGGCCG	-	MRA_0400	92.2918	150.661	59.6869	57.7776	178.332	164.454	133.521	100.88	-0.404429	0.521052	0.819516
1413831	1413875	GAAACCGACCAGGTCGGCGAAGGCAACGGTGACCTGTCGCGCTCC	-	MRA_2905	120.689	160.077	79.5825	152.323	81.0598	114.735	116.039	120.116	0.0498191	0.90185	0.967486
1414578	1414622	GAAACGTGACACCGGTTCCTGGCCGGCGCGAAAACAGCGTCCGGC	-	MRA_1182	2101.41	1986.84	1929.88	1554.74	1459.08	1426.54	1480.12	2006.04	0.438638	0.00115587	0.205336
1414929	1414973	GAAACCCGACCGGAGCGAATGACTATCGCCGATGAAGCCCAGAAT	+	MRA_2415	20403.6	24510.6	21699.5	18252.5	15039.3	11202	14831.2	22204.6	0.582217	0.0358891	0.364105
1416600	1416644	GAAACTGACCCAGTTAGGCACCGCGGTGGGCACCTGGAAATACAT	-	MRA_0455	7390.44	8474.67	7726.14	6644.42	5803.88	4662.07	5703.46	7863.75	0.46338	0.0303822	0.358459
1416918	1416962	GAAACGCGAAGCCCGCATCGCCGGCCGGTTGCAGGAACCTCACGT	-	MRA_2470	234.279	329.57	318.33	262.625	308.027	237.119	269.257	294.06	0.127124	0.534345	0.826234
1416978	1417022	GAAACACCGGGTCCTTGCTGAATTCCGCGGTCATCAGCTTGACGG	+		28.3975	37.6652	19.8956	42.0201	48.6359	53.5431	48.0663	28.6528	-0.746353	0.0338169	0.358459
1418681	1418725	GAAACGTGGTATCACAATGACCGGTAGCGACACCCTATTGGCACC	-	MRA_1112|MRA_1111	2136.91	2175.16	2102.31	1922.42	1637.41	1682.78	1747.54	2138.13	0.291025	0.0126696	0.329996
1418764	1418808	GAAACAGCCGATGCCGCTGTCAAGGGCCACCGACCCGGTACATCG	-	MRA_0859	383.366	414.317	470.863	367.675	318.835	294.487	326.999	422.849	0.370854	0.0456963	0.378689
1418974	1419018	GAAACCTTCGTCGAGGCGTGGGCCACCAGCCACGACTTCATGGCC	-	MRA_3505	163.285	131.828	112.742	152.323	237.776	279.189	223.096	135.952	-0.714567	0.0957786	0.442702
1419103	1419147	GAAACCGACAGTGCCGGCAACCCGCGGTCTGACCACGCCGTGGTG	-	MRA_2895	1419.87	1478.36	1220.27	898.179	999.738	990.547	962.821	1372.83	0.511816	0.00835823	0.304933
1420020	1420064	GAAACTGGTGAGCACCTTGCAGTCGGAGTAGCCACACGACTTGAC	+	MRA_0223	546.651	273.073	543.814	456.968	626.863	497.186	527.006	454.513	-0.213498	0.52493	0.8214
1420252	1420296	GAAACCGCCGCACCGCCGGCATTCGGAAAGGACTCACCAATGACG	-	MRA_3277|MRA_3278	30151	39077.6	31819.8	27712.2	21961.8	15921.4	21865.2	33682.8	0.623379	0.0538511	0.387553
1421143	1421187	GAAACGCCATTCAATTCGGCCGATTCGACTCGCGGTGCCGTGCGG	-		85.1924	150.661	66.3188	115.555	151.312	110.911	125.926	100.724	-0.322167	0.427478	0.766905
1421346	1421390	GAAACCGGCACCGAGATCGCCGAGGAGGTCCTCAGCCAAACCAAC	-	MRA_3513	99.3911	122.412	92.8463	52.5251	64.8479	80.3146	65.8959	104.883	0.670523	0.0317471	0.358459
1421857	1421901	GAAACTCGTACGATCCCGGCGAAGCTCGCGCATCGCTCGCTGGAT	+	MRA_0564	276.875	273.073	271.907	299.393	243.18	214.172	252.248	273.952	0.119077	0.435321	0.770178
1422724	1422768	GAAACCGGCCTGGTAGACGTCGTCATTCAACTCGTGGAACCGTTC	+	MRA_3560	56.7949	84.7467	66.3188	110.303	102.676	168.278	127.086	69.2868	-0.875148	0.0604108	0.392955
1423473	1423517	GAAACGGCTGGCGCCACAACGCCGGCTGAGCATCGCGGTGATCAC	-	MRA_1673	177.484	254.24	185.693	215.353	167.524	233.295	205.39	205.806	0.00291334	0.99004	0.996006
1423645	1423689	GAAACGCTGCTGGCCGATTGCCCCACCTATGCCGAATTCGCCGCC	-	MRA_2130	120.689	112.996	112.742	141.818	108.08	87.9636	112.62	115.476	0.0361201	0.866434	0.959246
1425102	1425146	GAAACCCGCCCCGGTCCGGGAGCCCAGATAGACCGCCCCGATCGC	+	MRA_2493	127.789	188.326	79.5825	110.303	189.14	160.629	153.357	131.899	-0.217462	0.611435	0.863145
1425846	1425890	GAAACCGCTGTGGCCGTCGATGTTGATGTCCTCGACACTCGCGCG	-	MRA_3444	511.154	461.399	431.072	456.968	480.955	485.712	474.545	467.875	-0.020422	0.802664	0.936581
1425939	1425983	GAAACTCACCGACCATTCGATGAAGTCGTCGGAGAACTGGATTCC	-	MRA_0874	42.5962	131.828	119.374	131.313	75.6559	95.6126	100.86	97.9327	-0.0424967	0.932143	0.975378
1427829	1427873	GAAACAGCGTGCTGGTGTACACCGACGAAGCGTCCAGCGGGTCAT	-	MRA_0949	1554.76	1704.35	1704.39	1365.65	1248.32	1021.14	1211.71	1654.5	0.449357	0.0171432	0.3343
1428943	1428987	GAAACGCTTGCGGTAGACGAAACGATAAGGGCCGCTGCTGATTTC	-		383.366	329.57	437.704	294.14	367.471	378.626	346.746	383.547	0.145524	0.419595	0.759654
1429089	1429133	GAAACGGTCGACACCGAACTGTGGCATGCCCAGCGGGTGCTGCAG	+	MRA_1513	234.279	357.819	291.803	351.918	335.047	256.242	314.402	294.634	-0.0936897	0.691349	0.892608
1430322	1430366	GAAACCAGATCGAGCTCGGCCGGTTGACCGGCACACAACTGTTCC	-	MRA_1744	127.789	150.661	185.693	168.08	167.524	168.278	167.961	154.714	-0.11852	0.475474	0.79652
1430847	1430891	GAAACCGAGCGTGAGCACGCCGCCAGCCACCACGCGCGGGTCGGG	+	MRA_3039	553.751	612.059	576.973	556.766	524.187	554.553	545.169	580.928	0.0916563	0.147414	0.505669
1431355	1431399	GAAACGGGGACATGCGATGGACACTCAGAGCGACTACGTCGTGGT	+	MRA_1597	2967.54	3371.03	3024.14	2311.1	1923.82	1598.64	1944.52	3120.9	0.682547	0.00821128	0.304933
1432230	1432274	GAAACCCAGCACCGTGACGAGATGATCGAGCAGGTTGCACCCGAC	-	MRA_2148	255.577	282.489	285.171	330.908	340.451	286.838	319.399	274.412	-0.219015	0.0772693	0.410839
1433261	1433305	GAAACGCGTCGCCCACCCAGCCGAACTGTGCGATGTCGAAAGCCC	+	MRA_2256	184.584	131.828	152.533	147.07	118.888	80.3146	115.424	156.315	0.43751	0.173102	0.537327
1433328	1433372	GAAACCGCTGCCGGACTTGGCCTGAAGTTCGAGTTTGACGCCGAT	+	MRA_3433	149.087	112.996	165.797	220.605	189.14	252.417	220.721	142.626	-0.629981	0.0312963	0.358459
1433468	1433512	GAAACGGGAGCTGGACGCCCTGGGCTGGAGGCGAAGCGGCGCGTT	-	MRA_1651	170.385	188.326	66.3188	99.7976	140.504	122.384	120.895	141.677	0.228844	0.629268	0.869932
1434683	1434727	GAAACGACGCCCTGAGCGCAGACGCGATGCCCGGGGCGCAGCCTC	+	MRA_3232	92.2918	103.579	106.11	131.313	124.292	84.1391	113.248	100.66	-0.169988	0.45679	0.784468
1434759	1434803	GAAACACGAGTACACCAGGCGACTGCTGGGCGCGGTACCGCAACC	-	MRA_0577	1852.93	1280.62	1412.59	1155.55	1372.61	1285.03	1271.07	1515.38	0.253641	0.255282	0.621882
1434911	1434955	GAAACAAATAAATATGACAACCCGAACTGCTCTTGGAGGTCGAGC	+	MRA_0010	1703.85	1864.43	2016.09	1785.85	1453.67	1112.93	1450.82	1861.46	0.359564	0.127648	0.484371
1436127	1436171	GAAACGCACGGGAACGCCGCTGCGGCTGCGAAATACCGACCAGGT	+	MRA_2957	85.1924	84.7467	46.4231	120.808	75.6559	107.086	101.183	72.1207	-0.488484	0.192044	0.559688
1436322	1436366	GAAACCGGGACATCGCGTTGTCGGCAAGCCCCAACAGTTCGGTAC	+	MRA_3680	248.478	263.656	265.275	178.585	232.372	221.821	210.926	259.136	0.296975	0.0494976	0.383948
1436684	1436728	GAAACAAGAACACCCACGGGAACGCGGTCGCGGATGCGGTGCCGT	+	MRA_0106	340.77	348.403	238.748	346.665	372.875	374.802	364.781	309.307	-0.237991	0.203129	0.569764
1436749	1436793	GAAACCGGGTTGAGCTTCCTTGGTTTCGGTATTCAACCGCCGGAT	-	MRA_3748	28.3975	94.163	39.7913	131.313	86.4638	84.1391	100.639	54.1172	-0.895023	0.141496	0.499789
1436772	1436816	GAAACCAAGGAAGCTCAACCCGGTTTCGGCCAGGATGGCGGCGGC	+	MRA_1466	49.6956	65.9141	33.1594	84.0401	91.8678	87.9636	87.9572	49.5897	-0.826761	0.0168673	0.3343
1437008	1437052	GAAACATGATGTTTGCCGAGTTCTTGGTTCGCGGGGTAACGATGG	+	MRA_1321	134.888	178.91	112.742	152.323	183.736	191.225	175.761	142.18	-0.3059	0.214891	0.580012
1438637	1438681	GAAACCGCTCGCGTAGTCCACGTTGTTGGCCAGGTAGTCGTCGGT	-	MRA_3428A	127.789	169.493	119.374	84.0401	145.908	84.1391	104.696	138.885	0.407692	0.255463	0.621882
1439421	1439465	GAAACGCCTTCAGCGCCAGGTGCAGCATGACGATGGAGTCCTTGC	-	MRA_2480	937.117	838.051	782.562	829.896	772.771	680.762	761.143	852.576	0.163662	0.218482	0.581515
1439910	1439954	GAAACACCTTGCGCCGGTGGGCGAAATAGATGGACGGCAGCCTGA	-	MRA_0544	134.888	94.163	99.4782	115.555	162.12	141.507	139.727	109.51	-0.351554	0.179021	0.543729
1440115	1440159	GAAACTGCGGTGGCCCGCTTGACGGAGCGCGGGGCGACCAGGGCT	+	MRA_0314	702.837	527.313	603.501	498.988	670.095	692.235	620.439	611.217	-0.0216057	0.913174	0.970733
1441026	1441070	GAAACCGCCATCGGCGGAAACGCTTCTGCCACCGGGCCGTTCGGG	-	MRA_3234	99.3911	169.493	112.742	136.565	97.2718	110.911	114.916	127.209	0.14662	0.64065	0.872982
1441296	1441340	GAAACACGGCCCAGTTCGTTGAGTTTCAACGCCGTTGCGGTCTTG	-	MRA_0617	156.186	235.407	159.165	189.09	199.948	175.927	188.322	183.586	-0.0367416	0.86852	0.959382
1441319	1441363	GAAACTCAACGAACTGGGCCGTGTTTCGCTGCGCACCCAGGTGCC	+	MRA_0896	127.789	207.159	185.693	194.343	135.1	217.997	182.48	173.547	-0.0724135	0.806837	0.939015
1442188	1442232	GAAACTGCGGTGGTATGCCTTGGGCCGCAGCCAGATCGTCGGTCT	-	MRA_0314	113.59	94.163	159.165	94.5451	140.504	137.682	124.244	122.306	-0.0226776	0.940363	0.977743
1444722	1444766	GAAACGGCGGGTTGAGGAGCCGGGCAATCTAACCCAGCCCGGCGG	-	MRA_1713	120.689	65.9141	119.374	115.555	140.504	110.911	122.323	101.992	-0.262236	0.372151	0.723685
1446044	1446088	GAAACATCAGCTTGTCGATCAGCGTGCCGGATTTCACGGGAATCA	+	MRA_1177	1171.4	1186.45	1233.53	1208.08	1059.18	963.775	1077.01	1197.13	0.152542	0.177584	0.542017
1446275	1446319	GAAACTCGCCATGAGTGCACGCTCGGCGAAGCGAGAGCGGAAAAA	-	MRA_0631	56.7949	94.163	33.1594	89.2926	59.4439	65.0166	71.251	61.3724	-0.21532	0.646978	0.875803
1446352	1446396	GAAACCCCTTCTGATAACCCATGCAGCGCCAACACCTCTGGCCAA	-	MRA_2377	397.565	320.154	384.649	315.15	281.007	367.153	321.103	367.456	0.194533	0.251962	0.618387
1447126	1447170	GAAACGGCGAGTGAACATTGATGATCTCCTTGTGCTGATGTCATC	+	MRA_1787	638.943	593.227	570.342	593.533	610.651	611.921	605.368	600.837	-0.0108392	0.839867	0.949213
1447967	1448011	GAAACCGCCGCCCAGGCTAAAGTCGTTACCAGCGTTATCGACGCC	+	MRA_3279	92.2918	216.575	159.165	162.828	86.4638	99.4371	116.243	156.011	0.424501	0.407078	0.752271
1448504	1448548	GAAACCGGCAACATCTACGAGAAGGACGGCGCAACCTGGTTGCGC	+	MRA_3511	78.093	141.244	218.852	199.595	129.696	156.805	162.032	146.063	-0.149686	0.74336	0.914704
1449502	1449546	GAAACCGCCGCGGCCTTTGGAAGTGGGGCGAACGTGCACTATGCC	+	MRA_3280	191.683	244.824	112.742	131.313	113.484	126.209	123.668	183.083	0.56602	0.199842	0.56614
1451684	1451728	GAAACCCATTGGTGCCACCGGAAGTTGAGCGTATTTAGACTCACG	-	MRA_2258	99.3911	56.4978	53.055	84.0401	59.4439	61.1921	68.2254	69.648	0.0297735	0.936884	0.975702
1451737	1451781	GAAACGCGCTATTACGTCAGCATGAACGTCGCCGACAAGCCGGGC	+	MRA_2377	127.789	150.661	145.901	89.2926	108.08	91.7881	96.3868	141.45	0.553386	0.00782247	0.30249
1451929	1451973	GAAACCGTTGATGCACTGGACGACTTGGATGTCGTGCAGGGTGTG	+		447.26	442.566	444.336	472.726	475.551	413.047	453.774	444.721	-0.0290759	0.680507	0.88834
1453729	1453773	GAAACCACGGCACCACCCAAAACCGCGGCCGCCGCGTTGTCGGGA	-	MRA_1651	113.59	216.575	112.742	178.585	178.332	160.629	172.515	147.636	-0.224685	0.516193	0.816968
1453888	1453932	GAAACGCGGGTGCTATTGCCCGCGCAGGTTAGTCACGACGACGCA	+	MRA_2302	99.3911	131.828	72.9507	157.575	118.888	141.507	139.323	101.39	-0.458521	0.136356	0.49234
1455488	1455532	GAAACCAGTACCGAGCGGCTGACCACCCGGGTCATCGACCTCATC	+		163.285	263.656	252.011	189.09	183.736	198.874	190.567	226.318	0.248053	0.326518	0.690742
1456652	1456696	GAAACCGCCTTGTCAGCTCCGACCTTGCGCTTGCCGTACCGCTTC	-	MRA_3334	184.584	150.661	172.429	194.343	145.908	240.944	193.731	169.224	-0.195121	0.448191	0.77727
1458447	1458491	GAAACCATCAGGTCGACTTGTCCGTCGAGTTCGGGGAGCAGGCGG	-	MRA_1913	85.1924	122.412	53.055	68.2826	145.908	152.98	122.39	86.8864	-0.494285	0.351903	0.705293
1460105	1460149	GAAACGGTCAGCGCCAGGGTAAGCAGGATCGAGGAAGCCTGGTCC	-	MRA_1532	227.18	376.652	212.22	178.585	199.948	114.735	164.423	272.017	0.726289	0.139234	0.496767
1460994	1461038	GAAACCACCCGATCGACTGATCGGTGGCCCGCCGAGCGTATCGCA	-	MRA_1560	177.484	94.163	99.4782	105.05	151.312	172.103	142.822	123.708	-0.207269	0.598166	0.857513
1461062	1461106	GAAACACCAACGGCGCGTCCTGCGCTGGTGTCGTCACTGCGGCAC	-	MRA_0263	1057.81	819.218	875.408	871.916	1134.84	1235.32	1080.69	917.477	-0.236208	0.277934	0.647278
1465222	1465266	GAAACCGGCGGACTCCGACGCCGCGGCCGCGACGATGGTGGTGTA	-	MRA_3612	234.279	131.828	311.698	210.1	129.696	244.768	194.855	225.935	0.21351	0.643793	0.874587
1465549	1465593	GAAACATTGCCCGTCGGTGATCGAGATGACGTTGGTCGGGATGTA	-		617.645	602.643	530.55	577.776	329.643	313.609	407.01	583.613	0.519949	0.120134	0.475457
1465602	1465646	GAAACCGACCTGTTCAACCAGGGCGTCCGGCCGGCCATCAACGTC	+	MRA_2955	42.5962	103.579	39.7913	105.05	64.8479	76.4901	82.1294	61.9889	-0.405888	0.448493	0.777387
1465827	1465871	GAAACCACTTGCTCCTCAACGGGCATGGGCTGGGATTGCGGCTGC	-		141.987	178.91	139.269	105.05	91.8678	160.629	119.182	153.389	0.364022	0.237458	0.600974
1465938	1465982	GAAACCGAATTACTGGACCACATGCGGGCCTCCGAAGAAGAGATT	+	MRA_2889	340.77	197.742	238.748	299.393	232.372	317.434	283.066	259.087	-0.127705	0.655162	0.877398
1466414	1466458	GAAACGAGCCGGCGTGCTGGTGGTGTCGTCCGATCGTGGTTTGTG	+	MRA_3143	1015.21	922.797	928.463	966.461	783.578	761.077	837.039	955.49	0.190946	0.173317	0.537327
1466566	1466610	GAAACCCATCCACGACTCGGTGATGTTCCAGTTCCGAAAACTGTA	-		21.2981	37.6652	39.7913	36.7675	21.616	15.298	24.5605	32.9182	0.422544	0.388341	0.735589
1467206	1467250	GAAACTCGACGTCGACGACGGGCCCAGTGACCCGTACCACGCGGC	-	MRA_0665	241.379	263.656	278.539	315.15	221.564	283.013	273.242	261.191	-0.0650752	0.703832	0.896919
1468641	1468685	GAAACTTCGCCGTACCCGACCAGATGTTCCGGTCGACGGCGACGA	-	MRA_0106	99.3911	122.412	126.006	162.828	129.696	107.086	133.203	115.936	-0.200297	0.396655	0.742109
1470082	1470126	GAAACGGATCGGCGCATTGAATCGCATCCGGGCAGCGCTCGGTGA	+	MRA_1932	0	0	0	0	0	0	0	0
1470159	1470203	GAAACGTGAGTAATCTGGGCGGCCCGCTCAGCGCCCAGGGCATCG	+	MRA_1177	0	0	0	0	0	0	0	0
1470789	1470833	GAAACACAAGGAGCCGACAACGACGTGCGCAATGTGAGGCTATTT	-	MRA_0188	13957.4	16685.7	14815.6	13572.5	11407.8	8689.28	11223.2	15152.9	0.433109	0.0730358	0.408098
1470856	1470900	GAAACCTTAAGCCACAACGACGTGCGCCTACTCAGGACACAAACT	+	MRA_3539	0	0	0	0	0	0	0	0
1471595	1471639	GAAACGCTCGGCCACCCGGTCAGTGTAGTAAAGGGGTTTTGCCTT	-	MRA_2200	4806.27	4764.65	4708.63	3902.61	3901.68	3480.3	3761.53	4759.85	0.339596	0.00223947	0.273043
1472077	1472121	GAAACGTTGCGCGGTGCGGAGATTCAGTTGGAGTTCCCCTCGGTG	+	MRA_1012	1143	1129.96	1273.32	1055.75	1021.35	1200.89	1092.67	1182.09	0.113487	0.279596	0.649836
1472487	1472531	GAAACCCGGGGAACGGCAAGGTCGCAACGTTGACAGCCTTCGGAC	-	MRA_2607	305.273	282.489	338.226	288.888	275.603	271.54	278.677	308.663	0.147436	0.152637	0.512685
1472984	1473028	GAAACAAGCAAGCGTGTTGTTTGAGAACTCAATAGTGTGTTTGGT	+	MRA_0112	560.85	451.982	557.078	493.736	475.551	481.888	483.725	523.303	0.113461	0.334177	0.694154
1472985	1473029	GAAACCACCAAACACACTATTGAGTTCTCAAACAACACGCTTGCT	-	MRA_1537	14.1987	37.6652	13.2638	15.7575	16.212	19.1225	17.0307	21.7092	0.350173	0.592371	0.854643
1473309	1473353	GAAACTGGGTCTAATACCGGATAGGACCACGGGATGCATGTCTTG	+	MRA_0236	532.453	451.982	450.968	341.413	383.683	321.258	348.785	478.468	0.456083	0.0165377	0.3343
1473936	1473980	GAAACCCACACCTAGTACCCACCGTTTACGGCGTGGACTACCAGG	-	MRA_2078	163.285	112.996	179.061	173.333	291.815	221.821	228.99	151.781	-0.593296	0.12399	0.483072
1475090	1475134	GAAACCCAGCACGAGTGATGTCGTGCTACCCGCATCTGAATATAT	+	MRA_2149	170.385	150.661	145.901	147.07	189.14	145.331	160.514	155.649	-0.0444002	0.778446	0.924847
1475162	1475206	GAAACATCTCAGTACCCGTAGGAGGAGAAAACAATTGTGATTCCG	+	MRA_1298	22725.1	26083.1	24405.3	21782.1	17395.4	13374.3	17517.3	24404.5	0.478368	0.0579147	0.387663
1475566	1475610	GAAACCGTGTGCCTACAATCCGTCAGAGCCTCCTTTTCCTCTCCG	+	MRA_3923	312.372	225.991	212.22	204.848	259.392	298.311	254.184	250.194	-0.0228208	0.927938	0.974257
1476073	1476117	GAAACAGCCCAGATCGCCGGCTAAGGCCCCCAAGCGTGTGCTAAG	+	MRA_0833	141.987	160.077	165.797	147.07	156.716	95.6126	133.133	155.954	0.228252	0.323369	0.688154
1476956	1477000	GAAACCAGTGAGGAGCGACTGTTTACTAAAAACACAGGTCCGTGC	+	MRA_1877	5906.67	7834.36	6459.45	6192.71	4571.78	2876.03	4546.84	6733.49	0.566492	0.121624	0.479664
1477336	1477380	GAAACCTCGACGCCAGTTGGGGCGGAGTCGTTGTTGAAATACCAC	+	MRA_3764	198.782	225.991	172.429	278.383	199.948	168.278	215.536	199.067	-0.114673	0.672711	0.885899
1477835	1477879	GAAACTTGAGGAAACCTGTCCCTAGTACGAGAGGACCGGGACGGA	+	MRA_0074	859.023	790.969	835.617	840.401	788.982	753.428	794.27	828.536	0.0609349	0.347024	0.702074
1477942	1477986	GAAACCTGATCTTGGAGAAGGTTTCCCGCTTAGATGCTTTCAGCG	-	MRA_3671	170.385	131.828	132.638	136.565	124.292	160.629	140.495	144.95	0.0450344	0.801735	0.936224
1477967	1478011	GAAACCTTCTCCAAGATCAGGTTTCTCACCCACTTGGTGGGATAA	+	MRA_3501	49.6956	18.8326	26.5275	57.7776	21.616	38.2451	39.2129	31.6852	-0.307517	0.618648	0.865781
1478230	1478274	GAAACGCCCGGTCCCATTCCGAACCCGGAAGCTAAGCCTGCCAGC	+	MRA_2811	156.186	178.91	185.693	162.828	172.928	191.225	175.66	173.596	-0.0170528	0.873792	0.960059
1478457	1478501	GAAACGAGCTCTGCTCGAGTTGGAGAAAAGCCGGGCGCCCGCAGA	-	MRA_3125	85.1924	65.9141	106.11	115.555	102.676	57.3676	91.8662	85.7389	-0.0995847	0.786149	0.929476
1478621	1478665	GAAACCCGGTCCTACGGGGAAATCGCCGACCAGATCGGCGCCCCC	-	MRA_2615	120.689	56.4978	126.006	99.7976	113.484	107.086	106.789	101.064	-0.0794929	0.813181	0.941225
1480528	1480572	GAAACTTCGTGGGCACGACCAACCGGTCCGGCTGGCCAAGCCGGT	-	MRA_0090	7482.73	7005.73	7460.86	6171.7	6349.69	6536.08	6352.49	7316.44	0.20382	0.00681583	0.30249
1481032	1481076	GAAACTGGGCGGCGAAGAACGCCACGTCGCCGTCGTGTTCATCGA	-	MRA_0248	14.1987	56.4978	13.2638	47.2726	64.8479	42.0696	51.3967	27.9868	-0.87693	0.213413	0.580012
1481183	1481227	GAAACCACGCTGCAGCTCGCCGAGTTCGGTGCCGTCGAAGACCAC	+	MRA_1643	227.18	225.991	159.165	183.838	151.312	202.699	179.283	204.112	0.187124	0.410233	0.754871
1481710	1481754	GAAACCGACTCGTGAGGAGGAGCGCCGCACCTTCCTGGCCCCCTG	-	MRA_2980	525.353	508.48	557.078	451.716	372.875	466.59	430.394	530.304	0.301162	0.0367326	0.36447
1482006	1482050	GAAACTCCCGCGTACGGCTCCTGGCTGCTTGGGCGGGTTTCGGAA	-	MRA_0764	85.1924	65.9141	59.6869	131.313	91.8678	80.3146	101.165	70.2645	-0.525844	0.147577	0.505669
1482015	1482059	GAAACCCGCCCAAGCAGCCAGGAGCCGTACGCGGGAGTTTCTGGC	+	MRA_2488	70.9937	160.077	106.11	73.5351	118.888	91.7881	94.737	112.394	0.24656	0.576325	0.848177
1482240	1482284	GAAACCGAACGTGCCCATTGGTCTTTGGGCGAGACGGTGACGCTG	-	MRA_2866	56.7949	37.6652	53.055	94.5451	75.6559	84.1391	84.78	49.1717	-0.785896	0.0112685	0.329996
1482857	1482901	GAAACCACGCTGCAGCTCACCGAGTTCGGTGCCGTCGAACACCAC	+	MRA_1640	319.472	329.57	437.704	262.625	394.491	317.434	324.85	362.249	0.157206	0.525252	0.821676
1483000	1483044	GAAACCCGAAGATCAACGTGGTTATCGACAGGATCAACACCGCCG	+	MRA_2380	2733.26	2363.49	2367.58	2127.27	2150.79	2076.71	2118.25	2488.11	0.232175	0.0411265	0.376506
1483011	1483055	GAAACGCAGCTCGCGTCGGCGGTGTTGATCCTGTCGATAACCACG	-	MRA_2936	184.584	112.996	126.006	189.09	162.12	172.103	174.438	141.195	-0.305022	0.22817	0.592967
1483387	1483431	GAAACGGGAGCAGCAAGGTGTTGCGCCCGTCGGCCTGGCTCGGCG	+	MRA_1657	134.888	131.828	159.165	115.555	183.736	126.209	141.833	141.96	0.00129381	0.995828	0.997604
1484305	1484349	GAAACTTGTTGACAAGTCCACGGTGATGGTTCACTTCATCGACGA	+	MRA_0042	3343.8	3474.61	3408.79	2899.38	2847.9	2994.59	2913.96	3409.07	0.226397	0.000980213	0.205336
1484576	1484620	GAAACCACGCTGTAGCTCACCGAGTTCGGTCCCGTCGAATACGAC	+	MRA_1645	106.491	103.579	79.5825	94.5451	97.2718	118.56	103.459	96.5508	-0.0996975	0.577734	0.84922
1485244	1485288	GAAACCAAGCGTGATTTTGGACGCCCCGCATTGGGTGTCGTTCGG	-	MRA_1465	127.789	131.828	112.742	136.565	102.676	95.6126	111.618	124.12	0.153163	0.419576	0.759654
1489505	1489549	GAAACGGCGGAGTCGGCAGTGCGCCGGGTAAGGGTGGCGCCGGCG	-	MRA_1758	134.888	94.163	132.638	73.5351	102.676	95.6126	90.6078	120.563	0.412077	0.132031	0.48926
1491058	1491102	GAAACGCCGACATCTGAGCGCTCACCGCCTGATAGGCCTGGCCAT	+	MRA_2774	319.472	254.24	192.324	231.11	172.928	164.454	189.497	255.345	0.430273	0.194243	0.563466
1493558	1493602	GAAACTCACCGGGGAGCACCTTGCACCCGAGCCGGCCGAAATGGC	-	MRA_0859	241.379	160.077	172.429	236.363	275.603	344.205	285.391	191.295	-0.57714	0.080379	0.412671
1493605	1493649	GAAACACGCTGCTGCGCAGGAGGTGACGGGCTCATGAGTCGATCC	-	MRA_0600	9356.97	11017.1	9762.12	8188.66	7295.39	5924.16	7136.07	10045.4	0.493332	0.0244657	0.358459
1493958	1494002	GAAACGCCGGGTGCAGCCGGCGAATTATATTGAGCCGTGTGATGA	+	MRA_2608	170.385	197.742	205.588	110.303	124.292	221.821	152.139	191.238	0.329987	0.346289	0.701972
1495020	1495064	GAAACATCTCATACCAAGCGCCGAACCGGGCCAACGGCCGATCCA	+	MRA_1299	1405.67	1308.87	1412.59	1176.56	1226.71	879.636	1094.3	1375.71	0.330167	0.0680357	0.40386
1495652	1495696	GAAACGACGGGCGCGACGTCATCGATTTCGACACGACCGGGCACC	+	MRA_3192	106.491	169.493	53.055	84.0401	64.8479	91.7881	80.2254	109.68	0.451165	0.442458	0.773781
1495661	1495705	GAAACGGAGTGGTGGGTGCCCGGTCGTGTCGAAATCGATGACGTC	-	MRA_1940A	617.645	517.896	437.704	535.756	529.591	615.745	560.364	524.415	-0.0956551	0.575118	0.847288
1499936	1499980	GAAACGCTGACCTGCGACCAGGATCGGTCTCCCACACCGGGCTTA	+	MRA_2179	198.782	291.905	232.116	294.14	259.392	149.156	234.229	240.934	0.0407196	0.902692	0.968019
1500332	1500376	GAAACCGGTGAGCACTTGGTGGTCCAGGCCGGCACCGGAACCGGC	-	MRA_3810	752.533	687.39	669.82	646.058	589.035	676.937	637.344	703.247	0.141961	0.141105	0.499789
1501299	1501343	GAAACCGGCGATATACGCCGCCCGGGCCGCTGCCACCGCGGCGCG	+	MRA_3572	276.875	357.819	331.594	325.655	259.392	252.417	279.155	322.096	0.206426	0.267507	0.635767
1501414	1501458	GAAACGCTGGTGCTGTCAATCTTCAACCACGACACAGCGATCGCC	-	MRA_2088	198.782	273.073	179.061	173.333	194.544	156.805	174.894	216.972	0.31103	0.241546	0.60478
1502062	1502106	GAAACACGTAAGTCACGTAGCTCATCAAGTTGACCGGGTCGTCCC	-	MRA_0639	546.651	630.892	417.808	477.978	351.259	340.381	389.873	531.784	0.447836	0.135601	0.49234
1503873	1503917	GAAACATGTCACGGTAGGTCGGTATTCCGGCTACCGGCTGAGCAT	-	MRA_1335	120.689	188.326	145.901	183.838	216.16	160.629	186.876	151.639	-0.301438	0.238727	0.602118
1503941	1503985	GAAACTTCGGTGTTGCTTAGGAAAGGAACCGTCTACGTGCTGGTG	+	MRA_0090	45478.5	59256.8	49009.6	45292.4	34666.6	22939.4	34299.4	51248.3	0.579319	0.0914891	0.434943
1504941	1504985	GAAACACCGGCATTTCGCTGGCGATGGCGGCCCGGTTGAAGGGGT	+	MRA_0452	85.1924	75.3304	86.2144	105.05	135.1	80.3146	106.821	82.2457	-0.377189	0.20421	0.570083
1505238	1505282	GAAACGGCCAGTGCCCATCAGCGTGCCCGTGGTGCCTAGGCCGGC	-	MRA_1875	170.385	197.742	132.638	94.5451	64.8479	103.262	87.5515	166.922	0.930966	0.0231591	0.358459
1505931	1505975	GAAACCCCAGCACCAGCAGCGGGATGGTATTGGCCATTAGGTGGT	-	MRA_2284	262.677	216.575	252.011	199.595	281.007	233.295	237.966	243.754	0.034673	0.843135	0.950185
1508080	1508124	GAAACCGCGGGTGATGATCACCGGGCGAAGCTCGTGGTCGAGCCG	-	MRA_3401	141.987	103.579	132.638	173.333	140.504	122.384	145.407	126.068	-0.205893	0.363347	0.714666
1509014	1509058	GAAACACCAGAAACCGGTGTGACATTCGAGGACAACGCGCTGGCC	+	MRA_0288	177.484	207.159	192.324	178.585	189.14	195.05	187.592	192.322	0.035932	0.655374	0.877398
1509794	1509838	GAAACGCCCGCGGCGCAGCACGCCGAGCCTGCCATCGCCGTCGAG	-	MRA_2824	447.26	508.48	397.913	472.726	383.683	489.537	448.649	451.218	0.00823783	0.957994	0.984103
1510133	1510177	GAAACCTGGTCCACTGCCACCAACCCAGGGCCAGGCAACCACAGG	+	MRA_3588	1398.58	1026.38	1293.22	913.936	1378.02	1231.49	1174.48	1239.39	0.0776056	0.731188	0.909692
1510852	1510896	GAAACGGGTCAACGTCGCGTCCGCCCATCGCTGGTCATTGGCGCC	-	MRA_1560	298.173	291.905	291.803	236.363	194.544	202.699	211.202	293.96	0.477	0.00309622	0.279435
1512534	1512578	GAAACCACCGTCACGGGACCGTATCTCGGTTTCGACGATCTGCAG	-	MRA_1611	92.2918	84.7467	165.797	110.303	97.2718	95.6126	101.062	114.278	0.177308	0.641282	0.872982
1512551	1512595	GAAACCGAGATACGGTCCCGTGACGGTGGTTTCGAGGTCCGCGGC	+	MRA_2985	269.776	141.244	165.797	225.858	194.544	286.838	235.746	192.272	-0.294084	0.414663	0.756998
1513169	1513213	GAAACGACGCTTGGCAAATGGTGGCGGGACATGAAGCTCGCCCGG	+	MRA_3216	14.1987	94.163	53.055	47.2726	59.4439	61.1921	55.9695	53.8056	-0.0568854	0.931055	0.975378
1514345	1514389	GAAACTGCGCAACATCACACCCTGCAACCCGCGTGCCATCAGCGG	-	MRA_0340	1568.96	1374.78	1352.9	1307.87	1291.55	1319.45	1306.29	1432.21	0.132768	0.142669	0.501105
1514422	1514466	GAAACCATCCGGACCCGCACGAAATGCGGTGCAATCGAAATGGTT	-	MRA_1928	21.2981	28.2489	53.055	26.2625	21.616	49.7186	32.5324	34.2007	0.0721495	0.903949	0.968216
1514425	1514469	GAAACCATTTCGATTGCACCGCATTTCGTGCGGGTCCGGATGGTT	+	MRA_2038	92.2918	141.244	119.374	84.0401	102.676	65.0166	83.9108	117.637	0.487409	0.131849	0.48926
1514797	1514841	GAAACGGTCCCGAACGACGTCCCGATCGAGATGTACCTTGAACAA	+	MRA_1524	120.689	235.407	139.269	189.09	189.14	179.752	185.994	165.122	-0.171722	0.590038	0.854134
1516120	1516164	GAAACCGAACTCGCCGTGCGGGAACATCCGCGCGAACCGCTCGAC	+	MRA_2868	85.1924	103.579	159.165	173.333	199.948	221.821	198.367	115.979	-0.774311	0.0350421	0.363292
1517131	1517175	GAAACCCAGCTCGATACCGATGCGTGCGGTCACGGCGTCTAGCAC	-	MRA_2170	205.882	160.077	252.011	246.868	129.696	210.348	195.637	205.99	0.0743944	0.824044	0.943843
1518565	1518609	GAAACGCCCACCCGCGGTGAGCAACTCGGAGATCGAACCGTCCTC	-		134.888	169.493	132.638	189.09	167.524	149.156	168.59	145.673	-0.210785	0.239476	0.602282
1518677	1518721	GAAACCACCGCGCCACGCAGATAGCCACTTCCTCCGTGAATCTGC	+	MRA_1586	276.875	197.742	205.588	199.595	210.756	179.752	196.701	226.735	0.205006	0.324445	0.688549
1518993	1519037	GAAACGCTCGACAGCGGTCCGGATGAGGATGTCGACGTCGTCGGC	-	MRA_2213	298.173	131.828	112.742	141.818	156.716	195.05	164.528	180.915	0.136977	0.801448	0.936159
1520149	1520193	GAAACACCCCATCCCCGGGGAATTGCTCACCGGTTTCGGCGCGGG	-	MRA_0347	70.9937	75.3304	39.7913	94.5451	91.8678	110.911	99.1079	62.0384	-0.675837	0.043072	0.376506
1520162	1520206	GAAACCGGTGAGCAATTCCCCGGGGATGGGGTGTTTCTCGTGGGA	+	MRA_3808	170.385	178.91	278.539	246.868	248.584	214.172	236.541	209.278	-0.176672	0.496371	0.807574
1520618	1520662	GAAACCAATTTCGAATATGGTCTCGAATGCATCCTCGACCATGCT	-	MRA_1506	333.67	254.24	311.698	288.888	340.451	520.133	383.157	299.87	-0.353602	0.323213	0.688084
1520831	1520875	GAAACCGCCGAGTAGATGTCGAAAGCGTCTTCGAGCGACAGGCCC	+	MRA_3277	305.273	329.57	285.171	288.888	340.451	382.451	337.263	306.671	-0.137182	0.36475	0.715486
1520981	1521025	GAAACGTTGCGCAATCATGCCCGCTCGATGCGGAAGACGTTCGCG	-	MRA_1015	127.789	216.575	126.006	152.323	135.1	99.4371	128.953	156.79	0.281983	0.455339	0.783628
1523755	1523799	GAAACGAGATCGACCGGGCTGCAACAATTTTAGCGGCTGCAGACC	-	MRA_3164	262.677	197.742	252.011	199.595	335.047	340.381	291.675	237.477	-0.296573	0.341579	0.698467
1524099	1524143	GAAACGCGATATCCATTGCGCTGGTGTGCTCAGGTGCTAGTCGGA	+	MRA_2417	291.074	188.326	331.594	273.13	205.352	290.662	256.381	270.331	0.0764367	0.793864	0.931561
1526020	1526064	GAAACCCACACACTGAGATTTTCCGAAAAATGCAACTTCTGCGGT	+	MRA_2075	1945.23	2033.92	1982.93	1938.18	1772.51	1728.68	1813.12	1987.36	0.132378	0.0644307	0.396573
1526565	1526609	GAAACACGCCGTTGCCATCGATCTACACCCACGCGACCTACTCTC	+	MRA_0592	1838.74	1902.09	2016.09	1728.07	1675.24	1678.96	1694.09	1918.97	0.179824	0.0146374	0.3343
1526654	1526698	GAAACCCCCAGCCAAGCCGCCCGGTTGCGCGCCTTCGGCTGTAAA	-	MRA_2305	63.8943	56.4978	66.3188	42.0201	43.2319	57.3676	47.5399	62.237	0.388634	0.0627233	0.394884
1526969	1527013	GAAACCGGCCTGCCCGCCCATGCCCTGCAGCTCGAACTGGCCGAG	-	MRA_3559	234.279	254.24	172.429	178.585	183.736	225.646	195.989	220.316	0.168802	0.44563	0.775777
1527812	1527856	GAAACCGCTGGCCTGGCTAACTCAGATGCGGGCGGCCGTCGATTC	-	MRA_3442	70.9937	94.163	99.4782	136.565	64.8479	68.8411	90.0847	88.2116	-0.0303138	0.943552	0.977743
1528114	1528158	GAAACGCCGCGAGACGGGAGCTTGATCTGGGCGTGGCTGCGCTGG	+	MRA_2689	1242.39	1290.03	1306.48	1034.74	1053.78	1009.67	1032.73	1279.63	0.309268	0.000432285	0.195868
1528622	1528666	GAAACTCATTGCGTAGGTCTCGATGACACAACTGGATAACCCGTT	-	MRA_0796	212.981	188.326	152.533	215.353	199.948	198.874	204.725	184.613	-0.149179	0.334355	0.694173
1528828	1528872	GAAACACAGACCATCGCGAAATTCCGACGCGGCCGCGATCTGGAT	-	MRA_0220	106.491	84.7467	212.22	152.323	108.08	160.629	140.344	134.486	-0.0615129	0.897304	0.965903
1529452	1529496	GAAACCGCCCACAAACACCGCAAGGCGGCGGAACAGGATCCGTTC	-	MRA_3244	106.491	84.7467	112.742	141.818	129.696	152.98	141.498	101.326	-0.481771	0.0206372	0.355451
1529649	1529693	GAAACCGTACGCCAGTATGCGCTAGAAAAACTGAACGAATCCGAA	+	MRA_3863	42.5962	103.579	59.6869	105.05	108.08	80.3146	97.8148	68.6208	-0.511408	0.221512	0.586283
1529845	1529889	GAAACGGCGATATTGCAGCCGCATTGCAGCTCGCATCCGCATTGC	+	MRA_1787	42.5962	112.996	59.6869	105.05	113.484	91.7881	103.441	71.7596	-0.527561	0.225354	0.589861
1530340	1530384	GAAACCGGTTCGTCTCACGTCAATGCCGCCTGTTTGCCTGCCTGG	+		120.689	112.996	86.2144	194.343	162.12	126.209	160.89	106.633	-0.593423	0.0715739	0.408098
1530718	1530762	GAAACGTCTTGCCGTGGTCACATCGCCGCGAACCAGGGCTGCCTG	-	MRA_1191	603.446	367.236	663.188	446.463	480.955	466.59	464.669	544.623	0.229054	0.428788	0.767636
1532382	1532426	GAAACGCATTTCCGCCAGACGCTCTACGAGTGCGCGGTTAAGTTG	-	MRA_2895	56.7949	75.3304	72.9507	136.565	27.0199	65.0166	76.2006	68.3587	-0.156678	0.821929	0.943843
1532703	1532747	GAAACCATTGCGCTCAAGTGCGACGGCCGCGTCGGCCGCCCGGGC	-	MRA_2024	269.776	207.159	225.484	204.848	210.756	206.523	207.376	234.139	0.175122	0.225001	0.589861
1532965	1533009	GAAACGATTCAGCATGCCCTGGGGTCATCCGGCACGTCGGATGCG	+	MRA_2979	99.3911	65.9141	132.638	162.828	124.292	107.086	131.402	99.3143	-0.403913	0.274278	0.643956
1533232	1533276	GAAACGGTACCTCACCGAGGTGTCGGTGCCGGCGCTGCTACGTGG	+		120.689	103.579	132.638	168.08	167.524	175.927	170.51	118.969	-0.519278	0.00434378	0.291434
1534062	1534106	GAAACCGCGGCGCAAAACGGGGTCCAGGCGATGAGCTCGCTGGGC	-	MRA_3390	326.571	423.733	331.594	341.413	248.584	271.54	287.179	360.633	0.328581	0.156362	0.518208
1534804	1534848	GAAACGCCGACGCGGCCGAAAACAGGTCACTCGCCACGCTGTCCC	+	MRA_2757	0	0	0	0	0	0	0	0
1535685	1535729	GAAACCCGTTCCGGTGATTCTCATCCTGCTCATGTTGATCTCTGG	-	MRA_2672	156.186	56.4978	72.9507	78.7876	64.8479	99.4371	81.0242	95.2115	0.232783	0.684528	0.890702
1535840	1535884	GAAACCACTGACGCCACCGAAGTCGCTGAGATCGACTCAGCCGCA	-	MRA_1681	134.888	225.991	119.374	189.09	167.524	252.417	203.01	160.084	-0.342722	0.363441	0.714666
1536854	1536898	GAAACGCTTGGAGGGTCGAAGTAAAGAGTATGTTTTCGAGAGAGT	-	MRA_2038A	3336.7	3766.52	3548.05	3550.69	2864.11	2405.61	2940.14	3550.43	0.272107	0.160825	0.522677
1540713	1540757	GAAACCCAAGGGCCTACCGCGCGCCGTTTCCGACGTTCAGCTCTT	-	MRA_2063	1923.93	3060.3	2128.83	2195.55	1734.68	871.987	1600.74	2371.02	0.56677	0.214255	0.580012
1540733	1540777	GAAACGGCGCGCGGTAGGCCCTTGGGTTTCCGCGAGTGTGCCGGG	+	MRA_1768D	156.186	141.244	86.2144	131.313	108.08	149.156	129.516	127.882	-0.0183216	0.949754	0.980481
1540832	1540876	GAAACTGCGGACCGCGCAACCAAAATTCGTCCGCCGCACCTATCG	-	MRA_0320	177.484	160.077	145.901	105.05	183.736	156.805	148.53	161.154	0.117686	0.637905	0.87271
1541090	1541134	GAAACGGCACAGCTTTCTGGGGGCGCCGTTCTGGGTGGGCCGCGG	-	MRA_1921	134.888	150.661	145.901	94.5451	108.08	137.682	113.436	143.817	0.342356	0.0886839	0.426736
1541637	1541681	GAAACCGTAAGCCAGGCCGCTGGTGTGAGTGAGCAGGTCCTCGAT	+	MRA_3858	6233.24	7259.97	6439.55	5362.81	4512.33	3430.58	4435.24	6644.25	0.583095	0.0261503	0.358459
1541861	1541905	GAAACAGCGTGTCGCGTTGCATGGGCACGCCCGCGTCGATATCGC	+	MRA_0950	78.093	131.828	79.5825	168.08	145.908	214.172	176.053	96.5013	-0.867394	0.0410569	0.376506
1545831	1545875	GAAACGGCAGCACGTGATGGACTCGGTGGGAGCTCAGGCCGGCTG	-	MRA_1908	518.254	461.399	550.446	456.968	497.167	413.047	455.727	510.033	0.162419	0.2019	0.568356
1545923	1545967	GAAACCCTTTGCGGGAAGCCACTCGACACCGAACTTCGCTGCTTC	-	MRA_2819	248.478	178.91	265.275	262.625	345.855	367.153	325.211	230.888	-0.494186	0.0850672	0.420195
1546004	1546048	GAAACCCCAATGACGCTCCTTGGCTTGGCGCGACGGCGTCAACAG	-	MRA_2278	319.472	235.407	258.643	173.333	270.199	237.119	226.884	271.174	0.257265	0.307437	0.672353
1546067	1546111	GAAACCCGCAACCACGTAGCTGGCACTGGCTTTCAATGCCGCCGG	-	MRA_2460	99.3911	94.163	159.165	131.313	156.716	118.56	135.529	117.573	-0.205048	0.49042	0.803036
1546843	1546887	GAAACTACTGCGGACTACCACCTTGCCTGGCTCGAGCTTCTCCTG	-	MRA_0933	752.533	536.729	736.139	688.078	745.751	780.199	738.009	675.133	-0.128466	0.445568	0.775777
1547713	1547757	GAAACGGCACTACGGCCTCGTGCAGAATCCGCATCCGGTCTTCGT	-	MRA_1916	120.689	141.244	99.4782	136.565	129.696	95.6126	120.625	120.471	-0.00184174	0.993399	0.997306
1547823	1547867	GAAACCTATGCCAGGGGGAGGCTGATTCGGCCCCTCCATCCAATC	-	MRA_3832	298.173	291.905	278.539	288.888	156.716	145.331	196.978	289.539	0.555722	0.117	0.472166
1547917	1547961	GAAACAAGGCCACGTTGGGTAGGTGACGGCGGACCCATACCGTGC	-	MRA_0136	248.478	197.742	238.748	220.605	199.948	168.278	196.277	228.323	0.218182	0.214717	0.580012
1548105	1548149	GAAACGCTCGTCACTGTGCCAGATGCCGTCGGTGGTGTTAGGAGC	-	MRA_2196	291.074	386.068	364.753	315.15	340.451	363.328	339.643	347.299	0.0321561	0.822496	0.943843
1548865	1548909	GAAACTATTGCACATACAGATAATTGTCGGTAGCTTGTCTTGCGG	+	MRA_0904	383.366	414.317	305.066	372.928	432.319	279.189	361.479	367.583	0.0241599	0.917226	0.971159
1549079	1549123	GAAACCTTGTTCCAAGAAAGCCAAGCGCTCTACGCCGCGTATTTC	+	MRA_3459	404.664	207.159	444.336	304.645	405.299	470.414	393.453	352.053	-0.160399	0.661751	0.87962
1551323	1551367	GAAACACCCCGAACAATCCGGAAGCGTCGGTGAGCGTGCCGCACG	+	MRA_0348	1355.98	1299.45	1293.22	1124.04	1140.24	852.865	1039.05	1316.21	0.341133	0.0437803	0.376506
1552637	1552681	GAAACCGGCCGTCACACAGCTGAATTCACCACGCCCACCGGGATG	-	MRA_3551	85.1924	94.163	79.5825	110.303	70.2519	91.7881	90.7809	86.3126	-0.0728166	0.735337	0.910567
1553911	1553955	GAAACCTTGACCTCCTTCTCCGCCTCTCTGGACGGATCGTTAAAG	-	MRA_3490	461.459	376.652	238.748	441.211	259.392	252.417	317.673	358.953	0.176251	0.668997	0.883694
1555369	1555413	GAAACCTGTTGCAGCACAGCCGATTGCGACGAGTCCGCGACCGAA	-	MRA_3547	1647.05	1600.77	1697.76	1848.88	1777.91	1633.06	1753.29	1648.53	-0.088883	0.205729	0.5714
1555710	1555754	GAAACCGGTTCGGCCGCGGCCGCTTTGGGCGGCTACACCGCGGTG	+	MRA_3849	227.18	122.412	132.638	157.575	162.12	156.805	158.833	160.743	0.017244	0.957131	0.983757
1557184	1557228	GAAACCCGACATCGATCTCGGTGCCGGACGGCAGTCGCCAACGGA	-	MRA_2406	156.186	197.742	139.269	110.303	145.908	137.682	131.298	164.399	0.324364	0.180591	0.54594
1557772	1557816	GAAACACCCGGTGGCCCGTCGGGTTCGACGACATACGGCTCCGCG	-	MRA_0362	163.285	207.159	152.533	199.595	189.14	149.156	179.297	174.326	-0.0405647	0.837388	0.948657
1558013	1558057	GAAACAGATGCCGAACAACGGGATTCCGGCGCCCAGCACCTCGCG	-	MRA_0764	2910.74	2947.3	2699.17	2642.01	2366.95	2371.19	2460.05	2852.41	0.213491	0.0303403	0.358459
1558825	1558869	GAAACACACTCGGCTCCGGGCGGATTCGCCACCGGCCTTGGCGAC	-	MRA_0218	85.1924	75.3304	53.055	131.313	81.0598	84.1391	98.8372	71.1926	-0.473327	0.216111	0.580883
1559416	1559460	GAAACAGGCCGGCGTTTCCCCTGTGATGTCGTTGACGATCTCGTC	-	MRA_1030	2328.59	3681.77	2838.44	3025.44	2048.11	1315.63	2129.73	2949.6	0.469851	0.265082	0.632413
1559448	1559492	GAAACGCCGGCCTGTTTCGAACCCACCCTGGACTACGTGGTGGTC	+	MRA_2626	362.068	291.905	470.863	315.15	426.915	497.186	413.084	374.945	-0.139754	0.634762	0.871337
1560075	1560119	GAAACAGAGGTGGCCCCGCAGACCGAAAGGCCCAAGGTGCTGATC	+	MRA_0754	2293.1	1883.26	1883.45	1749.08	1637.41	1652.19	1679.56	2019.94	0.266226	0.073234	0.408098
1560645	1560689	GAAACGTTGCAGGGCTACATCACCCGCGCCACTCAGCTATCCCCC	+	MRA_1034	418.863	273.073	384.649	330.908	270.199	348.03	316.379	358.861	0.181772	0.442968	0.773781
1561124	1561168	GAAACGGCAACACGGCCTCCTTGACCGCGATGGGGGCGTTTCGCG	-	MRA_1928	156.186	112.996	99.4782	147.07	118.888	95.6126	120.524	122.887	0.0280129	0.921986	0.972531
1561132	1561176	GAAACGCCCCCATCGCGGTCAAGGAGGCCGTGTTGCCGTTTCACC	+		9747.43	12147	9927.92	8036.34	6922.51	5721.46	6893.44	10607.5	0.621784	0.0219972	0.358459
1561325	1561369	GAAACACCAGCGACCGCTTGTCCCGGTTGGCCACCGACACGAACA	-	MRA_0300	198.782	178.91	139.269	157.575	118.888	183.576	153.346	172.32	0.1683	0.500914	0.809221
1562863	1562907	GAAACCGAGTCGGACCCAGGCGGGATGACCGCCGCGATAAACGGG	-	MRA_3074	149.087	169.493	159.165	131.313	178.332	118.56	142.735	159.248	0.157943	0.436166	0.770189
1563251	1563295	GAAACGGCATGTACGCGGCGACAAACGCCTCGGCGGCTTGCCCCT	-	MRA_1882	1363.08	1468.94	1293.22	1202.82	853.83	749.603	935.419	1375.08	0.55583	0.0397029	0.375373
1564210	1564254	GAAACCAGTCGCCGGCGGCGTCGGGCCGGCTGCGGTGGCGCCGGC	-	MRA_1876	156.186	188.326	66.3188	78.7876	81.0598	133.858	97.9017	136.944	0.484176	0.391775	0.738573
1564429	1564473	GAAACCCATGTCCATCGTGACGAATTCGTCACGATGGCCACGTGC	-	MRA_2235	113.59	141.244	92.8463	126.06	70.2519	107.086	101.133	115.894	0.19655	0.531223	0.82482
1566078	1566122	GAAACACGGTGACAGCCTCGGGCATCGTCTTCTTGATCGCCCTGG	-	MRA_0637	2200.8	1864.43	1903.35	1271.11	1367.21	1319.45	1319.26	1989.53	0.5927	0.00364386	0.279435
1566181	1566225	GAAACAGCTGACGTTATCCAACGCCGCCTGGACACCGCGCGGATC	+	MRA_0964	120.689	122.412	132.638	105.05	129.696	149.156	127.967	125.246	-0.0310069	0.847831	0.953796
1568354	1568398	GAAACCCTTGTCCGACGAGTCGTAGCCGATCTCGAGGATCCGTGC	-	MRA_2816	141.987	188.326	232.116	131.313	156.716	206.523	164.851	187.476	0.18555	0.543656	0.830569
1568833	1568877	GAAACCCTGGACGCGTCGACGGTGCGGGTGCTGGTGAACCCGACC	+	MRA_2781	262.677	263.656	212.22	136.565	270.199	217.997	208.254	246.184	0.241396	0.421882	0.762564
1570137	1570181	GAAACACCGCGAAGTAGTGCGCCGCGATGGGGAACGTTGCTTCCA	+		220.08	244.824	338.226	220.605	281.007	225.646	242.42	267.71	0.143165	0.569342	0.846783
1570276	1570320	GAAACACCAAATAGGGGTGCGCTGAAAAACGGTGAGGTGGGAGAC	+	MRA_0256	1604.46	2015.09	1598.28	1607.27	1459.08	1307.98	1458.11	1739.28	0.254389	0.159117	0.520445
1571401	1571445	GAAACCACCGCCAACGCCATGTCCTGGTTCTGGTATCTGATGGCG	-	MRA_1584	92.2918	141.244	92.8463	120.808	102.676	84.1391	102.541	108.794	0.0854025	0.763032	0.920765
1572725	1572769	GAAACCGCCGACGATTGCCTGGTCGAACTGGATGCCAGCCACTTG	+	MRA_3273	411.763	329.57	265.275	330.908	291.815	294.487	305.737	335.536	0.134179	0.537387	0.827508
1572789	1572833	GAAACTCGTTGTCGTCGCGATGATTCCGGCAATATCGCGCTCGAT	-	MRA_0539	2818.45	2523.57	2453.8	2421.41	1750.89	1063.21	1745.17	2598.6	0.574369	0.104443	0.455657
1573066	1573110	GAAACAGCTTGCTGCGCACCAAGGCCGTGATGCCACGGCGTCGCT	-	MRA_0989|MRA_0988	1426.97	1534.86	1200.37	1292.12	1226.71	1155	1224.61	1387.4	0.180064	0.200146	0.56614
1573168	1573212	GAAACGAAGTGCCTTCCTCGGCAAGTCGACGCCGCAGCGTCCGCG	-	MRA_3385	2101.41	2297.58	1982.93	1843.63	1637.41	1296.51	1592.52	2127.31	0.417721	0.043853	0.376506
1573362	1573406	GAAACCCTGAAAAGGGCTGGTCTACCCGCGGCGCGAATATTCGCT	-	MRA_2756	134.888	94.163	46.4231	131.313	86.4638	133.858	117.211	91.8247	-0.352159	0.442834	0.773781
1573514	1573558	GAAACGGTGGGGCCGGCAACGATGGCACCCCCGGCAACGGCGGGG	-	MRA_1416	383.366	329.57	464.231	183.838	243.18	298.311	241.776	392.389	0.698613	0.0423796	0.376506
1573568	1573612	GAAACGGTGGGGCCGCCGTCCTAATCGGCAACGGCGGGGGCGGCG	-	MRA_1420	163.285	141.244	165.797	63.0301	135.1	91.7881	96.6393	156.776	0.698019	0.0546246	0.387553
1574950	1574994	GAAACGCCGCCGCCTGAGTTCTCAGCGCCTGATAGGTCTGCGCGT	+	MRA_2710	610.546	583.81	623.397	472.726	578.227	715.183	588.712	605.918	0.0415603	0.820805	0.943632
1575260	1575304	GAAACGTTATAGGTGATCTTGACCTTGTCAAATTGTTCGACAAGG	+	MRA_1088	1547.66	1572.52	1478.91	1360.4	1415.85	1162.65	1312.96	1533.03	0.223559	0.0546117	0.387553
1575414	1575458	GAAACCACCATTTGCGGTGCCGGGGCACCGACCGCGGGCATGACA	-		106.491	150.661	145.901	162.828	113.484	156.805	144.372	134.351	-0.103786	0.656873	0.877463
1575639	1575683	GAAACGATGCAAGCAGGCGCCACACCTCGCGCCGTTCGGCGGTCC	+	MRA_3021	5168.34	5696.86	5736.57	4869.07	3496.38	3162.87	3842.77	5533.92	0.526155	0.0377874	0.369542
1576000	1576044	GAAACACCTTCTTGCGCGGCCAACTTGTCGAGGCTTGCCGTCTGC	+	MRA_0541|MRA_0542	113.59	94.163	198.956	110.303	167.524	107.086	128.304	135.57	0.0794672	0.856568	0.95674
1576283	1576327	GAAACCCCTGCGGCCGTGAGCAATTCGGCGTAGCAAGCACCGTCG	+	MRA_2370	1270.79	988.711	1352.9	1145.05	1307.77	1430.37	1294.39	1204.13	-0.104279	0.548259	0.832467
1576345	1576389	GAAACGCTGACCTGTCCGGCCTGCCTCCCGCCTTCATCGGCACCG	-	MRA_2178	298.173	301.322	364.753	241.615	329.643	340.381	303.88	321.416	0.080941	0.668979	0.883694
1577541	1577585	GAAACACAATGGGCGGGCCGCCCATATCGCGGGCTCGCTGCGCGA	+	MRA_0194	532.453	499.064	576.973	498.988	583.631	546.904	543.174	536.163	-0.0187432	0.843594	0.950185
1578024	1578068	GAAACGGAACCGCATCCAGTACCTTCAGCAGGATGGGGTCGATCG	+	MRA_2012	141.987	150.661	159.165	141.818	145.908	107.086	131.604	150.604	0.194562	0.225636	0.589932
1578027	1578071	GAAACCCGCGATCGACCCCATCCTGCTGAAGGTACTGGATGCGGT	-	MRA_2515	70.9937	56.4978	99.4782	120.808	102.676	95.6126	106.365	75.6565	-0.491492	0.10471	0.456209
1578627	1578671	GAAACACACCGCCCCGACCGCGGTCCAAATCGTCGGCAGCCGTGC	-	MRA_0205	70.9937	103.579	92.8463	131.313	97.2718	152.98	127.188	89.1398	-0.512824	0.113498	0.469025
1578972	1579016	GAAACCGCACCCGTACCCGCACCCCCGGCTGGGCATCGTCGGAGT	-	MRA_3162	127.789	169.493	218.852	147.07	194.544	152.98	164.865	172.045	0.0615007	0.824112	0.943843
1581155	1581199	GAAACAGGCCACTCACGTAATCCTCGCTTCCCCACCACACCTCGT	+	MRA_1024	134.888	160.077	205.588	126.06	194.544	210.348	176.984	166.851	-0.0850567	0.774931	0.923476
1581261	1581305	GAAACCCTCGGGGGTCCAGTTCAGGGTGCTGATCTTGCCGCCGCG	+	MRA_2749	163.285	282.489	139.269	246.868	156.716	160.629	188.071	195.015	0.0523055	0.902392	0.967883
1584347	1584391	GAAACTCATGAACGCGGCCGACTGGGCGCGGGGCGCACGGCTGGA	+	MRA_0804	1213.99	1082.87	1173.84	1055.75	988.93	906.408	983.697	1156.9	0.233981	0.0405909	0.376506
1584744	1584788	GAAACCTGCTCGCGCCGAATCGAATTCGATTCCGGCCTGCTCGAC	-	MRA_3624	220.08	291.905	331.594	367.675	378.279	504.835	416.93	281.193	-0.568243	0.0685289	0.404752
1585365	1585409	GAAACCCGGGTCGAGGTCGGTGTGCCGCCCGTCGACACGCAAGAG	-		156.186	197.742	192.324	273.13	199.948	217.997	230.358	182.084	-0.339273	0.132247	0.48926
1588311	1588355	GAAACGTTCCCAACCGAAGAACGCCACCGCGGCAACGAGAGCGCC	+	MRA_1080|MRA_1079	113.59	169.493	278.539	141.818	113.484	156.805	137.369	187.207	0.446584	0.3759	0.726948
1589477	1589521	GAAACGTCAAGCTCACGCTGGGTGGGTCTGATATCGATGCCGACT	-	MRA_1341	170.385	103.579	145.901	131.313	124.292	175.927	143.844	139.955	-0.0395395	0.885471	0.962565
1592329	1592373	GAAACTCCCCATGACGAGTCGGAATCCGCGCCTCGGCGACCCGCT	-	MRA_0769	1277.89	1111.12	1279.95	1176.56	978.122	1147.35	1100.68	1222.99	0.152016	0.216373	0.581015
1593488	1593532	GAAACGCTGCAGCGTAGGCAAATAACGGCGTCCAGTGAGGACGCA	-	MRA_2171	78.093	103.579	72.9507	63.0301	70.2519	76.4901	69.924	84.8743	0.27954	0.217963	0.581515
1593719	1593763	GAAACGACACACCGATCACTTCAGACCACCCAACGATCCTGTCAC	-	MRA_3360	156.186	112.996	232.116	194.343	145.908	233.295	191.182	167.099	-0.194241	0.605517	0.86084
1594601	1594645	GAAACGGCGGGCCCAACTGGACAGCCAGGTTTAACGCCAGCCCCC	+	MRA_1724	106.491	112.996	112.742	115.555	118.888	84.1391	106.194	110.743	0.0605088	0.707192	0.898347
1595755	1595799	GAAACACCCGGGTGAGCAGATCCAGCGTTTCCCGGATTGCCCACG	-	MRA_0357	773.831	1035.79	782.562	714.341	416.107	393.924	508.124	864.062	0.765954	0.0570288	0.387553
1595774	1595818	GAAACGCTGGATCTGCTCACCCGGGTGTTTCCGGCGCGAACTTGC	+	MRA_2115	113.59	141.244	145.901	126.06	135.1	103.262	121.474	133.579	0.137043	0.43102	0.767905
1596461	1596505	GAAACGGTGCACCGAAACGCAGAAGATGCACTGCAACAACACAAG	+	MRA_1453	227.18	320.154	245.38	262.625	270.199	294.487	275.771	264.238	-0.0616317	0.720462	0.904564
[truncated: 3,661 more rows]
